# Supplementary material for: The Integrative Regulatory Network of circRNA, microRNA, and mRNA in Atrial Fibrillation
Source: Front Genet. 2019 Jun 13;10:526. doi: 10.3389/fgene.2019.00526 (PMC6584754; doi:10.3389/fgene.2019.00526)
Supplement: TABLE S1 — The circRNA expression profiles in three atrial fibrillation patients and three healthy controls. [file Table_1.XLS]

## Sheet: TableS1
probeID	AF_1 [S0866419]	AF_2 [S0703200]	AF_3 [S1853197]	Control_1 [S4]	Control_2 [S6]	Control_3 [S2]	circRNA	Alias	source	chrom	strand	txStart	txEnd	circRNA_type	best_transcript	GeneSymbol	Sequence
ASCRP3000001	5.33274	5.4611	4.61281	5.5714	5.69258	5.74284	hsa_circRNA_082501	hsa_circ_0082501	circBase	chr7	+	135258401	135333499	exonic	NM_015135	NUP205	AAAAAAACAACCAAAAAATGTTCAACAGCATGAGAAGGTTCAGAAAGCCAGTACAGAGGG
ASCRP3000002	8.80537	6.72407	7.47412	8.02173	10.4451	10.444	hsa_circRNA_407247		25070500	chr9	+	131971147	131971515	sense overlapping	uc010myu.1	AK308944	AAAAAACGAAGAAAAAGAGACACCCAGCTCACCTCCAAGTTTGCCTGCAGGAGCCGGCTC
ASCRP3000003	5.8236	5.62841	6.15247	5.89807	6.35991	5.84049	hsa_circRNA_007418	hsa_circ_0007418	circBase	chr1	+	22816372	22818026	exonic	NM_014870	ZBTB40	AAAAAACTAGAAATGTGTTCAGAAATTAAAGGTCCACAGAAGGAGGGCCTGTCCTCCCAA
ASCRP3000004	8.16851	8.51014	7.53632	7.77595	8.48821	8.53483	hsa_circRNA_407121		25070500	chr8	-	125597327	125603476	exonic	NM_014751	MTSS1	AAAAAAGAAGTCCTCGGATACGCTGAAACTGCAGAAGAAAGCAAAAAAAGGTGGGACCAG
ASCRP3000005	6.7444	6.80694	6.31984	6.29249	7.79961	8.92595	hsa_circRNA_407087		25070500	chr8	-	71495398	71508556	exonic	NM_014294	TRAM1	AAAAAAGGAACAGGAAAACTACATCTCAGACCCAACTATCTTATGGAGGGCTTATCCCCA
ASCRP3000006	5.0611	5.6211	5.19184	5.44739	6.81604	5.97845	hsa_circRNA_061985	hsa_circ_0061985	circBase	chr21	-	46275124	46285362	exonic	NM_004339	PTTG1IP	AAAAAATATGCTTGTTCTCAGAACACAAACAAAACCTGTGAAGAGTGCCTGAAGAACGTC
ASCRP3000007	6.68254	7.46564	7.18455	7.26492	8.95119	9.7922	hsa_circRNA_404446		25070500	chr1	-	19670851	19684057	exonic	NM_004930	CAPZB	AAAAACAAAGGATATCGTCAATGGGCTGAGGTATTTTGAAGGTGGCGTCTCATCTGTCTA
ASCRP3000008	10.513	6.58948	6.12173	5.18854	4.66112	4.98721	hsa_circRNA_043081	hsa_circ_0043081	circBase	chr17	-	33255980	33269925	exonic	NM_006584	CCT6B	AAAAACAACTTCTTCACTCTTGGTTGATCCAAGGATTAGTTTTGGATCATGGTGCCCGTC
ASCRP3000009	5.61376	6.3123	5.93391	5.82148	6.40175	6.99823	hsa_circRNA_401039		25242744	chr12	-	110376184	110377052	exonic	NM_014776	GIT2	AAAAACATACAGGAGCTCTTAAGAGCAGCCCAAGAAAATAAACATGACAGGCATCCAGGC
ASCRP3000010	6.17095	6.29249	5.55615	6.08501	7.64902	6.64219	hsa_circRNA_400114		25242744	chr1	-	8421822	8482867	exonic	NM_012102	RERE	AAAAACGCAGAAACGCTTCGTTAAGGGACTCAGGCAGTACGGGAAGAACTTCTTCAGAAT
ASCRP3000011	7.06439	5.39692	5.4391	6.9095	5.57645	5.85302	hsa_circRNA_100501	hsa_circ_0002413	circBase	chr1	+	240341220	240351562	exonic	NM_020066	FMN2	AAAAACGCTCAGATGCTGTCCAGAAGCAAGATCAACTTTATACCTGGGCTGCAGTTAGTC
ASCRP3000012	6.25992	8.41102	7.7057	5.74284	8.18244	8.36764	hsa_circRNA_000654	hsa_circ_0000654	circBase	chr15	+	93480747	93482948	exonic	NM_001271	CHD2	AAAAACGTTAGAGAAAAATGGAAACAGGAACCCTCAGAAGATGAACAGGAACAAGGCACC
ASCRP3000013	9.52587	11.5323	11.0997	8.0542	8.47999	9.37859	hsa_circRNA_104195	hsa_circ_0002198	circBase	chr6	+	136472297	136476896	exonic	NM_018945	PDE7B	AAAAACTAACCACCATCTTGCAAACCTATATCAGGAAACAGCCTGGTAACACTGTTGTGC
ASCRP3000014	6.62949	6.74215	5.62598	5.99739	8.50469	8.42595	hsa_circRNA_404754		25070500	chr10	-	61592282	61612460	exonic	NM_005436	CCDC6	AAAAACTGGAGAATGACACCATTTCTAAGCAACTTACATTAGAACAGCAAGCCAGGGCTG
ASCRP3000015	8.5027	8.7897	8.33766	8.23027	7.98376	7.96319	hsa_circRNA_103950	hsa_circ_0001534	circBase	chr5	-	137278563	137278905	exonic	NM_016603	FAM13B	AAAAACTGGCTCTGGATCTCCGATTGTCAAGTTCTCGAGCAGCTTCTATGGATCTCCATC
ASCRP3000016	7.1012	8.06322	8.07441	5.99739	9.34404	9.62077	hsa_circRNA_007390	hsa_circ_0007390	circBase	chr15	-	73854236	73866136	exonic	NM_012428	NPTN	AAAAACTTGCGCCAGAGAAACACAAATTAAGTACTGCTTACAATCCGCTCCTGACATCAC
ASCRP3000017	5.24986	6.07256	5.50941	5.32377	7.35727	7.32838	hsa_circRNA_008846	hsa_circ_0008846	circBase	chr6	-	18256591	18258636	exonic	NM_003472	DEK	AAAAAGAAGGAAGAAATGTTGAAAAAAAAAGAGTCTCATCGTGGAAGGCAAGAGGGAAAA
ASCRP3000018	8.97755	8.848	8.36217	12.5115	6.94604	6.93232	hsa_circRNA_000542	hsa_circ_0000542	circBase	chr14	+	58785259	58796887	exonic	NM_002892	ARID4A	AAAAAGACAGAAGAAGAGGTGTGTTTGATGATGGTGATGAGCGAACATTGAGACGTACCT
ASCRP3000019	5.76069	5.17197	4.68469	5.68793	5.68091	5.22114	hsa_circRNA_404789		25070500	chr10	+	91478466	91486278	exonic	NM_016195	KIF20B	AAAAAGAGAGAAAATGGTTTCAACAGCATGTGCCTTTCCGGGAAAGTAAACTGACTCACT
ASCRP3000020	5.27647	5.50941	4.92525	4.99477	6.04004	5.80652	hsa_circRNA_007645	hsa_circ_0007645	circBase	chr17	-	674564	689217	sense overlapping	NM_016080	GLOD4	AAAAAGATGAAGAAAAGCAAAGGGCTTTGCTGGGCTATGCTGATAACCAGAGAAGCTAAA
ASCRP3000021	6.75223	8.5551	7.6921	7.2269	6.42012	7.03993	hsa_circRNA_102997	hsa_circ_0059490	circBase	chr20	-	16506736	16509085	exonic	NM_024704	KIF16B	AAAAAGCCCAGATTACGTTTCACAAGAAATGGGAAAAGGACTTGGAGGCCAAGTTCATTA
ASCRP3000022	5.32076	5.48277	5.38546	5.38259	5.0629	4.83125	hsa_circRNA_402543		25242744	chr20	+	25398740	25405963	exonic	NM_021067	GINS1	AAAAAGCCTATATATTGAAGTATGACCGCTTGCTTCGGATCAGAGCACTCAGATGGGAAT
ASCRP3000023	6.03179	5.58649	6.03455	6.18092	6.99021	6.61178	hsa_circRNA_404823		25070500	chr10	-	128973475	128975403	exonic	NM_001039762	FAM196A	AAAAAGGAGAGGCCCATCGGGAAGGAATTATTTTCCAGTACCACTCTCCATGGAATAAAA
ASCRP3000024	7.2878	8.37743	8.20726	7.17959	9.38399	8.41102	hsa_circRNA_103917	hsa_circ_0073435	circBase	chr5	+	95072592	95119667	exonic	NM_014899	RHOBTB3	AAAAAGGCCAAGGACATATTTGACAGTGATTGGTACACTTCTCGAAATCTAATTGGGGGC
ASCRP3000025	9.01765	8.16181	9.59737	9.31394	10.5632	9.58881	hsa_circRNA_102887	hsa_circ_0057691	circBase	chr2	-	200233327	200246543	exonic	NM_015265	SATB2	AAAAAGTACAAGAAGATTAAAGGAATAATCAAGCTGGGAAGGTGGAACCCTCTCCCCCTC
ASCRP3000026	8.47577	7.2269	5.99739	11.1911	5.04298	5.22114	hsa_circRNA_405950		25070500	chr2	+	121036193	121038483	exonic	uc002tml.3	RALB	AAAAAGTAGAAGGTATTCTAGAGCTCTTCAGTGGGTCATCTGTGTGTCACAGCCTCAGAA
ASCRP3000027	6.0636	5.65729	5.22114	5.60143	7.00433	7.5734	hsa_circRNA_054947	hsa_circ_0054947	circBase	chr2	+	64113474	64118696	exonic	NM_006759	UGP2	AAAAATAAAGCAGTGAAGCAATAGGCGGGACACTCACTCAATATGAAGGCAAACTGAGAC
ASCRP3000028	5.52255	5.50941	5.50941	7.86295	5.29036	5.11413	hsa_circRNA_406825		25070500	chr6	+	109762831	109763131	intronic	ENST00000258052	SMPD2	AAAAATAGCTGATCAGAGCTGGAAGACAAGGGAGGGGAAGAAGGCTGGGTGTGAGAAGCC
ASCRP3000029	6.18258	7.62334	6.61791	6.40459	6.74328	6.33034	hsa_circRNA_031460	hsa_circ_0031460	circBase	chr14	-	31582309	31602881	exonic	NM_015382	HECTD1	AAAAATATTACAGCAGATTGAGGTCAACTGCAACTTGGCCTCTTGATCCACCAAAGGATG
ASCRP3000030	6.84508	5.9021	5.74732	7.14772	5.96504	6.54511	hsa_circRNA_407023		25070500	chr7	+	148582342	148582577	intergenic			AAAAATCCTTTATCAAGATGAGCACTGTTCACTTGCCGCCTCTGCAAAGTCCACCGCCGC
ASCRP3000031	8.80268	9.40099	8.93163	8.04467	8.80765	9.78907	hsa_circRNA_406859		25070500	chr6	-	135639656	135644462	exonic	NM_017651	AHI1	AAAAATCTCCAGCTCCTCAAAAGGTAGTGGCTCTTTATGACTACACAGCGAATCGATCAG
ASCRP3000032	7.69761	8.12697	7.68569	7.8125	14.5917	13.5688	hsa_circRNA_102776	hsa_circ_0055451	circBase	chr2	-	86088303	86090608	exonic	NM_003896	ST3GAL5	AAAAATGCATTATGTGGACCCTGACCATGTAAAGCAATGCCAAGTGAGTACACCTATGTG
ASCRP3000033	7.06439	8.16558	7.72997	6.72918	7.63941	7.72855	hsa_circRNA_100098	hsa_circ_0007822	circBase	chr1	+	23356961	23385660	exonic	NM_015013	KDM1A	AAAAATGCCCACTTTATGAAGCCAACGGACAAGCTGTAGAGTACAGAGAGATGGATGAAA
ASCRP3000034	7.79529	5.68793	5.74732	6.58948	5.54332	5.22114	hsa_circRNA_406086		25070500	chr20	+	18122851	18123563	sense overlapping	NM_020536	CSRP2BP	AAAAATGGATACCAGCCAAGGCTTCGTGACGGAGTTATCAGAGACATTGAGAGGCAAATT
ASCRP3000035	5.33274	5.38259	5.38546	5.51205	4.941	5.02463	hsa_circRNA_061825	hsa_circ_0061825	circBase	chr21	-	43782390	43786644	exonic	NM_003225	TFF1	AAAAATTAAAAGAGATCGATATTAAATCCCTGACTCGGGGTCGCCTTTGGAGCAGAGAGG
ASCRP3000036	5.91012	6.911	6.09911	6.18092	9.56758	9.853	hsa_circRNA_104215	hsa_circ_0005753	circBase	chr6	+	149663820	149691235	exonic	NM_015093	TAB2	AAAAATTCCCTGAAGTACCTGAAGTTGTTGTATCCAGGTGCATGTTACAGGCTCCAGACC
ASCRP3000037	5.14164	5.60143	5.67151	4.80569	6.18258	6.7771	hsa_circRNA_401118		25242744	chr13	+	20593686	20611049	exonic	NM_003453	ZMYM2	AAAAATTTCAGGATTGGTACTACAAGGTAGGTAGCCATCCAAGCTTCCTGAAGGAGGTTC
ASCRP3000038	8.14258	9.0518	8.02957	8.59979	8.74515	9.78335	hsa_circRNA_092547	hsa_circ_0001445	circBase	chr4	+	144464661	144465125	exonic	NM_003601	SMARCA5	AAAACAAAAGGGAGGCTTGTGGATCAGAATCTGAACAAAATTGGGAAAGATGAAATGCTT
ASCRP3000039	5.29036	6.37085	5.64533	5.18854	5.53297	6.0618	hsa_circRNA_101560	hsa_circ_0007527	circBase	chr15	-	65759015	65772737	exonic	NM_017743	DPP8	AAAACAAAGGAATTTTGGGCCACCATTTTGGATTCAGCAGTGCTTGGTCCATCCTACTAG
ASCRP3000040	9.40755	10.479	9.6784	8.47171	7.07647	7.53178	hsa_circRNA_102799	hsa_circ_0002076	circBase	chr2	-	110321942	110350696	exonic	NM_144710	SEPT10	AAAACAAGCCAGTCAGCTCTTTCAGTCTCACATGGCAACGAAAACAACTTGTATGTCTTC
ASCRP3000041	7.00526	8.55222	8.52245	7.34105	5.87367	6.08678	hsa_circRNA_004103	hsa_circ_0004103	circBase	chr11	+	102233626	102239279	exonic	NM_001166	BIRC2	AAAACAAGCTGAAGAAATGGCATCAGGTGTGAGTTCTTGATACGAATGAAAGGCCAAGAG
ASCRP3000042	5.66204	6.18092	5.12795	5.68793	5.43633	5.32076	hsa_circRNA_000566	hsa_circ_0000566	circBase	chr14	+	97299803	97327072	exonic	NM_003384	VRK1	AAAACAATAACAAAGTGAAAATGCCTCGTGTAAAAGCAGCTCAAGCTGGAAGACAGAGCT
ASCRP3000044	10.1076	11.8316	11.0273	13.2701	9.28668	8.57841	hsa_circRNA_006759	hsa_circ_0006759	circBase	chr2	-	63711737	63798760	exonic	uc002sci.2	WDPCP	AAAACAGTCGGTGTGTGCTGAGCAAATGGAAGAACAAATATGTCTGTCAGAAAACCATGA
ASCRP3000045	5.27647	5.44739	5.4391	5.12795	5.40546	5.02463	hsa_circRNA_000052	hsa_circ_0000052	circBase	chr1	+	36367548	36367938	exonic	NM_012199	AGO1	AAAACAGTGTCGAGAAGAGGTGCTCAAATGAAGAATGCCAGCTACAACTTAGATCCCTAC
ASCRP3000047	7.26022	8.66329	7.77841	7.13837	6.78203	6.63495	hsa_circRNA_004767	hsa_circ_0004767	circBase	chr17	-	3969740	3976050	exonic	NM_015113	ZZEF1	AAAACATAGTTCAGAAGCTACTGAGGTGAACCCTGAGAGCCTGGAGTTAGGAAGTAACAT
ASCRP3000048	7.44613	8.48167	8.71814	7.67131	7.76549	7.95012	hsa_circRNA_101633	hsa_circ_0036629	circBase	chr15	+	85657103	85664245	exonic	NM_002605	PDE8A	AAAACATGGAGAGGTAATCAATATTATCAATGCTGCCCAGGAAAGTAGTCCCATGCCTGT
ASCRP3000050	5.12795	5.76069	5.4391	5.24986	5.38259	4.98721	hsa_circRNA_405400		25070500	chr15	-	77657504	77696619	intronic	ENST00000567337	PEAK1	AAAACCAAAGGTATTCTGGAGAGGTGTATGAGAAGAAAACAGCAAAGCCAAGTTACACCA
ASCRP3000051	11.2543	10.7253	7.99606	13.7628	5.62841	5.57645	hsa_circRNA_102445	hsa_circ_0004552	circBase	chr19	+	11015626	11019883	exonic	NM_199141	CARM1	AAAACCACACCGACTTCAAGGACAAGATGAAGATGTGTGTGTCTTTAAGTGCTCAGTGTC
ASCRP3000053	6.84508	5.7827	6.03455	7.17002	5.79574	5.82573	hsa_circRNA_102323	hsa_circ_0047145	circBase	chr18	-	20932159	20953727	exonic	NM_032933	TMEM241	AAAACCTTCTGGCCCCAGGGCAGTGTGCAGCCTGGATTTTCTTTGCTAAGTGCCCTCCTC
ASCRP3000054	7.16626	8.33971	8.52833	7.21805	7.59097	7.86295	hsa_circRNA_015839	hsa_circ_0015839	circBase	chr1	+	200729966	200784772	exonic	NM_203459	CAMSAP2	AAAACTGAAAGAACATCACACAGTTGAAGCTCCAGGAGGTCAAAAGAAAATGTGCCAGAG
ASCRP3000055	5.67622	5.41112	5.64533	5.92602	6.35258	7.56168	hsa_circRNA_402980		25242744	chr3	+	141632493	141640905	exonic	NM_001679	ATP1B3	AAAACTGCATCATATACTTTAGAAGAACAGAAGAACCTCACAGTCTGTCCTGATGGAGCA
ASCRP3000056	7.21966	6.14655	6.13547	7.12033	6.3643	7.01366	hsa_circRNA_402979		25242744	chr3	+	141622461	141640905	exonic	NM_001679	ATP1B3	AAAACTGCATGTTTGATCTTGCTCTTCTACCTAGTTTTTTATGGGTTCCTGGCTGCACTC
ASCRP3000057	5.50941	5.38259	5.27802	5.48546	6.1676	7.8125	hsa_circRNA_068767	hsa_circ_0068767	circBase	chr3	+	197677806	197682721	exonic	NM_000996	RPL35A	AAAACTTACTACCTTAAGCCTGCTGGGAACGGGACTTCTAAAAGGAACTATGTCTGGAAG
ASCRP3000058	5.62598	6.30471	5.89403	5.44739	5.82148	8.10748	hsa_circRNA_007263	hsa_circ_0007263	circBase	chr4	+	87614739	87622954	exonic	NM_006264	PTPN13	AAAAGAAACTTCAGGTTCTGAGGGAAGCCATGAATGTAGAAGACAGATCAGCTTTCCTGT
ASCRP3000059	7.18786	7.72031	7.62791	6.68137	6.53866	6.2298	hsa_circRNA_102820	hsa_circ_0056439	circBase	chr2	+	128944256	128945188	exonic	NM_020120	UGGT1	AAAAGAACCAAGCCGAGAAGGATCTGCCCAATAACATGATTCATCAGGTGCCAATTAAAT
ASCRP3000060	5.06828	5.12795	5.09667	5.18854	5.19512	5.3026	hsa_circRNA_405348		25070500	chr15	-	55731669	55742565	exonic	NM_130810	DYX1C1	AAAAGAAGAAGAAAAGAACCCAGAATGGTTGAAGGATAAAGGAAAGGAGAAATTCAGAAA
ASCRP3000061	10.159	7.02755	8.1334	9.70716	9.17297	9.11453	hsa_circRNA_016363	hsa_circ_0016363	circBase	chr1	-	211836114	211843749	exonic	uc021pir.1	NEK2	AAAAGAATTCTTCAGTTTCCCTGTGCCTCCATTTACAGCTTTTAGCCAGAAAGAACTCGC
ASCRP3000062	6.33927	6.84404	7.3088	6.97404	9.46728	9.31205	hsa_circRNA_092482	hsa_circ_0001036	circBase	chr2	-	85554223	85554349	sense overlapping	NM_006464	TGOLN2	AAAAGACGTCCCTAACAAGTCGGGTTCGGAGGCGCAGACCACAAAAGATGTCCCTAATAA
ASCRP3000063	7.20425	8.58468	8.12955	6.57442	7.89815	7.1268	hsa_circRNA_000572	hsa_circ_0000572	circBase	chr14	-	104219336	104220581	exonic	NM_015316	PPP1R13B	AAAAGACTGTACCAAGAACTACAGGAACAGCGTTTACATTTTCTAAAGCAACAGGAGCGC
ASCRP3000064	15.4738	15.3066	15.0173	15.4024	14.4343	13.2642	hsa_circRNA_087119	hsa_circ_0087119	circBase	chr9	+	68409997	68413434	exonic	uc004aew.1	AK308561	AAAAGAGAGGCCGCCGCCTCTCTCTCCCTCTGGTTCTATTTCTCCATCCCTCTCTCCTTT
ASCRP3000065	9.16451	11.1281	10.6125	8.28062	9.42165	8.87373	hsa_circRNA_068784	hsa_circ_0068784	circBase	chr4	+	337570	338219	exonic	NM_003441	ZNF141	AAAAGAGCCCTACAATGTGAAGATACATAAGATCGTAGCCAGACCCCCAGGAACTCTTAA
ASCRP3000066	5.32076	7.61017	7.35543	5.12795	5.54332	6.02903	hsa_circRNA_088439	hsa_circ_0088439	circBase	chr9	-	126212971	126641300	exonic	NM_020946	DENND1A	AAAAGAGGTGAAAAACCGCTTGAAGCAAAAGGCAGAATCCAGAGACCACATTTGAAGTAT
ASCRP3000067	5.87367	6.37085	5.8551	5.38259	6.61178	7.07647	hsa_circRNA_105045	hsa_circ_0092163	circBase	chrX	+	154317537	154319114	exonic	NM_024332	BRCC3	AAAAGAGTTCAGAATGTTCGCACACAAGCCATGTACCAGATGATGGATCAAGGCTTTGTA
ASCRP3000068	7.35947	7.11254	5.89403	8.84683	5.57645	5.38259	hsa_circRNA_060539	hsa_circ_0060539	circBase	chr20	-	43953928	43956055	exonic	NM_002999	SDC4	AAAAGATAATAAAACCTGGTACTTTCTAACTCTGATTGTGGGTGGCATCGTGGGCATCCT
ASCRP3000069	11.8884	10.3807	10.2163	13.2526	10.7843	10.0625	hsa_circRNA_000829	hsa_circ_0000829	circBase	chr18	-	12506475	12535600	exonic	NM_020148	SPIRE1	AAAAGATACACCTTGCGAAAAGTGATGTTGTGTGCTGCTCATCTCCCTACTGAATCAGAT
ASCRP3000070	5.96696	5.29955	6.08412	6.15416	5.53297	5.72704	hsa_circRNA_405678		25070500	chr18	-	36782074	36788753	sense overlapping	NR_024391	LINC00669	AAAAGATGGAGAAGATTATTTCTGCTGGCCTCCAGGAAGCAGGGGGTACAAGCAATTTTC
ASCRP3000071	9.46584	11.6525	10.3404	8.73728	8.20217	7.87401	hsa_circRNA_405869		25070500	chr2	+	44436353	44436466	intronic	ENST00000459690	PPM1B	AAAAGATTCAGAGTTGGATAAGCACTTGGAATCACGGGTTGAAGTCGAGATAACATGAGT
ASCRP3000072	4.89729	6.1061	5.0611	6.42012	6.83459	7.09506	hsa_circRNA_407150		25070500	chr9	-	5968018	5988545	exonic	NM_001017969	KIAA2026	AAAAGCAAAACACAAGAAGCACAAATCTGGCACTTGAGAGAAAAGACAACGATAGCAGTT
ASCRP3000073	6.34668	5.53556	6.53866	7.42529	5.49881	5.6211	hsa_circRNA_402810		25242744	chr3	-	31725125	31774903	exonic	NM_017784	OSBPL10	AAAAGCAAGTTCATGGGCATGTCCGTGGGGGTCTCTATGATAGGGGAAGAAAACATCCTG
ASCRP3000074	12.1753	15.5945	14.5737	11.1844	9.47059	9.40649	hsa_circRNA_068655	hsa_circ_0068655	circBase	chr3	-	196129822	196134264	exonic	NM_015562	UBXN7	AAAAGCAGGAAATACTGGTGGAACCAGAACCATTATTTGGTGGTGCAAGTGAAAGTGTAG
ASCRP3000075	5.72704	5.74059	5.8551	5.92602	6.1609	6.24731	hsa_circRNA_400196		25242744	chr1	+	36358157	36360870	exonic	NM_012199	AGO1	AAAAGCATACCTACCTTCCCCTAGAGGGAAGTGGTGGAATACATGGTCCAGCATTTCAAG
ASCRP3000076	5.69954	5.97463	6.63857	5.89807	5.82148	6.1676	hsa_circRNA_006131	hsa_circ_0006131	circBase	chr6	-	86328535	86329135	exonic	NM_006372	SYNCRIP	AAAAGCTCAGAGGCAAGCAGCAAAAAATCAAATGTAAAAGTGCTGTTTGTACGCAACCTT
ASCRP3000077	6.79832	7.63246	8.6572	6.70576	6.56302	6.31154	hsa_circRNA_404245		25242744	chr9	+	114289547	114296633	exonic	NM_133464	ZNF483	AAAAGCTCCCGACTAGTTTCTGCAGGACTGTAAACTGGATTCCTGGAACCTTTGATATTC
ASCRP3000078	7.84424	6.21693	7.95352	8.28062	5.94566	6.24731	hsa_circRNA_006116	hsa_circ_0006116	circBase	chr7	-	98718265	98718826	exonic	ENST00000472627	SMURF1	AAAAGCTGCTGCTGAGTGGGGCTTCCAGAATTCAAGGTCTAAATTGACATATTTGGGAAG
ASCRP3000079	6.62949	6.72975	6.52827	6.68137	7.13238	6.76001	hsa_circRNA_406648		25070500	chr5	+	112870001	112874878	exonic	NM_022828	YTHDC2	AAAAGGAAAAACAGCAAGGGTTTCTCCAAAGACACTTCTGACATTTTGTACTAATGGGGT
ASCRP3000080	6.43061	7.8125	7.53632	6.21854	6.3123	6.19904	hsa_circRNA_001520	hsa_circ_0001520	circBase	chr5	+	112321531	112339774	exonic	NM_152624	DCP2	AAAAGGAAAGCCGATTTATTTTGCATATTCCCAGCGAGGAAAGAGACAATGCAATCCGAG
ASCRP3000081	7.40982	5.95732	6.55409	7.03398	8.56228	8.54194	hsa_circRNA_103519	hsa_circ_0068075	circBase	chr3	+	179045348	179046139	exonic	NM_016331	ZNF639	AAAAGGAAGACTCTACACCCTTCTCGTTATTCAGGCATTTTTTACTGTCTACAGAAACTT
ASCRP3000082	7.56136	6.62767	7.37548	7.41124	6.8123	7.14007	hsa_circRNA_103384	hsa_circ_0065898	circBase	chr3	-	51454240	51456330	exonic	NM_014703	VPRBP	AAAAGGAGACATTGCCCACATTCCGTCCTATTTCAGTGTTCCGGGAAGCCAATGAAGATG
ASCRP3000083	7.59533	9.65458	9.0239	6.97404	8.12525	8.37164	hsa_circRNA_102642	hsa_circ_0003828	circBase	chr2	-	24046127	24046439	exonic	NM_017552	ATAD2B	AAAAGTGTTTCCTCATGCTGAAATTAGCCAGAGTGACAAAAAAGAAGGCTACTGTGGAGC
ASCRP3000084	7.74462	6.42852	6.31984	9.48283	7.56581	6.98452	hsa_circRNA_405561		25070500	chr17	+	29183972	29192818	exonic	NM_024857	ATAD5	AAAAGTTACATAGGGTGTTGTTTGTGGCATTTGAAACCACCCTCTTGTCCTCTCTTAACT
ASCRP3000085	5.89807	4.80569	5.60143	5.24986	4.941	5.02463	hsa_circRNA_047834	hsa_circ_0047834	circBase	chr18	+	57567659	57571538	exonic	uc002lid.2	PMAIP1	AAAAGTTGATACTGTGGCAGTAAACTATTAAAAGTTTTCACTGTTCGACCGGCGGGTACG
ASCRP3000086	6.463	5.50941	5.74732	6.88936	5.84468	5.7827	hsa_circRNA_406838		25070500	chr6	+	125328677	125329118	intronic	ENST00000359704	RNF217	AAAAGTTGTAAAAATATGCTATAATAAAATTTATCCACTGCTCCTGGCTGACTTTGAGCA
ASCRP3000087	6.96252	5.52255	6.66013	7.1587	5.48546	4.92525	hsa_circRNA_405727		25070500	chr19	+	8539883	8540669	intronic	ENST00000325495	HNRNPM	AAAAGTTTCAGAAATCTGGCTTGGTAAAATGTTACTCAGAGCAGATTACCACCGTGCTCG
ASCRP3000088	5.72704	5.7827	5.50941	8.5345	6.35991	6.68371	hsa_circRNA_031775	hsa_circ_0031775	circBase	chr14	-	50050289	50052767	exonic	NM_001032	RPS29	AAAATAAACATTTGAAAAAACCCTTCATCGTGTCTGTTCAAACCGGCACGGTCTGATCCG
ASCRP3000090	5.12795	6.82295	5.80222	5.62841	4.86877	4.9449	hsa_circRNA_403034		25242744	chr3	-	182923663	182925611	exonic	NM_015078	MCF2L2	AAAATAATATCAAAGGACGATATTGGAAAACTAGGCAAGCTGTTGCTGCACGGCCCTTTC
ASCRP3000091	6.1609	5.87572	6.08412	6.20231	5.40546	5.33274	hsa_circRNA_004520	hsa_circ_0004520	circBase	chr9	-	136790964	136804341	sense overlapping	NM_003371	VAV2	AAAATACCAAAGTTTTCTGTGTTTGAAGAACATACGCACCTTCCTGAAAGTCTGCCACGA
ASCRP3000092	8.05556	7.17959	6.90148	7.26492	9.13092	8.64464	hsa_circRNA_003986	hsa_circ_0003986	circBase	chr1	+	36282482	36292436	exonic	NM_017629	AGO4	AAAATACCGAGTTTGTAATGTGACTAGACGGCCAGCCAGTCATCAAACGACCTCCGGCTA
ASCRP3000093	5.26244	5.50941	5.36227	6.34372	5.32076	5.91012	hsa_circRNA_100137	hsa_circ_0011264	circBase	chr1	-	31740717	31764853	exonic	NM_004814	SNRNP40	AAAATAGCAGCTGGCTCAGCCGACAGTACTGTGGAATGTCTATGGTGACTGTGATAACTA
ASCRP3000094	6.13718	6.8123	6.66013	6.29249	5.56887	6.35552	hsa_circRNA_101014	hsa_circ_0008932	circBase	chr12	-	12332743	12340053	exonic	NM_002336	LRP6	AAAATATACTGGGGAGATGCCAAAACAGACAAGATTGAGGCAGGCAGTGGTTAAAGGTTC
ASCRP3000095	5.80222	6.0618	5.19184	4.83967	4.941	5.02463	hsa_circRNA_102356	hsa_circ_0047552	circBase	chr18	-	43568667	43573669	exonic	NM_024430	PSTPIP2	AAAATCAATGGCATTTGAGGCTCAAGAATGTGAACGAATAAACTTCTTCCGGAATGCATT
ASCRP3000096	5.24986	5.38259	4.95657	5.15519	5.12795	5.27802	hsa_circRNA_011933	hsa_circ_0011933	circBase	chr1	+	41466700	41467926	exonic	NM_001905	CTPS1	AAAATCCAAGCAATTGCCTGGGCTCGGAATCAGAAAAAGCCTTTTTTGGTACATAGATTC
ASCRP3000097	8.31274	9.11528	9.68038	7.84424	7.24999	8.42683	hsa_circRNA_403832		25242744	chr7	-	72178578	72209578	exonic	NM_001145440	TYW1B	AAAATCTCCAGCTTCCTGGTCACAAATGCACAATTTCCTGCGGAAATCAGTCGATGCTCC
ASCRP3000098	4.92921	5.71106	5.67151	5.48546	5.29036	5.07543	hsa_circRNA_000546	hsa_circ_0000546	circBase	chr14	-	68234420	68236447	exonic	NM_015346	ZFYVE26	AAAATGAGCTGGTGCGGAGTGAATTTTACTATGAGCAGTTTAACAGGCGTCATCATTGTC
ASCRP3000099	6.0105	5.32076	5.82148	6.15416	5.96504	6.38458	hsa_circRNA_047135	hsa_circ_0047135	circBase	chr18	+	20570899	20576425	exonic	NM_002894	RBBP8	AAAATGGATGTTACTGTAATAGATACAAAGGAAACTCAAGGTCCCATGAGCCCCCTTGGT
ASCRP3000101	6.8203	7.27427	6.98357	6.49	6.55409	6.18258	hsa_circRNA_104979	hsa_circ_0007685	circBase	chrX	+	10031484	10035530	exonic	NM_015691	WWC3	AAAATGTGTGAGGATGACAGCCGCTCGTACGCCAGCTGATAACAAAGCCATTGACCTTTG
ASCRP3000102	5.30564	6.01237	5.96696	6.3123	4.941	5.97845	hsa_circRNA_006063	hsa_circ_0006063	circBase	chr10	+	26789747	26792203	exonic	NM_019043	APBB1IP	AAAATTAAGCTGGCGCTGGAAAAACTGAAGGAGGCCAAGGTTAAGAAGAGTCCTTAAATG
ASCRP3000103	6.68254	7.70022	7.76907	6.42012	7.85519	7.32838	hsa_circRNA_104496	hsa_circ_0082440	circBase	chr7	+	132990630	133002144	exonic	NM_021807	EXOC4	AAAATTCCTTGATACCTCTCACTATTCTACTGCTGGAAGCTCAAGTGGTGTCAGCAGTTG
ASCRP3000104	5.18854	5.87572	5.53297	6.21854	6.19083	6.18258	hsa_circRNA_101080	hsa_circ_0008085	circBase	chr12	-	56742312	56743420	exonic	NM_005419	STAT2	AAAATTCTGGAGTTGGTACATGACCACCTGAAGGATCTCTGGAATGATGGACTCTGGTGG
ASCRP3000105	6.39819	6.71837	7.17169	5.74284	7.43297	7.06843	hsa_circRNA_008091	hsa_circ_0008091	circBase	chr2	-	207003208	207007555	exonic	NM_005006	NDUFS1	AAAATTCTTCAAGACATTGCTTCGGGAAGCCATCCATTTAGCCAGTTGCAGAGTTTTCAA
ASCRP3000106	11.6206	12.4529	14.1557	11.0641	12.2981	10.0275	hsa_circRNA_026134	hsa_circ_0026134	circBase	chr12	+	49658864	49667113	exonic	uc001rtt.1	TUBA1C	AAAATTGAAGTTTCCATTTACTACTTCTCCCCCGGACTCCTTGGTAGTCTGTTAGTGGGA
ASCRP3000107	6.57316	6.85343	7.0062	6.62036	7.88143	9.35711	hsa_circRNA_404086		25242744	chr8	-	103850971	103870378	exonic	NM_015878	AZIN1	AAAATTGCACGTAATCACCCAAATGCCAAGGCGAACTTTCTGACCAAGTATACAACTACC
ASCRP3000108	8.52816	9.69495	9.11669	6.98405	7.04768	6.80048	hsa_circRNA_104750	hsa_circ_0008678	circBase	chr9	+	20923658	20933102	exonic	NM_017794	FOCAD	AAAATTGCTGCTTTGACACTAGTCTTGAATACAAGGAGAGTCCGGTAGTGAAAGGCAATG
ASCRP3000109	6.51124	6.59446	6.43409	6.37593	7.38414	6.55793	hsa_circRNA_102771	hsa_circ_0055377	circBase	chr2	+	80772106	80783018	exonic	NM_004389	CTNNA2	AAAATTGCTTTCTGAAACAGGTTGCCAATTTGGCCTGTTCCATCTCCAACAATGAAGAAG
ASCRP3000110	6.41449	6.01237	8.4149	5.54074	8.11791	8.97337	hsa_circRNA_404987		25070500	chr12	-	29492783	29494151	sense overlapping	NM_016570	ERGIC2	AAACAAAATTCCAGGTTCCTTTTGAGGATGGCCACACAGACAACCACTTACCTCTTTTAG
ASCRP3000111	5.12795	5.72704	5.96696	5.44739	5.09667	4.89729	hsa_circRNA_104082	hsa_circ_0075826	circBase	chr6	+	21979173	22020771	exonic	NR_015410	CASC15	AAACAAACAGACAGAAGAAGGAAGTGGCTAATGGTAAAATCTACTGGTGGAGTCACTCCA
ASCRP3000112	9.18552	9.08317	8.06052	11.8202	6.20882	5.84049	hsa_circRNA_004561	hsa_circ_0004561	circBase	chr8	-	93929156	93941802	intronic	ENST00000517540	TRIQK	AAACAAATTGGCAGTATAAATTTAATGTGTTGTTTTCAAGTGTGTCATGTGTCCAGATGC
ASCRP3000113	6.18258	7.47615	7.24999	6.52305	6.46436	7.71202	hsa_circRNA_104876	hsa_circ_0088062	circBase	chr9	-	114911523	114919893	exonic	NM_022486	SUSD1	AAACAACAACAAGACATTCATTCCCAACGATGGCACCTTTTGTACAGGTTTAGACGTCTG
ASCRP3000114	6.43061	6.27862	5.7827	7.36385	5.74732	6.26462	hsa_circRNA_103727	hsa_circ_0008144	circBase	chr4	-	120460114	120488299	exonic	NM_001083	PDE5A	AAACAAGAGAGCTACAGTCGTTAGCGGTTGTTGGTGTAGCCCAGGCCATCAACAAGAAAT
ASCRP3000115	6.3123	5.4611	5.80222	5.89807	6.96733	8.18513	hsa_circRNA_000980	hsa_circ_0000980	circBase	chr2	+	19538077	19538212	antisense	ENST00000449124	AC092594.1	AAACAAGCATCATCCTCTTCTGAAGAAAGACAAGCATGAGGTGCTCCAACATTTTTCAGG
ASCRP3000116	8.80846	8.87245	8.07441	8.43188	6.3889	6.19904	hsa_circRNA_102798	hsa_circ_0009020	circBase	chr2	-	110321942	110323436	exonic	NM_144710	SEPT10	AAACAAGCCAGTCAGGGACAGTTGCCGTTTGCTGTTGTGGGAAGTATGGATGAGGTAAAA
ASCRP3000117	11.5885	9.70428	12.4387	10.7655	13.1938	13.284	hsa_circRNA_407330		25070500	chrX	-	129799616	129813722	exonic	NM_006375	ENOX2	AAACAAGCTGAGATCTCCCACCTCCTGCAACCCGAGAAAGACCACCAGGATGCAAAACAG
ASCRP3000118	6.50331	6.35405	6.51913	6.72918	5.63569	5.57645	hsa_circRNA_103352	hsa_circ_0001292	circBase	chr3	-	47476497	47484581	exonic	NM_012235	SCAP	AAACAAGGAGAGCCTACTGAGCAGCCTGAGTGGGTACCTGCACATGTTGTTCTTTGTCAG
ASCRP3000119	4.95657	5.41112	5.15856	5.41676	5.16528	5.19184	hsa_circRNA_091669	hsa_circ_0091669	circBase	chrX	+	147733519	147744289	exonic	NM_002025	AFF2	AAACAAGTGAATCACTATGAACAAGACCGTAGTGCACTTAAAAAAAGGGAATGGGAGCGG
ASCRP3000120	5.48814	5.76069	5.99739	8.42595	5.32076	5.19184	hsa_circRNA_101466	hsa_circ_0005387	circBase	chr15	-	28505922	28508315	exonic	NM_004667	HERC2	AAACACATAGTGGGAATTGCCTGTGGGCCTGCCCAGGGCAAGTGTGGTCTTGGGGAGATG
ASCRP3000121	5.96696	7.41758	7.01645	6.75334	5.29036	5.71565	hsa_circRNA_104385	hsa_circ_0006365	circBase	chr7	+	65751497	65751696	exonic	NM_003596	TPST1	AAACACTCGAAGGAGTGGAGAGATCTACAGACCAAGTAATCAAGCCAGTCAATGTAGGAG
ASCRP3000122	11.5811	8.93728	11.86	10.8537	10.9223	12.6868	hsa_circRNA_404317		25242744	chrX	-	8553307	8565297	exonic	NM_000216	KAL1	AAACACTTCCGTTCTTCCAAAGCCTCTCTTCCCCAAGAAGAGCTACGAATGCTTGACCAG
ASCRP3000123	7.38126	9.58114	8.18513	6.68137	9.57548	9.31894	hsa_circRNA_103433	hsa_circ_0005332	circBase	chr3	-	114069120	114070725	exonic	NM_015642	ZBTB20	AAACAGAACTACGTCAAGCACATGTTCGTACACACAGGTGACATCAGTTGCAAGGGGATG
ASCRP3000124	5.60143	5.50941	5.48546	4.93315	6.03271	5.41957	hsa_circRNA_007074	hsa_circ_0007074	circBase	chr1	-	54348615	54348949	exonic	ENST00000465897	YIPF1	AAACAGACCATTACTTTCCAATTTGGCAATGCAGCCACTTCTCTGACAGCAAACCCAGAT
ASCRP3000125	9.82557	10.6397	8.7499	14.1072	7.92165	8.31122	hsa_circRNA_066869	hsa_circ_0066869	circBase	chr3	-	119176864	119182471	sense overlapping	NM_018266	TMEM39A	AAACAGTGTGGTGGTATCCTTACAATCATCCTGCTTCTTGTACATCACTGACGTCTGCTC
ASCRP3000126	9.00226	9.42322	9.06578	7.48087	12.4938	11.8316	hsa_circRNA_101140	hsa_circ_0002628	circBase	chr12	+	110778463	110780253	exonic	NM_001681	ATP2A2	AAACAGTTCATCCGCTACCTCATCTCGTCCAACGTCGGGGAAGTTGTCTGACCAATCTGA
ASCRP3000128	5.20167	4.89729	5.33274	4.99477	5.48546	5.82148	hsa_circRNA_020169	hsa_circ_0020169	circBase	chr10	-	120927214	120936665	exonic	uc001lec.3	PRDX3	AAACATATTTTAAAACATTTGCATTTTACCACCAGTTGCCCGACATGTGAGTGCCATTCC
ASCRP3000129	7.99747	7.82528	7.51413	8.88814	9.13883	7.83795	hsa_circRNA_407303		25070500	chrX	+	77264598	77275895	exonic	NM_000052	ATP7A	AAACATCAAAGGTGAGGGGAATGACGTGTGCCTCCTGCGTACATAAAATAGAGTCTAGTC
ASCRP3000130	6.38026	9.02505	7.7057	5.44739	6.8123	7.04222	hsa_circRNA_101293	hsa_circ_0030764	circBase	chr13	+	100953713	101101559	exonic	NM_000282	PCCA	AAACATGAGCATTCAGTTTCTTGGTACAGTGGTTGAGCATCCTGTCACAGAATGCATTAC
ASCRP3000131	5.87367	5.68793	5.89403	5.79574	6.4327	7.01366	hsa_circRNA_100555	hsa_circ_0017803	circBase	chr10	-	13364834	13387028	exonic	NM_012247	SEPHS1	AAACATGTTCGGCCTCATGCACGGGACCTGCCCGGAGACTTCAGGTGGATCCATAAAGAA
ASCRP3000132	8.06905	5.84049	6.43409	6.82508	6.46436	6.8123	hsa_circRNA_062996	hsa_circ_0062996	circBase	chr22	-	33260901	33265112	exonic	NM_003490	SYN3	AAACATTTTTCCCCAACCATAAGCCAATGCAGATCCTTCAAGCCAGACTTCATCCTGGTC
ASCRP3000133	7.15026	8.08286	7.91295	7.57151	7.81304	7.49892	hsa_circRNA_003063	hsa_circ_0003063	circBase	chr18	+	8076452	8114825	exonic	NM_002845	PTPRM	AAACCAAAATAGACTGTGTCCAAGTGGCCACAAAAGTCCCAGGTGCTGTTCCCACTGAAT
ASCRP3000134	6.54124	6.40743	6.5053	6.10698	5.70185	6.1609	hsa_circRNA_075881	hsa_circ_0075881	circBase	chr6	+	25605039	25606501	exonic	NM_017640	LRRC16A	AAACCAAGAACCGCCTCACGGCCTGAAGCTTGGGAATGATGCCGTATCCCAGGATTCTTC
ASCRP3000135	8.99096	8.45725	8.9093	8.34045	8.80133	8.41102	hsa_circRNA_013959	hsa_circ_0013959	circBase	chr1	-	147131761	147131890	exonic	NM_016361	ACP6	AAACCATATTCTCCTTACGACTCTCAATACCATGAGACCACCCTGAAGGTAGAGTGGAAC
ASCRP3000136	5.66204	5.83207	5.09667	5.44739	6.45205	5.80652	hsa_circRNA_405639		25070500	chr17	+	78593426	78617610	sense overlapping	NM_020761	RPTOR	AAACCATCGGTGCAAATTTACAGAAGCAGTACGAGAACTGGCAGCCAAGGCTCATTTGGT
ASCRP3000137	5.52255	5.87572	6.12173	4.96043	5.62841	5.74284	hsa_circRNA_026023	hsa_circ_0026023	circBase	chr12	-	48457492	48495299	exonic	NR_051991	SENP1	AAACCATCTGAATTGGCTCAATGATGAGGACTTTGTATCTTTGCTAAAGTCAGTGATGTG
ASCRP3000138	8.28756	6.27862	5.67151	7.07647	6.19904	6.55793	hsa_circRNA_000078	hsa_circ_0000078	circBase	chr1	+	62907865	62911100	exonic	NM_003368	USP1	AAACCCATAAACAAAGGTATTATATTTTTGTCCCGGTTTTAAATCTGGAGTAAAGCACTT
ASCRP3000139	9.23274	8.54645	9.38372	9.03586	10.5765	9.34856	hsa_circRNA_000968	hsa_circ_0000968	circBase	chr19	+	58774155	58774397	intronic	ENST00000595981	ZNF544	AAACCCTATGAATGTGACCATTGCGAGAAAGCCTTTAGCCAACGGTCTCCCCTCATCATG
ASCRP3000140	7.15026	7.63941	7.11254	7.54343	6.94604	7.28124	hsa_circRNA_404701		25070500	chr1	-	247319707	247323115	sense overlapping	NM_003431	ZNF124	AAACCCTATGACTATAAGCAATAAGAACTCGGTTGCCTTTGAGGATGTGGCTGTGAACTT
ASCRP3000141	5.48814	5.91211	5.4391	5.41676	5.00978	4.78403	hsa_circRNA_005287	hsa_circ_0005287	circBase	chr16	+	21326631	21328447	sense overlapping	NR_026675	CRYM-AS1	AAACCCTCAAATGAAAGTATTTCCATGGGGATTGGGAAAGCTACTGGCAAGATTTACCTG
ASCRP3000142	8.26937	8.37127	8.38284	8.10901	8.05985	8.98646	hsa_circRNA_018168	hsa_circ_0018168	circBase	chr10	-	34558584	34573173	exonic	NM_019619	PARD3	AAACCCTCACCTGTAGACAGGTTTGGCAAACATCGAAAAGATGACAAGATTGAGAAAACG
ASCRP3000143	6.67079	6.47791	6.64939	6.66724	9.75372	9.76122	hsa_circRNA_103167	hsa_circ_0008252	circBase	chr22	+	21965145	21965332	exonic	NM_003347	UBE2L3	AAACCGACCAAGGACAACCCTCCATATGATAAGGGAGCCTTCAGAATCGAAATCAACTTT
ASCRP3000144	6.51124	6.82295	5.53297	5.84677	8.50701	8.5487	hsa_circRNA_400993		25242744	chr12	-	72013094	72014095	exonic	NM_144982	ZFC3H1	AAACCGGGGTTTGAGAAGTATAATAACTTGGATCTGTTTCGATGCAGTGAAAGCTTGCAC
ASCRP3000145	7.97232	8.45725	9.16084	7.55881	10.2952	10.442	hsa_circRNA_104659	hsa_circ_0085045	circBase	chr8	-	99718694	99761618	exonic	NM_006281	STK3	AAACCTCCTTATGCTGATATACATCCAATGAGGCCCATATGTTGTAAAGTACTATGGCAG
ASCRP3000146	5.94566	5.44739	4.95657	5.28729	5.19512	5.12795	hsa_circRNA_406619		25070500	chr5	+	68487621	68492936	exonic	NM_022909	CENPH	AAACCTGGAGAAAATTAGCAGACAGTCTAGGCTGAGAGCACAGACAAAACAACAACTCTT
ASCRP3000147	6.494	5.87572	5.82148	6.58948	7.2269	7.60215	hsa_circRNA_102878	hsa_circ_0057551	circBase	chr2	+	196544755	196548630	exonic	NM_020342	SLC39A10	AAACCTGGTTCCTGAAGATGAGGCAAATATAGGGGCATCAGGAAAAATAGAAATGAAGGT
ASCRP3000148	6.60438	7.03307	5.83629	6.89947	7.27815	7.84529	hsa_circRNA_104348	hsa_circ_0079891	circBase	chr7	-	37250990	37382367	exonic	NM_014800	ELMO1	AAACGCAAGTCCATGTACACGCGAGATTATAAGAAGCTTGGGTTCATTGTATAGACACGT
ASCRP3000149	6.19083	6.57442	5.74732	6.15416	7.655	7.60215	hsa_circRNA_101996	hsa_circ_0000745	circBase	chr17	+	20107645	20109225	exonic	NM_152904	SPECC1	AAACGGTGAAATTAAACATGTTTCCAGTCTGCTGGCCAAGGGGCCTTTACAACAACTAAA
ASCRP3000150	8.24103	7.33361	7.56168	8.20482	7.94232	7.86295	hsa_circRNA_102473	hsa_circ_0003215	circBase	chr19	+	17267718	17270294	exonic	NM_004145	MYO9B	AAACGGTGACCGTCAACGACAAGCTTATCCTTCCCTACAGCCTCAGCGAGGATTTTTGCC
ASCRP3000151	7.96174	10.4564	9.78335	7.54343	7.80876	8.0906	hsa_circRNA_100117	hsa_circ_0007895	circBase	chr1	-	28362054	28384605	exonic	NM_001990	EYA3	AAACGTATGGACTACCTCCTTTTGATTGTGAAAACTGCTGAGAGAGACTTGCAATCCAGT
ASCRP3000152	6.1609	6.09735	5.82148	5.51205	6.88886	6.79183	hsa_circRNA_011153	hsa_circ_0011153	circBase	chr1	+	28887144	28887910	exonic	NM_017846	TRNAU1AP	AAACGTTTTAAACTGAACTATGCCACTTACGGGAAACAACCAGATAACAGGATCCCAGCT
ASCRP3000153	5.77613	7.20425	7.24048	5.74284	5.40546	5.84049	hsa_circRNA_100865	hsa_circ_0002038	circBase	chr11	+	68334481	68343511	exonic	NM_001164160	PPP6R3	AAACTAACAAGAGGAACACGGTAGATCTAAAAAGTGTGATGAAGACCACATGGGGTGTGC
ASCRP3000154	6.34668	7.9072	6.61791	5.66204	7.52004	6.69187	hsa_circRNA_103745	hsa_circ_0071036	circBase	chr4	-	143324090	143326477	exonic	NM_003866	INPP4B	AAACTAACAGTCTATGATGTCAAGGATAAGTCTCATGACACCCATGCAAGGATCTCGTGG
ASCRP3000155	9.38705	11.0048	10.5859	8.04854	8.32666	9.59877	hsa_circRNA_104194	hsa_circ_0004712	circBase	chr6	+	136468488	136476896	exonic	NM_018945	PDE7B	AAACTAACCACCATCTTGCAAACCTATATCAGGTACAACATACTCAGGGGAGATTGGCAC
ASCRP3000156	5.52255	6.30471	6.06539	6.20231	7.04768	5.6381	hsa_circRNA_101224	hsa_circ_0029614	circBase	chr13	-	20304378	20356931	exonic	NM_001042414	PSPC1	AAACTACATGGAAAATGCCTGTATCCGGTGTCCGAGGCGAACTCAGTAAGATGATGTTAA
ASCRP3000157	4.73972	5.33572	4.56283	4.86877	5.57645	6.42852	hsa_circRNA_090099	hsa_circ_0090099	circBase	chrX	+	23803636	23804327	exonic	uc004dau.3	SAT1	AAACTACTCTTTGATTTAAGCTTTGGCATAGGATCAGAAATTCTGAAGAATCTAAGCCAG
ASCRP3000158	7.68686	8.45725	9.02043	7.60956	7.46053	7.93669	hsa_circRNA_100885	hsa_circ_0004596	circBase	chr11	-	73418464	73429935	exonic	NM_002869	RAB6A	AAACTAGTGCAAAAGCTGGATACAATGTAAAGCAGATCAGGCTTCAGCTGTGGGATACTG
ASCRP3000159	5.10018	5.19184	5.22114	7.32314	5.09667	5.94761	hsa_circRNA_088498	hsa_circ_0088498	circBase	chr9	-	127115743	127174771	exonic	NM_002799	PSMB7	AAACTCAACTCAATAAAAAACAAAAACCAAATTGGGCAGCTGATTGTTGTGGTGCTGGGA
ASCRP3000161	5.43633	6.62158	6.55409	5.06469	5.48546	5.60143	hsa_circRNA_087659	hsa_circ_0087659	circBase	chr9	+	100109595	100112837	exonic	NM_020893	CCDC180	AAACTCCGCTACTCAAATATTGAGTTCATCAAACACTGCAGACTTCGAGCTGGCTTCTTC
ASCRP3000162	7.11254	6.52827	6.55409	6.25835	9.19714	8.73121	hsa_circRNA_400732		25242744	chr11	+	32987845	32995095	exonic	NM_001076786	QSER1	AAACTCTAAGGACTTCTAAAACAACCACCAAATCTGCACAAAATTTGAACCTCCCGCTCC
ASCRP3000163	7.45643	6.27862	6.53866	6.12947	6.86069	7.6547	hsa_circRNA_103432	hsa_circ_0006163	circBase	chr3	-	113207791	113225452	exonic	NM_144718	SPICE1	AAACTCTCAGTCTAACACGAATACAGACAGATGTCATTTGTCAGAGTGAACCGCTGTGGT
ASCRP3000164	6.13718	6.05277	6.4548	6.35991	6.56302	7.10382	hsa_circRNA_403821		25242744	chr7	+	65220766	65221561	exonic	NR_003110	CCT6P1	AAACTGATACAAGGGCCTTCATCCCAGAATAATCACTGAAGGATTTGAAGCTGTGAAGGA
ASCRP3000165	5.27647	5.09667	5.15856	5.32377	6.50464	6.99823	hsa_circRNA_401846		25242744	chr17	-	58257905	58263012	exonic	NM_032582	USP32	AAACTGCAAGTGGTACTGTTACAATGACAGCAGCTGTAAGGTTGTAGATGAGCATGAGAG
ASCRP3000166	5.48814	5.94566	6.18258	5.44739	7.34401	6.85965	hsa_circRNA_102078	hsa_circ_0043893	circBase	chr17	-	40858024	40860101	exonic	NM_001991	EZH1	AAACTGCAGCATCCAGCGTGGACTTAAGAAGATAACTCTTCCACACAAGTGTACAACTAC
ASCRP3000167	7.78005	6.40175	6.72521	6.4548	7.12637	7.88015	hsa_circRNA_103556	hsa_circ_0068629	circBase	chr3	-	195800800	195802231	exonic	NM_003234	TFRC	AAACTGGACAGCACAGACTTCACCGGCACCATCAATTTGGTGGAGAACCATTGTCATATA
ASCRP3000168	8.10443	6.6942	6.8924	9.79443	5.71336	5.73609	hsa_circRNA_102324	hsa_circ_0047151	circBase	chr18	-	21001330	21010641	exonic	NM_032933	TMEM241	AAACTGGGCTGGGTAGAGATCAACAGCAGTTCAAGTATGTGCTGTCTGTCTTGAAATTTA
ASCRP3000169	5.27647	5.69954	5.93391	5.87059	5.44739	5.29036	hsa_circRNA_001196	hsa_circ_0001780	circBase	chr8	+	17796781	17799020	intronic	ENST00000518930	PCM1	AAACTTAAAAGACTAAATATACTGCTGCTTGGAGGGGGATGGGGATTGGAAGGAAAGTGA
ASCRP3000170	5.97845	4.93315	5.22114	5.5714	5.74059	5.39121	hsa_circRNA_021003	hsa_circ_0021003	circBase	chr11	+	6502986	6505911	exonic	NM_012192	TIMM10B	AAACTTCCATTGTGAATTACTGCGTGACTTCCTGTTGGTCTACAATCGGATGACAGAACT
ASCRP3000171	5.74956	7.09418	7.4406	5.66204	5.12795	5.04298	hsa_circRNA_001747	hsa_circ_0000246	circBase	chr10	+	74468040	74475660	exonic	uc009xqp.1	MCU	AAACTTGAACATTCGCAGGGAGTGGAGGAAGAGGTGAAGATGTGGAAAGCCCAGAGAGTT
ASCRP3000172	5.30564	5.74059	5.09667	5.94956	6.18258	6.91549	hsa_circRNA_103314	hsa_circ_0064690	circBase	chr3	+	32745359	32750312	exonic	NM_015442	CNOT10	AAACTTTATCAGTTCATAGAGCCTTTTGATCAGGGAGCAGAGAAACATGAAGGCACAGGT
ASCRP3000173	6.54124	6.05277	6.29249	6.49	8.83674	8.60041	hsa_circRNA_046753	hsa_circ_0046753	circBase	chr18	+	3252272	3256234	exonic	uc002kls.3	MYL12A	AAACTTTATGATAAAATAGCTGCTGAGCGGTTTTGCAGACTACCATCTTCCCTGCAACTC
ASCRP3000174	5.39977	6.18258	5.57645	5.06469	5.19512	5.14504	hsa_circRNA_005880	hsa_circ_0005880	circBase	chr5	+	68881420	68888157	sense overlapping	NM_001042490	GTF2H2C_2	AAACTTTTTGCTAAGAAAAGGCATTTGGATGGCAATACTGAGCCAGGGCTTACATTAGGA
ASCRP3000175	13.2768	7.85051	7.0062	7.70656	6.45205	5.6211	hsa_circRNA_045801	hsa_circ_0045801	circBase	chr17	-	74385612	74397235	exonic	NM_022066	UBE2O	AAACTTTTTTTTACTTGCAGGTCTCTTCTTCGATGATTCCTATGGCTTCTACCCAGGCCA
ASCRP3000176	6.11654	5.21791	5.02463	5.74284	5.19512	5.57645	hsa_circRNA_406786		25070500	chr6	+	56846508	56857353	exonic	NM_152731	BEND6	AAAGAAAACAGCCGACTTCGACAGTCTTTGGTCATGCTTCAAGGGAAAGCATTAACTTTT
ASCRP3000178	7.65142	9.86787	9.35959	6.21854	7.97136	8.14513	hsa_circRNA_400435		25242744	chr1	+	230795209	230800333	exonic	NM_007357	COG2	AAAGAAACCTCTGCACTAGAAGCAAGCAGGAAGATTTCGATGTCGATCATTTTGTGTCTG
ASCRP3000179	8.48436	8.48167	6.56429	11.6626	5.71336	5.43633	hsa_circRNA_002554	hsa_circ_0002554	circBase	chr3	-	53908237	53910107	exonic	NM_022899	ACTR8	AAAGAAACTTTTTGTCATTTAGATCAGGGATTGTGGTCCATCAGGAGTCTGTGTGTGCCA
ASCRP3000180	5.57645	6.77436	6.44655	5.94956	5.50941	5.35641	hsa_circRNA_100676	hsa_circ_0019799	circBase	chr10	-	105106994	105107207	exonic	NM_001011663	PCGF6	AAAGAAAGAGGTCTAGAAGTACCTAAACCTGGTTGGACCGACAGTTACAAGACATAGTGT
ASCRP3000181	7.88092	9.13669	8.94486	7.92214	6.65596	5.77393	hsa_circRNA_000615	hsa_circ_0000615	circBase	chr15	+	64791491	64792365	sense overlapping	NM_015042	ZNF609	AAAGAAAGTCAAGTCTGAAAAGCAATGATGTTGTCCACTGGGCATGTACTGACCAATGTG
ASCRP3000182	5.37391	6.20067	5.53297	5.51205	5.35934	5.19184	hsa_circRNA_009118	hsa_circ_0009118	circBase	chr1	+	15860731	15874923	exonic	NM_015291	DNAJC16	AAAGAACATATAAACAGGCCTGCCGATGTTATCCAGGCATCCTGACAAAAACAAAGATCC
ASCRP3000183	7.44957	6.85343	8.43866	7.35727	6.9075	6.41449	hsa_circRNA_407172		25070500	chr9	-	35148956	35149174	sense overlapping	ENST00000439134	RP11-182N22.7	AAAGAACCTTGGAATGTGAAGAGACATGAGATGGTAGCTGAACCCCCATGTTGACATTTA
ASCRP3000184	6.1609	5.33572	5.57645	5.18854	5.50941	5.20494	hsa_circRNA_401083		25242744	chr12	-	121932381	122016851	exonic	NM_032590	KDM2B	AAAGAAGACTCCAAAGCGCCCGATTGACCGCCAGCGATACGACGAGAACGAGGACTTGTC
ASCRP3000185	6.33034	6.66013	6.96733	7.20425	5.60143	5.60143	hsa_circRNA_067524	hsa_circ_0067524	circBase	chr3	-	138400808	138407816	exonic	NM_006219	PIK3CB	AAAGAAGCTGGTTTGGATCTTCGGTCAGAAGTGCACATTCCTGCTGTCTCAGTACAATTT
ASCRP3000187	5.24986	5.33572	5.09667	5.24986	5.32076	4.9449	hsa_circRNA_404765		25070500	chr10	-	70209784	70225569	exonic	NR_102264	DNA2	AAAGAATCAAATTCTATTGAACACCGTAGTCAGAGCTCTGATCCAGCCACACGCCAAATG
ASCRP3000188	5.61376	5.96504	6.33332	5.62841	7.47073	6.57442	hsa_circRNA_405630		25070500	chr17	-	74340751	74344662	exonic	NM_002766	PRPSAP1	AAAGAATCTGTTCGTGGCCAAGATATTTTCATTATACAGACAATACCCAGGCGCCTTGGT
ASCRP3000189	5.81295	6.12862	5.98795	5.92602	7.28124	6.76001	hsa_circRNA_016681	hsa_circ_0016681	circBase	chr1	-	226054811	226065294	exonic	NM_014698	TMEM63A	AAAGACCCGTATAGTTTTGGGAGGACAACAATAGCAAACCTACAGACTGAGGAAGACAGG
ASCRP3000190	9.2207	7.29891	7.43575	8.47577	7.97136	7.70857	hsa_circRNA_102686	hsa_circ_0053967	circBase	chr2	+	36668400	36749456	exonic	NM_016441	CRIM1	AAAGACCTGTCTTGAGAAAAGGCCAGTGTTGTCCCTACTGCATAGAAGAGAAGCCAGATT
ASCRP3000191	9.8162	10.6762	10.7621	9.5026	9.54828	9.85157	hsa_circRNA_104090	hsa_circ_0006109	circBase	chr6	+	30618770	30619243	exonic	NM_145029	C6orf136	AAAGACGAGCATTACCGCTTCCCAAGCTCTTCCTTCAGTCCCACGACTACAGTCTGTATT
ASCRP3000192	7.4687	7.71402	7.60029	9.81186	5.82148	5.70416	hsa_circRNA_039783	hsa_circ_0039783	circBase	chr16	+	67070541	67100701	exonic	NM_001755	CBFB	AAAGACTGGATGGTATGGGCTGTCTGGAGTTTGATGAGGAGCGAGCCCAGGCTTTTGTGG
ASCRP3000193	6.463	7.48992	6.8924	6.4548	6.81604	7.32838	hsa_circRNA_002961	hsa_circ_0002961	circBase	chr8	+	98698895	98703416	exonic	NM_178812	MTDH	AAAGACTGGGGAAGGAGTTGGAGTGACCGTTCAATATTTTCTGGCATTGTCAAAGAAAAA
ASCRP3000194	6.57883	7.37113	6.19904	5.84677	6.41449	6.64459	hsa_circRNA_103943	hsa_circ_0004345	circBase	chr5	+	134010304	134011815	exonic	NM_021982	SEC24A	AAAGACTTAGTGCAACACCACAGCTTACTAACAAGAATCCCAAAATGAGCCGAAGTGTTG
ASCRP3000195	5.43633	6.16258	5.19184	9.31894	5.95538	5.6381	hsa_circRNA_405972		25070500	chr2	-	150432224	150438785	exonic	NM_015702	MMADHC	AAAGAGAAGTGCTCTTAGAAAAGGTGCTTTGTAACAGAGCCAGACTGGTTTCCTATCTCC
ASCRP3000196	4.66112	6.03271	5.27802	4.4131	5.23078	5.12795	hsa_circRNA_006811	hsa_circ_0006811	circBase	chr4	+	154214133	154217188	exonic	NM_015271	TRIM2	AAAGAGAATCCCATCGAAGACGATTTGATCTTTCGAGTGGGTGATGGAATTTTACTGCCA
ASCRP3000197	4.98721	5.33572	6.66013	5.35641	4.941	6.50331	hsa_circRNA_007260	hsa_circ_0007260	circBase	chr1	+	165854378	165855945	intronic	ENST00000367879	UCK2	AAAGAGATACAGAGAGGTAAAGTACATTTATGGAGAACATCGGGGTGAATGCCAAAGCGG
ASCRP3000198	8.34914	9.67942	9.82172	8.35098	8.28139	8.64464	hsa_circRNA_086376	hsa_circ_0086376	circBase	chr9	-	14146687	14179779	exonic	NM_005596	NFIB	AAAGAGATCAAGATTCTGGACAATCAGGAAGTCCAAGCCACAATGATCCTGCCAAGAATC
ASCRP3000199	14.1335	14.8298	14.6213	14.1899	14.2253	13.0416	hsa_circRNA_102890	hsa_circ_0002867	circBase	chr2	-	200245086	200298237	exonic	NM_015265	SATB2	AAAGAGATGAACCAGAGCACATTAGCCAAAGAATGCCCTCTCTCCCAGGTTTGATGATTC
ASCRP3000200	5.02463	5.43633	5.15856	5.12795	5.83629	6.71151	hsa_circRNA_067240	hsa_circ_0067240	circBase	chr3	+	128526385	128533641	exonic	NM_004637	RAB7A	AAAGAGATGAACGCAATGCCAATAAAATTGAACAAGAACAATGATGTGGCCACAAAGCGG
ASCRP3000201	7.52983	7.56581	7.07067	7.11254	8.26038	8.36217	hsa_circRNA_005828	hsa_circ_0005828	circBase	chr10	-	88231964	88233730	exonic	NM_015045	WAPAL	AAAGAGCACTCAGCCTCTAAACACACGTTGCCTTAGTCACCCACAAAAGCTGTATATAAT
ASCRP3000202	6.39033	6.70288	6.95769	6.95285	8.74304	8.93581	hsa_circRNA_102469	hsa_circ_0008432	circBase	chr19	+	16192722	16197350	exonic	NM_003290	TPM4	AAAGAGGCCAAGCACATTGCGGAAGAGGCTGACCGCAAATACGAGGAGGCTGAAGGTGAT
ASCRP3000203	5.67622	7.31183	7.08358	5.32377	6.70576	6.37158	hsa_circRNA_103795	hsa_circ_0007638	circBase	chr5	+	14293120	14336836	exonic	NM_007118	TRIO	AAAGATCCTACTGGACATGTCAGTGTCCTTTCACACCCATGTGAAAGAGATGTTTGACTG
ASCRP3000204	6.78312	8.48503	7.34586	7.17959	8.73516	8.64254	hsa_circRNA_102891	hsa_circ_0003071	circBase	chr2	+	201283972	201284219	exonic	NM_015535	SPATS2L	AAAGATCTCGATACTTGAGGAACCTTCAAAGGCACTTCGTGGGGTCACAGAACAATAAAA
ASCRP3000205	9.20704	9.69154	9.54361	8.37743	12.5441	10.7428	hsa_circRNA_002876	hsa_circ_0002876	circBase	chr17	+	19213197	19232960	exonic	NM_014964	EPN2	AAAGATGACTTTTCTGAATTTGACAACCTTCGGACTTCAAAAAAAACAGCCACCTCCCCG
ASCRP3000206	5.14164	5.60143	5.19184	5.5714	5.21791	4.74421	hsa_circRNA_101375	hsa_circ_0032304	circBase	chr14	+	68290258	68292294	exonic	NM_002877	RAD51B	AAAGATGCAAACGGCATGGGTAGCAAGAAACTAAAACGAGTGGGTTTATCACAAGAGCTG
ASCRP3000207	8.79891	10.4232	9.38525	8.82671	8.21436	9.24389	hsa_circRNA_100794	hsa_circ_0003768	circBase	chr11	+	34978930	35006275	exonic	NM_003477	PDHX	AAAGATGCTGCTGCTAAAGGTATCCAGGAAATTGCTGACTCTGTAAAGGTTGAAGAAGGA
ASCRP3000208	5.63569	5.82148	5.02463	5.60143	5.29036	5.19184	hsa_circRNA_104770	hsa_circ_0086748	circBase	chr9	-	34269254	34271928	exonic	NM_194313	KIF24	AAAGATGGAAGGTGCAGAAATAAATCAGAGTCTACTGGCTGTGATCTTAAAGGGCAGCAA
ASCRP3000209	5.06828	5.4611	5.27802	5.44739	5.11413	4.9449	hsa_circRNA_021832	hsa_circ_0021832	circBase	chr11	+	46342260	46342972	exonic	uc001ncg.3	CREB3L1	AAAGCAAAACCAAAAAAAAAAAAAAAAAGATGCAGCATCAAGATCTGGGCCCCAACACCA
ASCRP3000210	9.16189	7.20099	7.91892	8.82433	8.60814	7.98708	hsa_circRNA_079201	hsa_circ_0079201	circBase	chr7	+	2638098	2644625	exonic	NM_152558	IQCE	AAAGCACATGGCTCAGAGCCACCCAGCGTGCCAGGCCTCCCAGACCAGGCCCAAGAGCTC
ASCRP3000212	5.78706	6.33927	6.40813	6.52305	6.94604	6.81977	hsa_circRNA_000506	hsa_circ_0000506	circBase	chr13	-	113845185	113854830	exonic	NM_018386	PCID2	AAAGCAGCAGAGTTACTGATGAGCTGTTTCCGGGTCTGTGCCAGCGACACGTGTACGAAG
ASCRP3000213	8.42857	7.58722	7.19608	7.66688	9.16974	9.54474	hsa_circRNA_102781	hsa_circ_0055605	circBase	chr2	-	96601201	96610922	exonic	uc010yug.1	DKFZp667P0924	AAAGCAGCCATGAGAAGGAAGGATTCACCACCTCCAGGAAAAGAATATTTCAGAACCATA
ASCRP3000214	7.90695	10.9806	9.27537	6.99399	7.20914	6.86224	hsa_circRNA_002635	hsa_circ_0002635	circBase	chr13	+	31789187	31803431	exonic	NM_194318	B3GALTL	AAAGCAGGCTGCAGATCTTACACAGCTTTTGGTTTGGCTTCTGAAGATACAAAGAAAGAG
ASCRP3000215	8.38949	8.64103	9.19293	8.88814	7.51281	6.94555	hsa_circRNA_103868	hsa_circ_0072797	circBase	chr5	+	68915840	68916286	exonic	uc010ixi.1	SMA	AAAGCAGGTCTTTTCTACACAGGGAGAACATTTTGTGAATTCCTGGGTCCAGAGAGAATT
ASCRP3000216	6.43895	7.18703	6.30471	5.89807	7.76907	7.20425	hsa_circRNA_024067	hsa_circ_0024067	circBase	chr11	+	95546095	95546753	exonic	NM_014679	CEP57	AAAGCATGCCGAAATGGAGAGGACATCTGTCTTAGAGAAACAACCATATTTTCTGCTCTT
ASCRP3000217	14.6698	13.9285	14.1279	14.3218	12.1408	11.7085	hsa_circRNA_100018	hsa_circ_0009361	circBase	chr1	-	1749275	1770677	exonic	NM_002074	GNB1	AAAGCATGTGCAGATGCAACTCTCTCTCAGACAAATTTACATGTATTGGAGACCAGACCA
ASCRP3000218	6.7444	5.44739	5.53297	5.99739	6.69304	6.04369	hsa_circRNA_406294		25070500	chr3	-	65729590	65731263	intronic	ENST00000330909	MAGI1	AAAGCCCACACATAATCATGGTGTCTTGGTAAGGAATTACATTTGGTTCTGCCTGGTTTC
ASCRP3000220	6.42012	7.72827	7.74546	6.32435	7.34401	7.24999	hsa_circRNA_407327		25070500	chrX	+	128691301	128692978	exonic	NM_000276	OCRL	AAAGCGAGAGAAAGAATATGTCAACATTCAGACTTTCAGGTGGCTGCAAAATTCGGGTTC
ASCRP3000221	8.83068	11.4152	10.6806	8.93703	7.71517	7.06843	hsa_circRNA_104766	hsa_circ_0001851	circBase	chr9	-	33971648	33973235	exonic	NM_018449	UBAP2	AAAGCTAGTAGTTTGGGAAGCTGCTCAGAATGGTGCAGATGAGGGAACTGGATTTGGACG
ASCRP3000222	6.22177	8.1946	7.59097	5.74284	7.30425	6.39033	hsa_circRNA_405026		25070500	chr12	+	70149163	70150443	exonic	NM_022456	RAB3IP	AAAGCTCAGAGGGTTATCTTATGATGAGGCTTTTGCTATGGCTAATGATCCCTTGGAAGG
ASCRP3000223	8.1205	7.06215	6.64939	8.95434	10.0171	9.7285	hsa_circRNA_103630	hsa_circ_0069570	circBase	chr4	-	41145003	41145159	exonic	NM_004307	APBB2	AAAGCTCCTGTGAAAAGCTGAGGCTGACAATAATTTAAGCAAAATCAGGTTGGAGTTGCT
ASCRP3000224	9.14617	7.53955	8.50701	9.14617	9.82378	9.00927	hsa_circRNA_101378	hsa_circ_0032353	circBase	chr14	+	70170111	70171459	exonic	NM_014734	SUSD6	AAAGCTGAAGTCTTTCCATCATAGCAGTGTGCCCCCTACCACCGGAGCCAGAGAATGGTG
ASCRP3000225	6.72521	6.911	6.55409	5.99739	9.56139	10.0919	hsa_circRNA_102892	hsa_circ_0057703	circBase	chr2	+	201303844	201305507	exonic	NM_015535	SPATS2L	AAAGCTGCCTTTGCTGAATTACACAACTGAAGGCAACAGACTACTGCAACAGAAACTATC
ASCRP3000226	5.53815	5.62841	6.06539	5.99739	6.92245	6.45068	hsa_circRNA_105043	hsa_circ_0007100	circBase	chrX	+	153996576	153997585	exonic	NM_001363	DKC1	AAAGCTGTTGACATCTCATAAACGGCTGGTTATGAAAGACAGTGCAGAATCTTTTGGGTG
ASCRP3000228	7.37113	6.37737	6.71837	6.25835	7.18703	7.39383	hsa_circRNA_406051		25070500	chr2	+	223781036	223789313	exonic	NM_004457	ACSL3	AAAGGACGTAATACTCCACTGTGCGACAGGTTATTCTTGGACAGTATAATTGGCTTTCCT
ASCRP3000229	7.41793	6.29556	7.3088	6.32435	6.82931	6.92937	hsa_circRNA_102923	hsa_circ_0058451	circBase	chr2	+	223782763	223789313	exonic	NM_004457	ACSL3	AAAGGACGTAATACTCCACTGTGCGACAGTTGTTACATTATATGCCACTCTAGGAGGTCC
ASCRP3000230	7.05674	6.60438	6.76001	7.1587	6.64459	7.44957	hsa_circRNA_406107		25070500	chr20	-	35693826	35696589	exonic	NM_002895	RBL1	AAAGGAGAATGCCTCCTGGACCTTTCAAGTTTTACTGATAATAGTTTAATACAATTTTTT
ASCRP3000231	10.7383	7.06215	7.33361	7.08624	9.61496	9.1819	hsa_circRNA_404544		25070500	chr1	-	86590527	86611866	exonic	NM_152890	COL24A1	AAAGGAGACACTGGACCTCCCGAAATCACTTCTTCATTTTATTGTACTATGTGTGGCTGG
ASCRP3000232	8.53191	9.55852	8.79891	9.04919	7.6722	7.93325	hsa_circRNA_400893		25242744	chr12	+	19646733	19646920	exonic	NM_153207	AEBP2	AAAGGAGGAAATTAAAGAACAAAAGACGACGCTCATTACTGTGTTGTTGGTGGCTGCAAT
ASCRP3000233	5.06828	5.23717	5.12795	5.51205	5.23078	4.89729	hsa_circRNA_405573		25070500	chr17	+	37700501	37723145	sense overlapping	ENST00000558240	CDK12	AAAGGAGGAAGTAGGTTAGGGAATGGTAGGAGCAACGGTGGGAATGCCCTCTGAGGAATG
ASCRP3000234	7.81624	9.77116	9.25081	8.01802	7.01366	6.9085	hsa_circRNA_001635	hsa_circ_0001635	circBase	chr6	-	108243000	108250718	exonic	NM_007214	SEC63	AAAGGAGGTGATGAGGTTATGTTCATGAGGATAGCAAAAGCTTATGCTGCAGCAAATTCG
ASCRP3000235	5.47739	5.86648	5.48546	5.12795	4.98721	4.98721	hsa_circRNA_405908		25070500	chr2	+	70092031	70098964	exonic	NM_178439	GMCL1	AAAGGATCAGGCCTCAAGAAATCAATAAAGAAGAACTAGAGGGAAACAGCATGAGGTGTG
ASCRP3000236	7.53502	5.91211	5.8551	6.80156	7.05674	7.55881	hsa_circRNA_102766	hsa_circ_0055251	circBase	chr2	+	74056531	74087278	exonic	NM_006463	STAMBP	AAAGGATTTCATCCACACAGCAAGGATCCACCTCTGTTCTGTATGCTGCATCCCCTTTTT
ASCRP3000237	6.71837	7.05809	7.14092	7.13837	6.49133	7.50489	hsa_circRNA_002102	hsa_circ_0002102	circBase	chr3	+	40502897	40503739	sense overlapping	NM_003973	RPL14	AAAGGCATCTGGCAAGAAAGCATAAGTGGCAATCATAAAAATGCCCACCAGAAGTATGTC
ASCRP3000238	5.53815	6.67197	6.7994	8.17268	6.38026	6.53995	hsa_circRNA_092535	hsa_circ_0001379	circBase	chr3	-	195802074	195802221	intronic	ENST00000420415	TFRC	AAAGGCCAATGTCACAAAACCAAAAAGGTGTAGTGGAAAACCATTGTCATATACCCGGTT
ASCRP3000239	7.78987	8.36764	7.41124	7.75523	9.82597	10.1968	hsa_circRNA_101527	hsa_circ_0006380	circBase	chr15	+	57523349	57526305	exonic	NM_003205	TCF12	AAAGGCTTTGGCATCTGTATATGCACCATCCCCAAATTCAGATGATTTCAACCGTGAATC
ASCRP3000240	8.75255	7.10164	7.98708	9.10091	8.79702	8.09962	hsa_circRNA_049704	hsa_circ_0049704	circBase	chr19	+	14038705	14039001	exonic	NM_017721	CC2D1A	AAAGGGAAGGCCCCTCCTGTGCCTGCCCCTGCAAGGGAGTCAGGGAACAGGTCCTGGATG
ASCRP3000241	5.16193	5.15519	5.22114	4.86877	6.45205	5.54074	hsa_circRNA_030448	hsa_circ_0030448	circBase	chr13	+	76301164	76415337	exonic	NM_005358	LMO7	AAAGGGCCAAACAGGAGGCAGAGAGAGAGAATTCCAAGTACTTGGATGAGTTTGATTAAT
ASCRP3000242	5.66204	5.48814	4.98721	6.02719	9.74478	7.86862	hsa_circRNA_017037	hsa_circ_0017037	circBase	chr1	-	235272657	235283214	exonic	NM_014765	TOMM20	AAAGGGCTTGGAGAATTACCTGACCTTAAAGATGCTGAAGCTGTTCAGAAGTTCTTCCTT
ASCRP3000243	5.80222	6.20067	6.87919	5.89807	6.96733	8.67907	hsa_circRNA_104751	hsa_circ_0003762	circBase	chr9	+	33036571	33037113	exonic	NM_001539	DNAJA1	AAAGGGTCGCCTAATCATCGAATTTAAGACGAGGAGAAGACCTTTTCATGTGTATGGACA
ASCRP3000244	6.95479	8.75255	8.07441	6.40459	6.35258	6.19083	hsa_circRNA_104883	hsa_circ_0088090	circBase	chr9	+	115179120	115181238	exonic	NM_032303	HSDL2	AAAGGTGAAATTGCAGTCAATGCATTATGGCCTAAAACAGATCTAAAGCATGTATTCCTT
ASCRP3000245	5.96696	6.94116	6.73314	6.35991	8.66833	8.82525	hsa_circRNA_103991	hsa_circ_0006694	circBase	chr5	+	151176787	151178874	exonic	NM_005754	G3BP1	AAAGTACCAGCTTCACAGTAATGACATGGAAGAACATTTAGAGGAGCCTGTTGCTGAACC
ASCRP3000246	4.92921	5.38259	5.22114	5.12795	5.49881	5.88796	hsa_circRNA_076654	hsa_circ_0076654	circBase	chr6	+	44219735	44221614	sense overlapping	NM_007355	HSP90AB1	AAAGTATGCAAAATAAAGAATATGCCGTTTTGTGAGAGCAAAGAGCAGGTGGCCAACTCA
ASCRP3000247	8.27597	9.09443	8.84643	8.41155	7.87427	8.65034	hsa_circRNA_101648	hsa_circ_0000651	circBase	chr15	+	90982563	90986710	exonic	NM_003870	IQGAP1	AAAGTCAATATTTGTACCTGTTCAAGCTAGGCCTGGCCCCTCAGATTCAAGACCTATATG
ASCRP3000248	5.14164	5.06828	4.64199	5.06469	5.23078	5.6381	hsa_circRNA_034559	hsa_circ_0034559	circBase	chr15	+	40313099	40318290	exonic	NM_001013703	EIF2AK4	AAAGTCACTGATGAAAGGAATGGCAGGTTACAATAAGCTCTTGTGACCTCCTGGTTGTAA
ASCRP3000249	7.15702	5.96504	5.93391	5.76512	9.06869	9.10888	hsa_circRNA_100418	hsa_circ_0015663	circBase	chr1	-	185094075	185106928	exonic	NM_030934	TRMT1L	AAAGTCAGTTTTCAATTCATGCATCTTCAAATGTCAACAAGCAAGAGCTGCAGCCCGATG
ASCRP3000250	8.58609	6.33927	6.97404	8.44902	7.87427	7.16626	hsa_circRNA_089506	hsa_circ_0089506	circBase	chr9	-	138824814	138847261	exonic	NM_016172	UBAC1	AAAGTCCCTTTTCCTATGTGCTCATGGGAGCTTAGAAGATCCCAAAAGTATAACCCATCA
ASCRP3000251	8.43554	8.92249	8.64073	12.5967	6.50464	6.0618	hsa_circRNA_100719	hsa_circ_0020390	circBase	chr10	+	128768965	128836080	exonic	NM_001380	DOCK1	AAAGTCGATGGTGGTGAAGTAGTGAAGCTTTTTATAACTATGATGCCAGAGGAGCGGATG
ASCRP3000253	4.92921	6.12173	5.72704	5.51205	5.18194	5.43633	hsa_circRNA_102013	hsa_circ_0003481	circBase	chr17	-	27248705	27251320	exonic	NM_020889	PHF12	AAAGTCTGCTTCACGTGTAACAGAAACGAGAGCAGAAAAAGGAGCTGGGTCATGTCAATG
ASCRP3000254	6.64459	7.54536	6.78312	6.95285	6.22499	5.9708	hsa_circRNA_104026	hsa_circ_0005819	circBase	chr5	+	176671195	176673797	exonic	NM_022455	NSD1	AAAGTGAAAAATGATGACTCGTCAAAAGAGATTCCAGGCTCAGAGTGCTATGAAGCTGGT
ASCRP3000255	6.99493	7.52461	7.11254	7.01319	9.29368	8.91728	hsa_circRNA_400694		25242744	chr11	-	2985909	3000467	exonic	NM_005969	NAP1L4	AAAGTGAAATTTTCTGACCCTGGACAGCCTATGGGGATAAAAACATTCAGATGGCAGATC
ASCRP3000256	5.30564	5.92602	6.05096	5.74284	6.08943	6.494	hsa_circRNA_005248	hsa_circ_0005248	circBase	chr1	+	183077410	183079789	exonic	NM_002293	LAMC1	AAAGTGCCAGTGAATGCCTGCGAATGGGTAACTGCCACTGACATCAGAGTAACTCTTAAT
ASCRP3000257	6.78966	9.63309	8.19624	6.3123	6.87817	6.37158	hsa_circRNA_083824	hsa_circ_0083824	circBase	chr8	+	28827559	28828036	exonic	NM_024567	HMBOX1	AAAGTGGAAGAATTAATGAGTTTGCTGGAAACCATGTCTCATTATACAGATGAACCCAGA
ASCRP3000258	6.57316	5.64533	6.23619	7.48624	5.35934	5.82148	hsa_circRNA_405405		25070500	chr15	+	79748439	79761487	sense overlapping	NM_015206	KIAA1024	AAAGTGTAGGGGAGCTGCCTGCTAACGATGTAAGAACTGACCTGAAGTTTCAGTGTAGTC
ASCRP3000259	11.6148	8.3304	9.20531	11.2654	11.0241	10.8172	hsa_circRNA_083815	hsa_circ_0083815	circBase	chr8	-	28669843	28671129	exonic	NM_018250	INTS9	AAAGTGTCTTATGTCTCTGGATCCTCCTTGCTTACCACACACCCCCAGGCTGTTACCTTC
ASCRP3000260	7.33361	7.96872	8.37145	7.01319	7.25865	6.43409	hsa_circRNA_000761	hsa_circ_0000761	circBase	chr17	-	37455242	37457328	exonic	NM_032875	FBXL20	AAAGTTAAGTCTTCGTGGATGTCTTGGAGTGGGAGACAATGCATTAAGGCCTGGAATGTT
ASCRP3000261	6.09383	6.50331	6.25205	6.18092	8.07263	8.55574	hsa_circRNA_102294	hsa_circ_0000826	circBase	chr18	+	9182379	9221997	exonic	NM_015208	ANKRD12	AAAGTTACACAGATCCAGGATGAGAAGACTGATAAAAGAAGAAGCTAGCTGAACAGCTGT
ASCRP3000262	7.02985	5.92602	6.91798	6.8123	7.37113	8.1289	hsa_circRNA_101978	hsa_circ_0005869	circBase	chr17	+	8347577	8363478	exonic	NM_030808	NDEL1	AAAGTTCTCTCGATCAGGGCATACATCTTTCTTCGACAAAGGGCTTTCTTGATCATGGAT
ASCRP3000263	5.14164	6.2552	6.03455	5.02463	6.79291	6.55793	hsa_circRNA_056978	hsa_circ_0056978	circBase	chr2	+	170747674	170753245	exonic	NM_172070	UBR3	AAAGTTGCCTTATTAAAAGTGAGCTACAAGGATGATCAGGATGGTAGTCAAGGTCTGGGC
ASCRP3000265	6.34668	5.99551	5.82148	6.15416	6.07968	5.48546	hsa_circRNA_405514		25070500	chr17	-	421177	421699	intronic	ENST00000574029	VPS53	AAATAAAAATTTGCAAGGTGTCCACAGCACTTTCCAGCGTCATCTGAAATAGCAAAGGTG
ASCRP3000267	10.8942	8.24777	9.53051	10.4166	10.4917	10.3234	hsa_circRNA_050054	hsa_circ_0050054	circBase	chr19	+	17972902	17974124	exonic	ENST00000599898	RPL18A	AAATAAACTCAGGAACGCCCCGGTGTGTTTGAGAAGTCCCCCCTGCGGGTGAAGAACTTC
ASCRP3000269	7.4653	6.67197	6.26774	7.72145	9.61985	9.342	hsa_circRNA_047559	hsa_circ_0047559	circBase	chr18	-	43664109	43667198	exonic	NM_004046	ATP5A1	AAATAAAGGTTCCATAATGCATAGTTGCTGTTGCTTACCGTCAGATGTCTCTGTTGCTCC
ASCRP3000270	7.31183	5.88897	6.06539	6.49	7.69848	8.38536	hsa_circRNA_051908	hsa_circ_0051908	circBase	chr19	+	50000450	50002944	sense overlapping	NM_001015	RPS11	AAATAAAGTTATTTTCTCATTCCACTGAGCGTGCCTACCAAAAGCAGCCGACCATCTTTC
ASCRP3000271	6.79832	5.95732	6.19904	7.1587	6.04004	6.1676	hsa_circRNA_020960	hsa_circ_0020960	circBase	chr11	-	5269501	5270820	exonic	NM_000559	HBG1	AAATAATAAATCTATTCTGCTGAGAGATCACGCTCCTGGTTGTCTACCCATGGACCCAGA
ASCRP3000272	12.2464	9.06128	11.1955	11.461	10.7105	10.6062	hsa_circRNA_089353	hsa_circ_0089353	circBase	chr9	+	136217451	136218280	exonic	NM_000972	RPL7A	AAATAATACAAATTTTCCTTCCTGGTTGTCTTCTTGCCTGCCCTGTGTCGTAAAATGGGG
ASCRP3000273	9.28436	9.4427	9.94222	8.89093	10.5927	10.4817	hsa_circRNA_008077	hsa_circ_0008077	circBase	chrX	+	37245851	37285253	exonic	NM_000950	PRRG1	AAATAATGAAAAAACTGATGCTCACCCCATTTAGAGAAAGAAATCCACCTCCCCAACCCC
ASCRP3000274	10.2549	8.49156	11.272	9.72531	10.5752	12.1049	hsa_circRNA_034125	hsa_circ_0034125	circBase	chr15	+	25312558	25351441	exonic	uc001yxh.1	SNURF-SNRPN	AAATAATTCTGCCCTCCCATTCTCAAGGGCCAGGGGGAATTCAAATATTGCAGTTGTCAT
ASCRP3000275	5.0611	5.29955	4.95657	5.35641	6.40175	5.99551	hsa_circRNA_000562	hsa_circ_0000562	circBase	chr14	-	93753822	93762503	intronic	ENST00000554565	BTBD7	AAATAATTTTAGTACACAGCATGGCTCAGCAAAATGGATGAAAAGAGGCTGCTGGATCCA
ASCRP3000276	5.04298	6.64459	7.31863	5.12795	5.44739	4.96429	hsa_circRNA_404660		25070500	chr1	+	220934999	220943898	sense overlapping	NM_017898	MARC2	AAATACAGATGTTGGAGTAGAGACGGCAGAGTGGAGGATATTTGGCCTTGACATTAAAGG
ASCRP3000277	5.10018	5.95732	5.82148	5.21791	5.76069	6.33332	hsa_circRNA_103952	hsa_circ_0074079	circBase	chr5	-	137320945	137346838	exonic	NM_016603	FAM13B	AAATACCCAGCATTTACACAGATGTGGAAGACATGAAAGAGCAAGAAATAGTGAGCAGGA
ASCRP3000278	6.71837	4.89729	4.80569	5.5714	5.47468	5.91809	hsa_circRNA_400416		25242744	chr1	+	225190484	225284941	exonic	NM_001373	DNAH14	AAATACGAAGGTCATTTTTGTACCACCATCTTTTTTTGGCTGATGACTTGTTTCAAACCT
ASCRP3000279	9.60341	8.80106	9.86278	9.58819	8.14831	9.89679	hsa_circRNA_401977		25242744	chr18	+	55833019	55919286	exonic	NM_015277	NEDD4L	AAATAGACTGGGAGAGTCCCGTATTCTCAGAGTAAAAGTTGTTTCTGGAATTGATCTCGC
ASCRP3000280	5.27647	6.29556	6.21531	4.99477	7.24128	5.97845	hsa_circRNA_039714	hsa_circ_0039714	circBase	chr16	-	58752099	58753159	exonic	NM_002080	GOT2	AAATAGCAACAGTGGTGAAGTTTGTCACTGTGCAGACCATTTCTGGAACTGGAGCCTTAA
ASCRP3000281	9.12231	8.00357	8.49772	9.04749	10.77	9.41726	hsa_circRNA_401170		25242744	chr13	+	78318417	78320990	exonic	NM_144595	SLAIN1	AAATAGGACCAATGGAGGTTACACTTCCAGGGGCTCCCCACTCAGTCCCCAGTCATCTAT
ASCRP3000282	6.20231	8.53903	8.33245	6.4548	7.66925	7.11254	hsa_circRNA_101603	hsa_circ_0006842	circBase	chr15	-	76566752	76585041	exonic	NM_000126	ETFA	AAATAGTAGCACCAGTGGCACAAGATCTCTGTAAAGTAGCAGGCATAGCAAAAGTTCTGG
ASCRP3000283	7.15026	8.11509	8.07865	7.6157	6.82136	7.56168	hsa_circRNA_006345	hsa_circ_0006345	circBase	chr9	+	4823547	4827033	exonic	NM_005772	RCL1	AAATAGTTCTACGAGGAGTGACCAATGATCAGGTTGACCCTTCAATTTTGAAGCCAGCTT
ASCRP3000284	4.86877	5.12795	5.09667	4.99477	6.23938	6.64939	hsa_circRNA_061975	hsa_circ_0061975	circBase	chr21	-	46225531	46229033	exonic	NM_006936	SUMO3	AAATATAGTTTGGTATTCTGTCGGCTTGTCAATGAGGCAGATCAGATTCAGGTTCGACGG
ASCRP3000285	5.69954	6.62158	6.33332	5.44739	5.34463	5.23398	hsa_circRNA_406259		25070500	chr3	+	37440967	37458215	exonic	NM_178339	C3orf35	AAATATCTTTTGGAGCTGCTGGATCAAGTATCACTTGAAGGGGAGAAAGGGATGAGGATG
ASCRP3000286	6.29249	8.38644	7.7961	7.04222	6.17261	5.93194	hsa_circRNA_405211		25070500	chr14	+	40111916	40125012	intergenic			AAATATGAGAGCTACAGTTCTGAGATGAAACCACAGGAGGCTTCTGAGTGGTTCTTCTGC
ASCRP3000288	6.463	5.53556	5.36227	6.8123	5.96504	5.70416	hsa_circRNA_000449	hsa_circ_0000449	circBase	chr12	-	121154725	121157906	antisense	NM_001080533	UNC119B	AAATCAAAGTCAAAGTTTTTCAGCAAGTGTTCCCGGAAATAGTGCCCTTCGATCATCTCC
ASCRP3000289	5.4611	6.8123	6.47926	5.28729	6.82136	7.11254	hsa_circRNA_102987	hsa_circ_0002619	circBase	chr20	-	3274784	3275275	exonic	NM_001009984	C20orf194	AAATCAACACTACTCACAGAATAGAAAGTGACAAGGCACTCCAGTGCACAGAAGCTCTTC
ASCRP3000290	5.87367	4.83967	5.82148	5.62841	5.26244	5.88796	hsa_circRNA_015871	hsa_circ_0015871	circBase	chr1	-	201103899	201123087	exonic	uc001gvy.3	TMEM9	AAATCAAGGAAGCCATCATTAAATTGTTTTATTTCTCTCAGTGTCCGGCTTTGCTGGCCC
ASCRP3000291	5.67622	6.35991	6.78312	5.32377	6.34668	6.41449	hsa_circRNA_100058	hsa_circ_0009986	circBase	chr1	+	12378128	12382803	exonic	NM_015378	VPS13D	AAATCAGAGAAGGGACAAGACACACCTTAGATCCTGTCTTGGATCTACCAAGGATTCCTC
ASCRP3000292	6.44655	7.9072	7.93202	6.08501	5.90812	5.68091	hsa_circRNA_100067	hsa_circ_0000020	circBase	chr1	+	15964801	15978390	exonic	NM_032341	DDI2	AAATCAGCAGAGGATGCAGGCAACAGAACATTGAGGAAAACATGACAATAGCTATGGAAG
ASCRP3000293	6.50331	7.57907	6.74328	6.49	7.81304	8.57841	hsa_circRNA_102633	hsa_circ_0005952	circBase	chr2	-	20454623	20455931	exonic	NM_015317	PUM2	AAATCAGGGGAAAGGTTTTAGCCCTGAGTCAACACAAATTTGCCAGAGTGAAATGGTAAA
ASCRP3000294	5.06828	4.93315	4.64199	5.21791	5.0629	5.26244	hsa_circRNA_407001		25070500	chr7	-	122019421	122047750	exonic	NM_001009571	CADPS2	AAATCATTTCACTGTTAGTTTCAAAGGCATTTGCCTGGTGGCCTGATTTATTGGCTGAAC
ASCRP3000295	7.15026	8.64944	7.55306	6.92937	7.99653	8.42228	hsa_circRNA_002822	hsa_circ_0002822	circBase	chr2	-	210993754	211019335	exonic	NM_152519	KANSL1L	AAATCCAACAACTAACAGACATTCACAGGCAAATTCGTGCCTCCAAGGTTTCCAATACTT
ASCRP3000297	6.26774	5.52255	6.30471	6.69304	5.82148	5.91012	hsa_circRNA_404782		25070500	chr10	-	79064144	79065150	intronic	NM_001271518	KCNMA1	AAATCCTGGGGTTAGGGGCCCCTCTGCTATGGAGTTGAGACCCATGCCCTCAACCTCAAA
ASCRP3000298	6.3123	5.21791	5.68793	6.92937	7.42354	6.75446	hsa_circRNA_405487		25070500	chr16	-	72318470	72342087	sense overlapping	NR_126330	LINC01572	AAATCGACTCTGACTCAATCCTTGAGGTCTGGCCTCATCAGTGAAAAGAAGGACTGACTT
ASCRP3000299	5.44739	6.12173	5.96696	6.88936	6.51782	8.65034	hsa_circRNA_103997	hsa_circ_0074816	circBase	chr5	-	158204420	158223483	exonic	NM_024007	EBF1	AAATCTAAGCAGTTCTGCAAAGGAACACCAGGCAGATTCATTTATACAGCTACTCCCTGT
ASCRP3000300	7.15702	7.12033	6.82931	5.66204	7.06215	7.65679	hsa_circRNA_057607	hsa_circ_0057607	circBase	chr2	-	197755551	197763093	exonic	NM_024989	PGAP1	AAATCTACACTCATGTCTATTGTCAGAGCACTATGCTGAGTTCAGCAGTGCCTAAGACCT
ASCRP3000301	9.179	11.345	12.691	9.37316	11.369	11.0097	hsa_circRNA_003251	hsa_circ_0003251	circBase	chr12	+	1003727	1006847	exonic	NM_014823	WNK1	AAATCTAGTCGAAGCAGTTCCTTGGGGAATAAAAGCCCCCAGCTTTCAGTTTCTCAAGTC
ASCRP3000302	8.12955	7.00057	7.03307	8.12997	7.18373	7.42704	hsa_circRNA_104213	hsa_circ_0078165	circBase	chr6	+	147581750	147655358	exonic	NM_139244	STXBP5	AAATCTCCAACCTCTGGGTTACATTTTGCCATCTGCCTTTCCAGAGTAAGTGGCTCTATG
ASCRP3000303	12.3782	7.97709	8.37145	9.80341	6.15416	6.23938	hsa_circRNA_091722	hsa_circ_0091722	circBase	chrX	-	151934651	151936377	exonic	NM_005362	MAGEA3	AAATCTGAATAAATAATTCTTCCTCTTCAGTTCTGAGGGGACAGGCTGACCTGGAGGACC
ASCRP3000304	6.95479	6.83406	6.68371	7.26492	6.46436	7.31259	hsa_circRNA_405239		25070500	chr14	+	58965500	58979345	exonic	NM_014749	KIAA0586	AAATCTGATATTGCACCTTCACAGCAACAAGGACTTGGAAAACAGTGTGGGTGAACTTAG
ASCRP3000305	5.55615	5.74732	6.44655	5.12795	5.09667	5.22114	hsa_circRNA_406640		25070500	chr5	+	95966670	95970601	intronic	ENST00000505143	CAST	AAATCTTTGCATTCTGACTGTGCGATTTGGGAGATTCAGAAGAGCACTGGAGTCTCCACC
ASCRP3000306	6.92046	5.60143	5.50941	6.82508	8.14831	9.33336	hsa_circRNA_077879	hsa_circ_0077879	circBase	chr6	+	133136110	133138703	exonic	NM_001016	RPS12	AAATCTTTGGCTCACACATTGCTGCTGGAGGTGTAATGGACGTTAATACTGCTTTACAAG
ASCRP3000307	6.35405	7.82024	7.64482	6.69304	5.70185	6.37737	hsa_circRNA_006750	hsa_circ_0006750	circBase	chr10	+	96234424	96260084	exonic	NM_015188	TBC1D12	AAATGAACTAAATATCACTCCTGGAATATGAAGCACGAACGGGGAGGACCTGTAAACCAC
ASCRP3000308	5.88796	5.19184	5.33274	5.89807	5.29036	5.41957	hsa_circRNA_002912	hsa_circ_0002912	circBase	chr3	+	44871462	44881948	exonic	NM_020242	KIF15	AAATGAGGCAACTAGAACATGTGATGGATTCTGCTGCTGAGGATCCCCAGAAAGTTGTAG
ASCRP3000310	8.87936	9.96814	8.53418	8.71471	8.61918	9.5813	hsa_circRNA_103730	hsa_circ_0005654	circBase	chr4	-	121675707	121732604	exonic	NM_018699	PRDM5	AAATGATGGACTGAAGATGCACATTCGTACTCACACCAGGGAGATCCTAAGAAAAAGCTT
ASCRP3000311	5.84886	5.38259	5.62598	5.32377	6.11654	6.37737	hsa_circRNA_003033	hsa_circ_0003033	circBase	chr4	+	99300167	99325753	exonic	NM_021159	RAP1GDS1	AAATGATTTTTGAAGTTCTTGCTCCATTGGCAGAAAATGATGAGGGCAGAAGTGCAGTTG
ASCRP3000312	5.87367	6.38458	6.09911	5.62841	7.19608	8.02173	hsa_circRNA_000564	hsa_circ_0000564	circBase	chr14	-	95606995	95608085	exonic	NM_030621	DICER1	AAATGCAGTTCAGACAAGAGCAACACAGAGATCTCAAACATTAAAACGGTTACCTAGGGT
ASCRP3000313	7.18786	8.06591	7.51413	6.72918	7.3536	6.99823	hsa_circRNA_100167	hsa_circ_0011572	circBase	chr1	-	35940405	35944813	exonic	NM_024874	KIAA0319L	AAATGCATATGTTCTCCAAGAACCACCTAAAGGTCCACAAGGCGATTACAATTTCCAGTC
ASCRP3000314	7.15702	9.43282	9.26632	6.37593	7.29891	7.18207	hsa_circRNA_101805	hsa_circ_0039261	circBase	chr16	+	47531309	47537001	exonic	NM_000293	PHKB	AAATGCATGAGAGGAATTCTCTACTGCTATATGCGTCAGGCCGATAAGGCTCAGTTTATG
ASCRP3000315	6.58948	5.7827	5.4391	5.24986	5.16528	5.53037	hsa_circRNA_077745	hsa_circ_0077745	circBase	chr6	-	121491550	121563485	exonic	NR_104452	TBC1D32	AAATGCTCAAGAAGAAAATATCTTGGAGATTTCTGAGAGCCACAGTATGGCTTGGGAAGA
ASCRP3000316	7.19608	7.08358	7.7961	6.87868	8.57951	8.19788	hsa_circRNA_016661	hsa_circ_0016661	circBase	chr1	-	225718255	225755116	exonic	NM_018212	ENAH	AAATGGCCCATCCCAAGAAGAATTGGAAATTCAAAGAAGTGAACAGAGTATCTGTCAGGC
ASCRP3000317	8.19172	8.15423	9.23972	8.35356	7.43297	9.06466	hsa_circRNA_083127	hsa_circ_0083127	circBase	chr7	-	156619298	156626486	exonic	NM_022458	LMBR1	AAATGGCTCCCTGATTCATGATGAACAAGAAGATGAAGATGCCATCGTCAACAGGATTTC
ASCRP3000318	5.52255	5.89403	6.01237	5.44739	6.3889	5.84049	hsa_circRNA_036127	hsa_circ_0036127	circBase	chr15	+	71433787	72057538	exonic	NM_024817	THSD4	AAATGGTTTAGCACCGAATGGAGCATGGACTTGAACGCAACTCCCAATTGCAGAAAATTG
ASCRP3000319	6.17095	6.28788	5.96696	5.94956	5.56887	6.63495	hsa_circRNA_404401		25242744	chrX	+	117676687	117680079	exonic	NM_144658	DOCK11	AAATGTAAATAGTACCATCACAGTAACCATGAAGGAAAAGGCCAAAGTTGTTGAGCCCCT
ASCRP3000320	10.9223	9.21343	8.04854	9.32261	8.50469	8.95761	hsa_circRNA_031210	hsa_circ_0031210	circBase	chr14	-	23033806	23044133	exonic	NM_001344	DAD1	AAATGTAACCTTTTGCCTTCCAAATTAAAGAACTCCATGCCACTCCTCTTTGCCTGAGAA
ASCRP3000322	7.8125	10.7639	9.59045	7.91867	7.61876	7.18703	hsa_circRNA_100594	hsa_circ_0006820	circBase	chr10	+	51381438	51387763	exonic	NR_110767	TIMM23B	AAATGTACAGGATACAGATGAGTTTATTTTACCTACCGGAGCTAATAAAACCCGGGGCAG
ASCRP3000323	7.16626	7.8125	7.0257	7.30425	7.1012	6.8123	hsa_circRNA_100356	hsa_circ_0014624	circBase	chr1	-	155734790	155736500	exonic	NM_001282856	GON4L	AAATGTCATCAGCTTCTGAGGAATCTGTGCTTTCTGTCCCAGAACTCCAGGCCAGTCTGC
ASCRP3000324	5.69954	7.59222	6.55409	5.89807	5.48546	5.19184	hsa_circRNA_407231		25070500	chr9	-	116091160	116094330	exonic	NM_145241	WDR31	AAATGTGGTGAAAAGGTTCAAAGGACATGAACATGAGATCACCAAGGGAACACAACTTCC
ASCRP3000325	8.0603	8.05556	8.88076	7.45369	8.45519	9.77994	hsa_circRNA_004145	hsa_circ_0004145	circBase	chr5	-	133493397	133509713	sense overlapping	NM_006930	SKP1	AAATGTTGTGCCTGACACTGTAACACTATGCCTTCAATTAAGTTGCAGAGTTCTGATGGA
ASCRP3000327	7.73449	9.48072	8.51853	7.52461	9.44219	9.90295	hsa_circRNA_103495	hsa_circ_0001349	circBase	chr3	+	152132729	152150709	exonic	NM_021038	MBNL1	AAATTAATGCGAACAGACAGACTTGAGGGCCGTTGCTCCAGGGAGAACTGCAAATATCTT
ASCRP3000328	6.62949	7.26648	7.23331	6.76665	6.7853	6.89341	hsa_circRNA_402418		25242744	chr2	+	179455865	179465394	exonic	NR_038272	TTN-AS1	AAATTACAGACATCATCTCCTTTGAACAGGGAAAAGGTAACAGGTGGCTGCCATGAGATA
ASCRP3000329	8.68405	6.41449	7.05674	8.92657	8.01291	8.15803	hsa_circRNA_103308	hsa_circ_0064584	circBase	chr3	+	25622036	25622213	exonic	NM_000965	RARB	AAATTACCCTGCTGAAGGCCGCCTGCCTGGACATCCTGAATTCCAGTGCTGACCATCGAG
ASCRP3000330	6.65656	7.79041	7.46258	6.52305	8.72398	8.13319	hsa_circRNA_054547	hsa_circ_0054547	circBase	chr2	-	54119944	54120936	exonic	NM_014614	PSME4	AAATTATAGCTGGTTTAATCAGAGGTTCTAAGCACTGGACATTTGAAAAGGCAGAACAGA
ASCRP3000331	9.19652	11.1521	9.89249	9.37134	8.53093	8.86086	hsa_circRNA_103492	hsa_circ_0001346	circBase	chr3	+	149563797	149639014	exonic	NM_007282	RNF13	AAATTCAAGAAAGGTGATTTTACAACGAGATGCTGCTCTCCATAGGGATGCTCATGCTGT
ASCRP3000332	5.83839	4.95657	5.38546	5.74284	5.24986	5.7827	hsa_circRNA_405568		25070500	chr17	-	33805093	33807214	exonic	NM_001195790	SLFN12L	AAATTCAGCCACTGAGATATCACCTTCCAGAAAAGAATTTCTGCGTGGAAATGGCTTAGC
ASCRP3000333	5.77613	6.40743	5.4391	5.51205	8.23386	7.76962	hsa_circRNA_006861	hsa_circ_0006861	circBase	chr6	+	64356431	64390062	exonic	NM_001290259	PHF3	AAATTCAGTGAGATCTCCAAGAAAATCACCTCGTTTAATGGCACAAGGGCTGAAAGACAC
ASCRP3000334	7.39918	7.09418	7.52918	10.971	5.16528	4.89729	hsa_circRNA_403874		25242744	chr7	-	98643320	98645505	exonic	NM_020429	SMURF1	AAATTCCGTGGGGAAGAAGGTTTGGATTACGGTGGTGTGGCCAGTCACCAGTGCCAACTC
ASCRP3000335	6.03179	5.44739	5.33274	7.12033	5.02093	4.98721	hsa_circRNA_104323	hsa_circ_0079534	circBase	chr7	-	20193815	20201493	exonic	NM_182762	MACC1	AAATTCCTCATCGAGGAAACACTGGAGATGTTGCTGTTGAGGTGGAAAAATGCTAATCAC
ASCRP3000336	7.76714	8.7803	8.79891	7.6382	7.78442	8.27073	hsa_circRNA_406724		25070500	chr5	+	179976936	179977117	intronic	ENST00000504343	CNOT6	AAATTCGTAGCTTACCCGCAGAACTCGGAAACATGGTATCACTCAGTAAGAAGCTTAAGC
ASCRP3000337	7.52135	8.12955	7.91295	8.26703	6.73878	6.33034	hsa_circRNA_100517	hsa_circ_0017348	circBase	chr1	-	247322307	247323115	exonic	NM_003431	ZNF124	AAATTCTTCAAGAAATCTAAGAACTCGGTTGCCTTTGAGGATGTGGCTGTGAACTTCACC
ASCRP3000338	5.67622	7.1587	6.09911	5.54074	8.25566	7.54632	hsa_circRNA_406082		25070500	chr20	+	9417648	9424890	exonic	NM_000933	PLCB4	AAATTCTTTAAAGAAGAAACATGCAAAGAGTGACATAGCCGACGTGCCCAGTGACACTTC
ASCRP3000340	6.30319	5.12795	5.57645	5.79574	6.04004	6.02903	hsa_circRNA_087581	hsa_circ_0087581	circBase	chr9	+	97207245	97213809	exonic	NM_032558	HIATL1	AAATTGCAGCATTCATAGCTATGGTAGGAATTCTGTCTATTGTGGCTCAGGTCTCAGCCA
ASCRP3000341	7.80983	9.06578	8.65064	8.01198	6.09559	6.04369	hsa_circRNA_104882	hsa_circ_0003597	circBase	chr9	+	115166274	115181238	exonic	NM_032303	HSDL2	AAATTGCAGTCAATGCATTATGGCCTAAAACAGGAGGCTGGCAGGATGTACAGTTTTTAT
ASCRP3000342	6.22177	6.89544	6.31984	5.32377	5.34463	5.6113	hsa_circRNA_002481	hsa_circ_0002481	circBase	chr18	+	43702432	43704859	exonic	NM_138443	HAUS1	AAATTGGAGTCCTATTTAGACTTAATGCCGGGATGTCAAGAAAGCAGAGTTGCATCTGTC
ASCRP3000343	6.60438	7.99535	7.35543	6.9095	6.22499	6.18258	hsa_circRNA_100872	hsa_circ_0000337	circBase	chr11	+	70200406	70202360	exonic	NM_003626	PPFIA1	AAATTGGGGGGACAGGCTGAAAAAAATCGTAAACTTCAAAAAAATTGCCACCTTCCAGAG
ASCRP3000344	7.71545	7.18703	7.28972	7.06394	5.82148	5.86957	hsa_circRNA_004650	hsa_circ_0004650	circBase	chr12	+	47497895	47501947	sense overlapping	NM_138371	PCED1B	AAATTGTTGACTTGCAAGATGATGAGGATTTCCAGATAGACACAGGTAATGAGAGGCCCT
ASCRP3000346	7.61017	10.1119	8.49772	11.7085	7.29049	7.17793	hsa_circRNA_104803	hsa_circ_0087354	circBase	chr9	-	86292641	86292876	exonic	NM_013438	UBQLN1	AAATTTGGTGCCTGGAGTAGGAGTTTGGTGGTAATCCATTTGCTTCCTTGGTGAGCAATA
ASCRP3000347	8.22606	6.73314	6.09911	6.88936	5.62841	6.56683	hsa_circRNA_005185	hsa_circ_0005185	circBase	chr14	-	30093357	30105700	exonic	NM_002742	PRKD1	AACAAAACAAGAAAGCCAGCTTCGTAATGAGGTTGCAATTCTACAGATTTGCTTAGCCCT
ASCRP3000348	10.6397	12.4237	13.2746	10.8988	8.56688	5.35641	hsa_circRNA_049637	hsa_circ_0049637	circBase	chr19	+	13049413	13055304	exonic	NM_004343	CALR	AACAAAATTTCTATTAAATTAAATTTTGTGTCTCCGCGGCGTCCGTCCGTACTGCAGAGC
ASCRP3000349	5.29036	5.15519	5.22114	5.18854	5.40546	4.9449	hsa_circRNA_101577	hsa_circ_0003166	circBase	chr15	+	69728476	69729061	exonic	NM_004856	KIF23	AACAAACAATCAAGTCATGAGATTTGCGGAAGTGACTCAAGAAGTTGAAGTAGCAAGACC
ASCRP3000350	8.36818	7.12981	7.85933	8.83674	7.52461	8.03393	hsa_circRNA_003657	hsa_circ_0003657	circBase	chr17	+	41576229	41577471	exonic	NM_004941	DHX8	AACAAACACTGGGTTGACCCTCTGCCTGATGATGAGGACCTTGAGATTGAATTGGTTGAG
ASCRP3000351	5.92602	7.04768	7.34586	6.62036	9.25908	9.17297	hsa_circRNA_100093	hsa_circ_0004808	circBase	chr1	-	22047528	22048257	exonic	NM_032236	USP48	AACAAAGCAACGGAAAGATGAACGGTAGCACCTTAAATAAAGTGAAAGCCCTGTGTAAGG
ASCRP3000352	5.67622	6.38458	5.67151	5.68793	8.25841	7.6979	hsa_circRNA_061687	hsa_circ_0061687	circBase	chr21	-	38610760	38612940	exonic	NM_006052	DSCR3	AACAAAGTTCTGTATGAGACGTATCATGGCGTGTTTGTCAACATTCAGGAAGTGCTCTCT
ASCRP3000353	5.12795	5.32076	5.41112	5.28729	6.64459	6.8123	hsa_circRNA_402268		25242744	chr2	+	61406115	61413632	exonic	uc002sbb.2	AHSA2	AACAAATAAGAAGATCATCATGAAATGGAGATGTGGGAACTGGCCAGAAGGACAGAGCGG
ASCRP3000354	5.60143	7.28972	6.66013	5.62841	5.11413	4.9449	hsa_circRNA_104054	hsa_circ_0075533	circBase	chr6	+	5404774	5431405	exonic	NM_006567	FARS2	AACAACAACTGGTCAATTCAGTTATTTGCTGGTATAAAGGATGGAGAAAGCCTGCAGCTC
ASCRP3000355	8.98112	6.74664	6.18258	7.75021	7.655	8.79051	hsa_circRNA_400980		25242744	chr12	+	58339410	58347472	exonic	NM_033276	XRCC6BP1	AACAACACCACCAGATCCATATGTCAAACTTCTGCTTGATGCTATGAAACACTCAGGTTG
ASCRP3000357	5.04298	5.01722	5.22114	5.32377	5.09667	5.16193	hsa_circRNA_404803		25070500	chr10	-	103862116	103865001	intergenic			AACAACTGAGGCTGCCTGGAGGATGAGATCTGGCCAGCCTGAAGGACATTTACCAGCCAA
ASCRP3000358	11.8066	10.4972	12.9659	11.2019	13.6418	13.8419	hsa_circRNA_028826	hsa_circ_0028826	circBase	chr12	-	120600873	120622046	exonic	NM_006836	GCN1L1	AACAACTGGCCCAGGAAATGCTGATCATCTCCCACCACCCATCCTTAGAGATGCAGCCTC
ASCRP3000359	7.41793	6.58948	5.8551	7.8125	6.24889	6.45548	hsa_circRNA_100613	hsa_circ_0018611	circBase	chr10	+	70958127	70962799	exonic	NM_003171	SUPV3L1	AACAAGAAGCAGCCTTTTGTGTGTTCTTCACTGTTACAGGTTCGAGACTATAAGAGGCTT
ASCRP3000360	7.04222	9.18428	8.81501	6.08501	9.34856	8.09347	hsa_circRNA_008945	hsa_circ_0008945	circBase	chr14	-	51208299	51211083	exonic	NM_016350	NIN	AACAAGAAGTGATGTCTTTACATAAGCAACTTCAGAATGCTGGTGGCAAGCTGCACAGAT
ASCRP3000361	4.89729	5.06828	5.15856	5.18854	5.34463	5.11413	hsa_circRNA_005995	hsa_circ_0005995	circBase	chr1	+	150933038	150934634	exonic	NM_012432	SETDB1	AACAAGATGTCAGTGCAAAATCCTGACAGATGACTTTGCAGACAAGGAGGGTCTGGAAAT
ASCRP3000362	9.19201	6.96829	8.40642	8.73064	9.066	8.89295	hsa_circRNA_404177		25242744	chr9	+	71668055	71679951	exonic	NM_000144	FXN	AACAAGCAAATCTGGCTATCTTCTCCATCCAGCTCTCTAGATGAGACCACCTATGAAAGA
ASCRP3000363	8.11748	9.29617	8.96737	7.62151	7.42354	7.24128	hsa_circRNA_100080	hsa_circ_0005782	circBase	chr1	-	21097422	21100103	exonic	NM_016287	HP1BP3	AACAAGCACTGAAAAGAGAATTAAATAGAGGAGTCATCAAACAGTGAGAAAGATCAGTCT
ASCRP3000364	5.80222	7.20099	6.7994	6.10698	5.98795	5.55615	hsa_circRNA_006238	hsa_circ_0006238	circBase	chr12	+	49888523	49893988	exonic	NM_023071	SPATS2	AACAAGCCTTTGCTGAATTGGAGAGCTGAACAAAAAGAAGAAAAACAAACCGAAACCTGC
ASCRP3000365	5.24986	7.17959	6.58573	5.44739	5.92997	5.74284	hsa_circRNA_017648	hsa_circ_0017648	circBase	chr10	-	7409610	7423911	exonic	NM_001018039	SFMBT2	AACAAGGTGTTGATGCCGCCGGACGGTAATTTTTTCTGCAGGATGAATTAAGAGAAGAGA
ASCRP3000366	5.8236	4.61281	4.73069	5.32377	5.49881	5.22114	hsa_circRNA_407083		25070500	chr8	+	67786287	67796229	exonic	NM_173518	MCMDC2	AACAAGTGATACTCTACTCATAGACAGGTTTTCACATCCTTTCTATGAGTTTCGCCATCT
ASCRP3000367	8.13469	8.44833	9.28677	9.22994	8.57289	7.51216	hsa_circRNA_404643		25070500	chr1	-	204396775	204397348	exonic	NM_002646	PIK3C2B	AACAATAAACTCTTCATCATGGTGATGCATATTCGGGGCTTGTGTGATTTGGTGTACACC
ASCRP3000368	5.94566	5.85302	5.87572	5.76512	6.59633	5.80006	hsa_circRNA_002971	hsa_circ_0002971	circBase	chr6	+	158288578	158296208	exonic	NM_016224	SNX9	AACAATCACCAGGCTCGGGTTATGTATGATTTTGCTGCTGAACCTGGAAATAATGAACTG
ASCRP3000369	6.17095	7.15576	6.66013	5.74284	8.91204	9.39055	hsa_circRNA_004350	hsa_circ_0004350	circBase	chr10	-	120832401	120833449	exonic	NM_003750	EIF3A	AACAATTCTAGAGTAGAGCGCCTGTACCATGATATTGCCCAGCAAGAATTTCTTGAGGTT
ASCRP3000370	5.27647	5.77393	5.53297	5.32377	6.32435	6.68371	hsa_circRNA_103663	hsa_circ_0070022	circBase	chr4	-	76885287	76903190	exonic	NM_018115	SDAD1	AACAATTTTGTTACCGACAAGAACTCTGGAGAAGTCATGACAGTAGGTTTCTACAGCAGT
ASCRP3000371	6.05277	6.82295	6.93232	5.54074	5.90812	6.23938	hsa_circRNA_008134	hsa_circ_0008134	circBase	chr10	+	26994214	27009288	exonic	NM_014317	PDSS1	AACACACAGTTAATAAGATCTGGGGTGAAAAGAAGGTTTCATCACACAACCCCAGACAGT
ASCRP3000372	9.65204	7.73393	9.3637	9.38093	9.96874	10.8956	hsa_circRNA_044014	hsa_circ_0044014	circBase	chr17	-	42155867	42161222	exonic	NM_005474	HDAC5	AACACAGCCCCAGGCCCCATCAGCCAGAAGATGTATGCTGTGCTGCCTTGTGGGGGCATC
ASCRP3000373	7.06439	6.04186	6.29249	7.05312	5.67151	5.80006	hsa_circRNA_102491	hsa_circ_0008135	circBase	chr19	-	19049161	19049858	exonic	NM_004838	HOMER3	AACACAGTCTACGGCCTGGGCTTTGCCTCTGAACAGCATCTGACACAGGGGCCAAACCAG
ASCRP3000374	7.41793	6.57442	7.21279	7.52004	7.60215	7.30804	hsa_circRNA_040831	hsa_circ_0040831	circBase	chr16	+	88694029	88695262	exonic	NM_144604	ZC3H18	AACACATCCCCAGACCGAGGTCCCTGAGCGTGAGCAGCGTCTCCTCAGTGTCCAGTGCTA
ASCRP3000375	5.48814	6.33927	5.76291	5.15519	5.40546	5.24986	hsa_circRNA_007239	hsa_circ_0007239	circBase	chr7	-	130737183	130738224	intronic	uc011kpk.2	FLJ43663	AACACCCTGTAACAGCTGAAAGAAAATACCAATGAATCAATATTAGGAGACAGAAGCTGT
ASCRP3000376	6.96252	6.21693	5.8551	6.57442	7.51512	6.9085	hsa_circRNA_044904	hsa_circ_0044904	circBase	chr17	+	58008982	58022879	exonic	NM_003161	RPS6KB1	AACACCTGTCAGCTTTTACTTGGCAGAAATCTCCATGGCTTTGGGGCATTTACATCAAAA
ASCRP3000377	6.61669	7.80768	6.88683	6.75334	6.12173	6.1423	hsa_circRNA_104839	hsa_circ_0087643	circBase	chr9	-	99301359	99304174	exonic	NM_003671	CDC14B	AACACTATGAAAGATGCTGCCTATGGAAGTTGCAATTTCTACATTACACTTCTTGACTGT
ASCRP3000378	5.29036	6.54124	5.74732	5.35641	6.71151	7.38126	hsa_circRNA_103462	hsa_circ_0007841	circBase	chr3	+	127778944	127779504	exonic	NM_013336	SEC61A1	AACACTGGCCGAGTATTTGGCATGATCATTACTATCGGCCAGTCTATCGTGTATGTGATG
ASCRP3000379	4.89729	6.03271	5.53297	4.93315	5.38259	5.9021	hsa_circRNA_005208	hsa_circ_0005208	circBase	chr7	+	92932771	92963509	exonic	NM_017667	CCDC132	AACAGAATACAAGAAAGCCTTATTGATCTAAACACGGCTCGATGAACTGAGAATGTTCTT
ASCRP3000380	6.09383	6.39176	5.4611	5.62841	6.95285	7.1587	hsa_circRNA_401601		25242744	chr16	+	47703125	47723086	exonic	NM_000293	PHKB	AACAGAATGGAAGGTAACTCTGGGTGCCTTTGGGCATGAAGAAGAAGTTATCTCTAATCC
ASCRP3000381	4.79706	5.21791	5.48546	5.06469	5.0629	5.09667	hsa_circRNA_104081	hsa_circ_0075825	circBase	chr6	+	21909700	22020771	exonic	NR_015410	CASC15	AACAGACAGAAGAAGGAAGTGGCTAATGGTGTGAATCATGGCAATACAGTGAAAGACAGT
ASCRP3000382	6.51124	5.65729	5.70877	7.28972	5.86338	5.6381	hsa_circRNA_052254	hsa_circ_0052254	circBase	chr19	+	56111729	56114504	exonic	uc002qlk.1	ZNF524	AACAGACCCTTGGAGGCAGGGGCTGTGGAAATAAATCTCTGCCTGCTGGCCCCGCGCGCG
ASCRP3000383	8.36345	6.22499	6.92542	7.68452	6.68254	7.12336	hsa_circRNA_405143		25070500	chr13	-	45910670	45911523	sense overlapping	NM_003295	TPT1	AACAGACTAGAGCCTGCAAGTTTGCCAGCCCCTGATTTAAAAGATGAAGTAACAAATGTG
ASCRP3000384	12.1383	14.2484	13.2642	11.5348	11.6148	11.051	hsa_circRNA_000166	hsa_circ_0000512	circBase	chr14	-	20811282	20811436	sense overlapping	NR_002312	RPPH1	AACAGACTCACGGCCAGCGAAGTGAGTTCAATGGCTGAGGTGAGGTGAGTTCCCAGAGAA
ASCRP3000385	5.24986	4.89729	4.84596	5.12795	6.00864	7.1587	hsa_circRNA_073630	hsa_circ_0073630	circBase	chr5	+	113740134	113829169	exonic	NM_021614	KCNN2	AACAGAGGAAACTGAATGACCAAGCAAACACTTTGGTGGACTTGGCAAAGTTGTTCATGG
ASCRP3000386	5.84886	6.27862	5.98795	5.71565	5.81188	5.62841	hsa_circRNA_400659		25242744	chr10	-	119078382	119100613	exonic	NM_173791	PDZD8	AACAGAGGAGTTCTATTAAGACGGTTTAAGCCGTTTTTTCCATACCAGACCTTGCAAGGA
ASCRP3000387	4.80998	5.32076	5.02463	5.48546	6.33332	6.50331	hsa_circRNA_080052	hsa_circ_0080052	circBase	chr7	-	44620691	44621422	exonic	NM_182547	TMED4	AACAGATTCAGAAGGAGCAGGATTACCAAAGGGCAACTATCGTACCCAGATGTGGGATAA
ASCRP3000388	7.15026	6.85343	7.10382	6.70576	6.51782	6.34742	hsa_circRNA_104450	hsa_circ_0002747	circBase	chr7	+	102994367	102996240	exonic	NM_002803	PSMC2	AACAGCCTTTACAGGTTGCCAGCTCTGGATGAGGGGGATATTGCCTTGTTGAAAACTTAT
ASCRP3000389	8.92571	9.91608	9.30959	7.91369	7.29891	7.30349	hsa_circRNA_102517	hsa_circ_0005325	circBase	chr19	+	34921480	34925873	exonic	NM_005499	UBA2	AACAGCTGGGTATCTTGGACAAGTAACTACTATCAAAAAGATTGATCTGGATACTATTGA
ASCRP3000390	7.15026	7.97853	7.36968	6.79183	8.10005	7.9389	hsa_circRNA_062439	hsa_circ_0062439	circBase	chr22	-	22142545	22162135	exonic	NM_002745	MAPK1	AACAGGCTGTTCCCAAATGCTGACTCCAAAGCTCTGCTTATGATAATGTCAACAAAGTTC
ASCRP3000391	6.45342	5.83207	6.03455	7.12033	6.15416	8.28023	hsa_circRNA_079614	hsa_circ_0079614	circBase	chr7	+	24613084	24708279	exonic	uc003swx.3	MPP6	AACAGGTTCATAGTATTGAATCCCACTAGATTTGGAACTACGGTGCCATCAACTACGAGC
ASCRP3000392	10.8956	7.4619	7.83295	7.28163	9.37261	8.75227	hsa_circRNA_002084	hsa_circ_0002084	circBase	chr19	+	49416267	49416821	exonic	NM_006184	NUCB1	AACAGGTTTAACCCCAAGACCTTCTTCATACTGCATGGCCACCCGGGACCTTGCCCAGTA
ASCRP3000393	5.18854	5.87572	5.8551	4.93315	5.77393	5.50941	hsa_circRNA_405399		25070500	chr15	-	77576224	77578846	exonic	ENST00000567337	PEAK1	AACAGTAACAAAGAGGAAAAGAATACTTGAGATCCATTTGTAAGGAAAGAAAAGGAAGCA
ASCRP3000394	5.01722	4.95657	4.95657	5.38259	5.29036	5.38259	hsa_circRNA_407276		25070500	chrX	-	19983161	19988416	exonic	ENST00000379682	CXorf23	AACAGTAGATACATTCAGTGTAAAAAGTGGATAGTGGCTCACGTGTCAAAGGATGGCACG
ASCRP3000395	5.47739	4.78403	5.02463	5.12795	5.19512	5.43633	hsa_circRNA_002509	hsa_circ_0002509	circBase	chr14	+	68582535	68582829	intronic	ENST00000390683	RAD51B	AACAGTGAGGAAGTGGAAGCAAGAAAAATGATTCACAAGACTAGCTCTGTGCATCACAGA
ASCRP3000396	6.97404	9.60966	8.47188	6.54124	8.69337	9.49362	hsa_circRNA_100224	hsa_circ_0012421	circBase	chr1	-	51860052	51866625	exonic	NM_001981	EPS15	AACAGTTGTTGCAGCAAGCGATTCAGGTGATCCTTTCAAGGATGATCCTTTTGGAAAAAT
ASCRP3000397	6.8203	7.42494	7.08358	6.43687	6.24889	6.30243	hsa_circRNA_100837	hsa_circ_0022537	circBase	chr11	-	62594626	62595103	exonic	NM_003164	STX5	AACATATATCATCAAACAGAATGGAATCCAGACAAATAAGCCAGCTTTGCGTGCTGTCCG
ASCRP3000398	8.35961	10.327	7.94964	7.82369	9.60588	9.23952	hsa_circRNA_103339	hsa_circ_0005870	circBase	chr3	-	47079155	47088111	exonic	NM_014159	SETD2	AACATATGATGAAAACCCCATGAAGAGTTATGCCCAGCCAAGTCTTCAGTATATCCAGGG
ASCRP3000399	5.52255	6.1061	6.81977	5.24986	5.88897	5.7827	hsa_circRNA_405983		25070500	chr2	-	165378489	165383645	exonic	NM_004490	GRB14	AACATCAAAGAAAGAACAATAGAAGACCACGAACTGGTGATTGAAGTGCTATCCAACTGG
ASCRP3000400	5.48814	6.58948	5.76291	5.68793	5.93588	6.29249	hsa_circRNA_406603		25070500	chr5	-	54562965	54566534	exonic	NM_019030	DHX29	AACATCACTGTTAACCCTAGAGGTACCATGAAAGCAGTCAGATGAGTTCTTTGGTGGAGA
ASCRP3000401	4.86877	5.01722	5.30564	4.99477	5.19512	5.09667	hsa_circRNA_101204	hsa_circ_0029346	circBase	chr12	-	125296415	125302253	exonic	NM_005505	SCARB1	AACATCAGCAGGATCCACCTCGTGGACAAGTGGAACGGGCTGAGCAAGAACGTGCGCATC
ASCRP3000402	5.12795	5.38259	5.53297	5.51205	5.4611	5.39121	hsa_circRNA_101526	hsa_circ_0035403	circBase	chr15	-	56434975	56471501	exonic	NM_022841	RFX7	AACATCCGGAGACTTCACTGCCCAAACAGGAAGTCTATGATGAGTACAACAAAACTGTAC
ASCRP3000403	7.49293	6.01237	6.7994	7.30425	6.58948	6.88936	hsa_circRNA_000010	hsa_circ_0000263	circBase	chr10	+	125120834	125121663	exonic	ENST00000448347	RP11-282I1.1	AACATCCTTTTGGCCTCACCCAATGACCTGGCTGAAGAAGAGCCCAAGGACCGTAGCAAG
ASCRP3000404	4.78403	6.1061	5.93391	4.89729	5.0629	6.0105	hsa_circRNA_102821	hsa_circ_0056472	circBase	chr2	+	131796425	131799517	exonic	NM_015320	ARHGEF4	AACATCGACAAGATTGCTCAGTGGCAGAGCTCCATAGAGGACTGGGAGCTCATCAGCGAT
ASCRP3000406	7.1012	11.2895	6.61791	12.6808	6.32435	6.40175	hsa_circRNA_092392	hsa_circ_0000368	circBase	chr11	+	128628009	128638167	exonic	NM_002017	FLI1	AACATGACCACCAACGAGAGGAGAGTCATCGTCCCCGCAGGAGGCTCTGTCGGTGGTGAG
ASCRP3000407	6.34668	6.01237	6.06539	5.51205	5.80222	5.80652	hsa_circRNA_062160	hsa_circ_0062160	circBase	chr22	+	17976434	17984048	exonic	NM_001290046	CECR2	AACATGATCGCCCAGAAGGCCTCAGACATTCCACAGCTACCTAGAGGACATCATCAACTA
ASCRP3000408	5.80222	5.69954	6.13547	5.89807	5.43633	5.12795	hsa_circRNA_102245	hsa_circ_0046448	circBase	chr17	+	80714040	80755678	exonic	NM_005993	TBCD	AACATGGAAAACGTGAAGACTGTTTGCCCTATGTAATAATGGACAAATACCAGGAGCAGC
ASCRP3000409	6.23938	5.71106	5.24986	6.35991	6.9115	6.98452	hsa_circRNA_405979		25070500	chr2	-	160824049	160843869	exonic	NM_007366	PLA2R1	AACATGGAACGTGTCCCAAAGGATGGCTATATTTTAACTATAAGGCTACAGTGGTGGCTG
ASCRP3000410	5.30564	5.01722	4.95657	5.35641	5.02093	5.11413	hsa_circRNA_405119		25070500	chr13	-	21729831	21732264	exonic	NM_145061	SKA3	AACATGGACAGAACATCCGAGATGTCAGCAACAAAGAAAACTGGTATCCACAAATTACCC
ASCRP3000411	8.55862	6.67197	7.22047	8.94827	6.46436	6.29249	hsa_circRNA_002953	hsa_circ_0002953	circBase	chr21	-	11011437	11029717	exonic	uc002yis.1	TPTE	AACATTCAAGGGATGGTGATATGGATGATAGTCGAGGAGGCTTGGAGTACCCATAATACA
ASCRP3000413	6.13718	7.28047	6.43409	5.66204	9.01114	8.78398	hsa_circRNA_038480	hsa_circ_0038480	circBase	chr16	+	21985216	21994668	exonic	NM_003366	UQCRC2	AACATTCTGTTTAAGTTTCTGCATTTAATGCCAGTTACTCAGATTCTGGACTCTTTGGGA
ASCRP3000414	5.91012	7.16123	6.68371	6.18092	6.1676	6.6802	hsa_circRNA_406905		25070500	chr7	+	6175471	6180615	exonic	NM_032172	USP42	AACATTGGAGATAAAGGTCATGCAGAAGGCTTTTGTATGATGTGTACAATGCAAGCACAT
ASCRP3000415	7.9261	9.24805	8.40074	6.68137	7.07736	6.8123	hsa_circRNA_103029	hsa_circ_0059955	circBase	chr20	+	33057852	33059320	exonic	NM_031483	ITCH	AACATTGTTTGAGGATTCCTTTCAACAGAGACAATGGACCTCAGATAGCCTATGTTCGGG
ASCRP3000416	6.78966	6.87099	6.09911	6.54124	7.85519	7.85077	hsa_circRNA_031830	hsa_circ_0031830	circBase	chr14	-	50647289	50667802	exonic	NM_006939	SOS2	AACATTTCAATAAATTGATGGCCAGACCTGCAGTTGCTCTACACTTTCAGGAGCGAGTTC
ASCRP3000417	6.71837	6.89038	7.08358	6.87048	8.01987	7.80392	hsa_circRNA_031831	hsa_circ_0031831	circBase	chr14	-	50647289	50671127	exonic	NM_006939	SOS2	AACATTTCAATAAATTGATGGCCAGACCTGCAGTTGCTCTACACTTTCAGGTTCAGGAAC
ASCRP3000418	10.7105	8.98788	7.14092	8.46305	10.1099	12.5115	hsa_circRNA_101089	hsa_circ_0027261	circBase	chr12	+	57891939	57892406	exonic	NM_004990	MARS	AACATTTCGTTTGATATTTTTGGTCGCACCACCACTCCACAGCAGACCAAGTTGCCTGTG
ASCRP3000419	9.44598	11.6882	10.4543	9.35363	12.3448	9.92687	hsa_circRNA_009181	hsa_circ_0009181	circBase	chr1	-	667396	678730	exonic	uc002khh.3	LOC100133331	AACATTTGGAATTTTCGTATACGTGGATTCTAGAGGGGTGACAGCGAAACCTGGATCTAC
ASCRP3000421	10.6655	8.29428	9.12984	9.78158	10.8605	11.5213	hsa_circRNA_103845	hsa_circ_0072568	circBase	chr5	-	58476420	58511794	exonic	NM_006203	PDE4D	AACCAACCATCCATCAACAAAGCCACCATAACAGTTTTGATGTGGACAATGGCACATCTG
ASCRP3000422	13.1218	14.241	12.4637	11.7126	11.5974	11.9106	hsa_circRNA_102984	hsa_circ_0006117	circBase	chr20	+	2944917	2945848	exonic	NM_002836	PTPRA	AACCACTCCAGAAACTTTCCCTCCTTCAGATAAGCATGGATTCCTGGTTCATTCTTGTTC
ASCRP3000423	12.4427	13.0908	12.5921	10.9969	10.6737	11.3193	hsa_circRNA_001126	hsa_circ_0001126	circBase	chr20	+	2903852	2945848	exonic	NM_002836	PTPRA	AACCACTCCAGAAACTTTCCCTCCTTCAGGTGACACAACTAAAAAAAAACAAAGGTATTT
ASCRP3000424	9.68965	9.40649	9.88285	9.69191	7.34401	7.1587	hsa_circRNA_100499	hsa_circ_0004039	circBase	chr1	+	236969443	236979843	exonic	NM_000254	MTR	AACCACTCTGGAATACTTGCTGGCTGGGGCAGATATCATTGAAACAAATACTTTTAGCAG
ASCRP3000425	6.37593	5.80652	5.33274	6.84926	5.74059	5.53037	hsa_circRNA_404704		25070500	chr10	-	355970	415573	exonic	NM_014974	DIP2C	AACCACTGTCTACGTGGACATGAGAGCCCTGAGACACGACAGGCCCACGGATGACAGTAA
ASCRP3000426	6.73878	7.83005	6.87099	5.89807	7.57151	8.10421	hsa_circRNA_404337		25242744	chrX	-	20211604	20213263	exonic	NM_004586	RPS6KA3	AACCAGAAAATTCGAGACCGAGTTCGGACAAAAATGGAACGTGATATCTTGGTAGAGGTT
ASCRP3000427	4.95657	4.95657	4.84596	5.18854	5.19512	5.23398	hsa_circRNA_088749	hsa_circ_0088749	circBase	chr9	+	131001723	131002058	exonic	uc022bnx.1	DNM1	AACCAGATGAACAAGAAGAAGACTTCAGGGAACCAGGTCATGCTTCTCATCGATATCGAG
ASCRP3000428	5.95732	6.62158	5.93391	5.15519	6.51124	6.76665	hsa_circRNA_005432	hsa_circ_0005432	circBase	chr9	+	91943574	91943801	exonic	NM_024077	SECISBP2	AACCAGCTGCAGTGTTATCAAAGATGGTTACCATAAGCGAACAGACAGGAAATCCAGAAT
ASCRP3000429	5.52255	5.68793	6.34963	6.27785	7.22208	7.51971	hsa_circRNA_100735	hsa_circ_0020749	circBase	chr11	+	1000431	1003804	exonic	NM_012305	AP2A2	AACCAGCTGCTTCAAATTGGACTTAAGTCTGAATTTCGGCAGAATTTAGTCTACGCCTTC
ASCRP3000430	7.33808	7.71574	6.74328	6.80156	7.17959	7.76962	hsa_circRNA_104191	hsa_circ_0077913	circBase	chr6	-	135679269	135716034	exonic	NM_017651	AHI1	AACCATCAGGTAGATACAGCACCAACGGTCAACAAAAATCTCTCATTTACTTCACCACCA
ASCRP3000431	5.06828	5.29955	5.15856	4.93315	5.32076	4.78403	hsa_circRNA_406216		25070500	chr3	-	4344838	4346286	intronic	ENST00000448413	SUMF1	AACCATGTAAGATGAAGAAACTCAGGCTCTGGGAAGTAGCTAAGATGTCTAAGCTCCGAA
ASCRP3000432	5.58899	5.93588	5.38546	5.89807	5.57645	5.80006	hsa_circRNA_404878		25070500	chr11	-	34904879	34916657	sense overlapping	NM_015957	APIP	AACCATGTGAGACAAGGAGCATCCAAGATACCTGATCCCAGAACTTTGCAAACAGTTTTA
ASCRP3000433	10.0393	9.90984	11.4758	10.4622	10.5859	9.48677	hsa_circRNA_401976		25242744	chr18	+	55398645	55399255	exonic	uc002lgv.1	LOC100505549	AACCATTCAGTACTGATTAAATGCTTGGAACTTGTCAGATATGCTCTCCCAGCCCTTCTT
ASCRP3000434	6.73201	7.06843	6.34963	7.3809	7.59097	8.32478	hsa_circRNA_022382	hsa_circ_0022382	circBase	chr11	+	61605249	61608197	exonic	NM_004265	FADS2	AACCCAAGTGGAACCACCTTGTCCACAAATTCGTCATTGGCCACTTAAAGGATGCCTTCC
ASCRP3000435	7.05674	8.42613	8.26703	6.55793	7.17959	7.15026	hsa_circRNA_102618	hsa_circ_0052612	circBase	chr2	-	10784445	10794673	exonic	NM_024894	NOL10	AACCCCCAAGATGGGCATCTATTACATTCCAGGAAAAATATTTACTTCCTTGGAGCCAGA
ASCRP3000436	7.21481	5.64533	6.72521	6.57442	6.8503	8.39468	hsa_circRNA_100576	hsa_circ_0018037	circBase	chr10	+	27458872	27460012	exonic	NM_032844	MASTL	AACCCCTACTCAAAAAAGAAGATCCTGTATGCCACATCAGGAAAGTGATGAAGCATTGGG
ASCRP3000437	7.2261	6.64459	6.57442	5.94956	7.48087	7.2696	hsa_circRNA_005303	hsa_circ_0005303	circBase	chr1	-	41651792	41660071	sense overlapping	NM_012236	SCMH1	AACCCCTAGACCGGTTTTTAGTCCATTGACTATGCAGCCTAATGATTTCTACATCGTACT
ASCRP3000438	12.3243	13.2701	14.3106	12.5055	13.7215	13.415	hsa_circRNA_043650	hsa_circ_0043650	circBase	chr17	+	39845126	39847898	exonic	NM_005801	EIF1	AACCCTTATTTAAATAAAACTTGTTTTCAGAAATACCGCCCCTCTGCCCCAGTCACTGAG
ASCRP3000439	13.0986	11.2797	13.3155	11.7361	12.5967	12.7638	hsa_circRNA_007011	hsa_circ_0007011	circBase	chr2	+	181846744	181848820	exonic	NM_006357	UBE2E3	AACCCTTGATCCTCCTCCTAATTGCAGTTTTCCAAGAGATAACTTCACCAAGATGTCCAG
ASCRP3000440	7.17751	6.88225	7.17169	7.07647	6.66961	6.69187	hsa_circRNA_100808	hsa_circ_0003110	circBase	chr11	-	46529740	46534363	exonic	NM_017749	AMBRA1	AACCGACTTGGAATTTGAGGACTTTGAGAGGCTGCTGGAATCTTCCCTCATTTCATTATC
ASCRP3000441	7.39276	8.23466	8.92719	7.45369	7.83084	8.11271	hsa_circRNA_101904	hsa_circ_0040827	circBase	chr16	+	88066714	88071617	exonic	NM_017869	BANP	AACCTCCAGATCCATCACGTGGGGCAGGACGGTCAGAGCCGATGATGAGCACCCCACCTC
ASCRP3000443	8.71098	7.62851	8.623	9.27905	8.0533	7.87401	hsa_circRNA_101661	hsa_circ_0037078	circBase	chr15	+	101550654	101551042	exonic	NM_024652	LRRK1	AACCTGAAGGTGTTTCCAGATCCCTGGGCCTGCCCTTTGGCTACTTGAAATTGACATTTC
ASCRP3000444	8.75394	12.3272	10.7414	9.0386	7.96488	7.76962	hsa_circRNA_092498	hsa_circ_0001104	circBase	chr2	+	227729319	227729842	exonic	NM_032276	RHBDD1	AACCTGACTTCAAAAGGAGCTGTGCTGTAGGTTTCTCAGGTTCAGCCGTCTGTATATCTC
ASCRP3000445	7.32239	8.01384	7.85259	6.58948	8.3823	8.40216	hsa_circRNA_039400	hsa_circ_0039400	circBase	chr16	+	53907697	53968021	exonic	NM_001080432	FTO	AACCTGAGGAGAGAATGGCATGCCAGATGATCTCAATGCCACCCACCAACACTGTGTTTT
ASCRP3000446	5.89807	6.07879	5.33274	5.5714	5.71336	5.68091	hsa_circRNA_100757	hsa_circ_0021110	circBase	chr11	-	8832793	8860897	exonic	NM_005418	ST5	AACCTGGACAGGCAGCAAGATTTCACACCCTTTGGAGAGTTTCTTTCTTGGATAATTCAG
ASCRP3000447	8.25998	10.069	9.05293	8.12525	9.61035	9.19857	hsa_circRNA_009068	hsa_circ_0009068	circBase	chr17	+	45668082	45682918	exonic	NM_006310	NPEPPS	AACCTGGAGAAGGAATGGTGGACTCATCTTTGGTTAAATGAAGGTTTTGCATCCTGGATT
ASCRP3000449	7.01645	8.69512	8.07441	6.58948	7.50622	7.51216	hsa_circRNA_003673	hsa_circ_0003673	circBase	chr4	-	107216250	107230146	exonic	NM_033115	TBCK	AACCTGTGAGATTATCTTAGAAGACCTAGGACTCCAAAAATGTTTCCCCTGAAGGACGCT
ASCRP3000450	4.95657	5.17197	5.50941	4.99477	4.89325	5.06469	hsa_circRNA_100076	hsa_circ_0010430	circBase	chr1	-	21024871	21031392	exonic	NM_020816	KIF17	AACCTGTGATCCAGCATGACGTGGAGGCCGAGAAGCAGCTGATCCGGGAGATGAGCGGGG
ASCRP3000451	7.78005	6.42852	7.04222	7.09901	6.77656	7.0234	hsa_circRNA_102951	hsa_circ_0058805	circBase	chr2	+	236706402	236708166	exonic	NM_014914	AGAP1	AACCTGTTCACCTTGCCCAGAAGATTGTTGCCACAAGGAAGAAGCAGCAGCTGTCCATAG
ASCRP3000452	5.20167	5.64533	5.53297	6.42012	5.52255	5.70416	hsa_circRNA_011898	hsa_circ_0011898	circBase	chr1	+	40872407	40882768	exonic	NM_022733	SMAP2	AACCTTACTCAGGGCCGCGATGGGCCTCTTGGAACATTGGTGTGTTCATCTGCATTCGAT
ASCRP3000453	6.30319	8.47763	7.82687	6.55793	5.87367	6.09911	hsa_circRNA_043285	hsa_circ_0043285	circBase	chr17	+	35804797	35822225	exonic	NM_001488	TADA2A	AACCTTAGAAAGTTTCAATGAATTTGACAATTATGCAGAATGGGACTTGAGAGACATTGA
ASCRP3000454	10.0092	7.52004	8.81501	8.13533	9.26398	8.90855	hsa_circRNA_104924	hsa_circ_0008240	circBase	chr9	+	129102786	129157976	exonic	NM_033446	MVB12B	AACCTTCCCAGGACCAGTCCACCATGCCTGAAGTCAAAGACCTCTCAGAAGCCTTGCCAG
ASCRP3000455	8.39754	10.0901	8.86357	6.84926	7.20344	5.95732	hsa_circRNA_104531	hsa_circ_0001771	circBase	chr7	+	155457868	155473602	exonic	NM_053043	RBM33	AACCTTTAGATGAATTTACAATGATGACTTTGACCAGTTTGATAAGCCTGGCGCGGAACG
ASCRP3000456	5.27647	5.09667	5.0611	4.68	5.19512	5.55615	hsa_circRNA_091725	hsa_circ_0091725	circBase	chrX	-	151995870	151998304	exonic	NM_004344	CETN2	AACCTTTCTCAGTTTGAAGCCTCCAACTTTAAGAAGGCAAACATGGCATCAAGTTCTCAG
ASCRP3000457	5.62598	7.59222	6.43409	5.32377	5.26244	5.4611	hsa_circRNA_002416	hsa_circ_0002416	circBase	chr2	-	53977919	53992722	exonic	NM_016115	ASB3	AACGACACCATTGTTTTTAGACTGGTCAAACAAATGGATTTTACAGAGGCTTACGCGGAC
ASCRP3000459	6.24889	7.04768	6.64939	6.7178	8.02796	6.68371	hsa_circRNA_075671	hsa_circ_0075671	circBase	chr6	+	15374347	15410596	exonic	NM_004973	JARID2	AACGATGTTAGTTCTTCAGATTTTGAAGAAGGGCCGTCGAGGAAAAGGATGACAGTGATG
ASCRP3000460	5.50941	5.86648	5.82148	6.58948	5.12795	5.06469	hsa_circRNA_101914	hsa_circ_0041019	circBase	chr16	-	89824984	89833645	exonic	NM_000135	FANCA	AACGCACTGATGGATTTCCACCAAAGATTTTGTACAGCAGCAATTTCTTACTCTCTCTGC
ASCRP3000461	7.56581	6.13718	6.92542	6.35991	9.29569	9.49571	hsa_circRNA_100568	hsa_circ_0017979	circBase	chr10	-	24880815	24883968	exonic	NM_020824	ARHGAP21	AACGCTCATCCAGCACATTCACGATTTGCCTGAACATCATTATGAAACACTTAAGTTCCT
ASCRP3000462	5.43633	5.4611	5.62598	6.92937	4.47375	4.96429	hsa_circRNA_100258	hsa_circ_0008433	circBase	chr1	+	66378927	66384518	exonic	NM_002600	PDE4B	AACGCTTCCAAGCATTGCTATTACAACTGTAAGCCAGGAGTGGTATTAAAAAGTGTCAGC
ASCRP3000463	8.09874	9.38453	9.3164	7.65381	7.09418	6.46163	hsa_circRNA_104403	hsa_circ_0080628	circBase	chr7	-	74239461	74251505	exonic	NM_173537	GTF2IRD2	AACGGAAATACTCAGGAAGGCAGTGGAGGACTATTTCTGCTTTTGTTATGGGATCATGGC
ASCRP3000464	5.35934	6.33927	6.9095	5.94956	5.34463	5.09667	hsa_circRNA_004087	hsa_circ_0004087	circBase	chr16	-	80718434	80719026	exonic	NM_152342	CDYL2	AACGGGCTCGGTTGAAAGGATTGTAGACAAGAGGAAGAACAAGAAAGGAAAATGGGAGTA
ASCRP3000465	5.4611	5.01722	5.33274	5.09315	5.19512	5.3026	hsa_circRNA_406311		25070500	chr3	+	99742117	99744402	intronic	ENST00000421999	CMSS1	AACGGGGAAAGATGTTATACTCGAATCCCTGAGTGCTTGTCAAAATGCTATGACAACTGA
ASCRP3000466	5.4611	6.8123	5.7827	5.84677	6.84142	6.72975	hsa_circRNA_100662	hsa_circ_0006654	circBase	chr10	+	102683731	102685776	exonic	NM_018121	FAM178A	AACGTCTAGTGAAGGAAATGGAAGACACACAAAGCAGGCTCTAAGCAGAATAAATTCCCT
ASCRP3000467	7.26022	6.94116	6.79074	7.32314	11.1844	10.4543	hsa_circRNA_001062	hsa_circ_0001062	circBase	chr2	+	113057425	113057606	exonic	NM_198581	ZC3H6	AACGTGAGAAACATAAGAGAAGATGGCGAATTAGAAGATGGTGAAATAGACGATGCAGGA
ASCRP3000469	7.05267	6.54897	7.75745	7.49626	6.70576	6.89846	hsa_circRNA_035861	hsa_circ_0035861	circBase	chr15	+	65223019	65226434	exonic	NM_182703	ANKDD1A	AACGTGGTTGATCATGAGGGGAACACTGCCCTTCATCTGGCTGCTGGTCGGGGCCATATG
ASCRP3000470	9.29875	9.08406	9.63664	8.76075	8.35924	8.47357	hsa_circRNA_103990	hsa_circ_0003967	circBase	chr5	+	151169883	151170623	exonic	NM_005754	G3BP1	AACGTTTGTCCTTGCTCCTGAGATTTTATGGAAAGAACTCTTCTTATGTCCATGGGGGAT
ASCRP3000472	4.95657	5.44739	5.02463	4.80569	5.55615	5.19184	hsa_circRNA_059847	hsa_circ_0059847	circBase	chr20	-	31946646	31962018	exonic	uc002wzc.2	CDK5RAP1	AACTAAGGTTGTTCTGCAGCTGATTCATGAGAGAGATAACATCTGTAAACAGATCCACCT
ASCRP3000473	7.36312	6.92245	6.70691	6.55793	7.52004	8.24183	hsa_circRNA_005593	hsa_circ_0005593	circBase	chr5	+	52899281	52900725	exonic	ENST00000502423	NDUFS4	AACTAATCCTGAGGACTTCATCCGGTCACCATCTACCTATTCTTCAAATGGTCGTTGAGG
ASCRP3000474	10.0041	8.92571	9.95014	9.82557	10.4543	10.3005	hsa_circRNA_061343	hsa_circ_0061343	circBase	chr21	-	27347382	27369731	exonic	NM_000484	APP	AACTACATCACCGCTCTGCAGGCTGTTCCTCCTCGGTGTCCCAAAGTTTACTCAAGACTA
ASCRP3000475	5.96696	5.9021	7.73787	8.12525	5.84468	6.95866	hsa_circRNA_061900	hsa_circ_0061900	circBase	chr21	+	45165959	45172510	exonic	NM_003681	PDXK	AACTACCTGATTGTGCTGGGGAGTCAGAGGAGGATGTGTGATCCAGTCTTGGGTGACAAG
ASCRP3000476	9.05993	11.5475	10.4977	9.07951	10.3204	10.4491	hsa_circRNA_087856	hsa_circ_0087856	circBase	chr9	+	110062421	110084399	exonic	NM_002874	RAD23B	AACTACGACAGCAACAACTACAACAACAAGTTCTGGAGGTGAAAGCACTGAAAGAGAAGA
ASCRP3000477	7.2261	9.33718	7.57245	6.70576	9.55181	9.37034	hsa_circRNA_406327		25070500	chr3	-	114069116	114070725	intronic	ENST00000479879	ZBTB20	AACTACGTCAAGCACATGTTCGTACACACAGGTGAGTGACATCAGTTGCAAGGGGATGAC
ASCRP3000478	7.97805	7.31183	8.26546	8.36436	8.79891	9.32692	hsa_circRNA_100780	hsa_circ_0021569	circBase	chr11	+	32948702	32949669	exonic	NM_001076786	QSER1	AACTACTCTCTTACCACAATTCAGGGCTCCATCCTGGCAGACAGTTTAAGCTATGAAGAA
ASCRP3000479	6.70691	8.74976	6.84613	7.1587	5.79574	6.55793	hsa_circRNA_105023	hsa_circ_0002153	circBase	chrX	+	107083899	107097934	exonic	NM_012216	MID2	AACTAGAAAATCAAATGGCCAAACTAATACAGATCTGCCAGCAGGTTGAGGTGAAAGCCC
ASCRP3000481	11.5386	8.97671	7.85519	8.69468	8.06972	8.77042	hsa_circRNA_103563	hsa_circ_0008583	circBase	chr3	-	196817782	196846401	exonic	NM_004087	DLG1	AACTAGCCAGAAGCGATCCCTCTATGTCAGCTTCTTCTCAGCCTGTTGATAACCATGTTA
ASCRP3000482	6.71837	6.97786	6.29249	6.18092	8.34249	8.61398	hsa_circRNA_068465	hsa_circ_0068465	circBase	chr3	+	186504915	186505671	exonic	NM_001967	EIF4A2	AACTATATTCACAGGAATGGAAGTTGGATACACTTTGTGACTTGTACGAGACACTGACCA
ASCRP3000483	5.65012	6.1061	5.67151	6.92046	6.92245	5.50941	hsa_circRNA_066556	hsa_circ_0066556	circBase	chr3	+	77147164	77147491	exonic	NM_002942	ROBO2	AACTATCTTGGTGAAGCAGTGAGTCGAAATGCGTCTCTGGAAGTGGCATGATCGCGTCTT
ASCRP3000484	6.07612	5.39692	5.60143	6.37593	6.11654	6.18258	hsa_circRNA_406886		25070500	chr6	+	157469757	157471987	sense overlapping	NM_017519	ARID1B	AACTATGGCAACTCTCAGGCTCCCATGGTGCACCAGCCTGACCAGTACGGGTAACTACTC
ASCRP3000485	6.13718	6.05277	6.37737	6.68137	6.62767	6.12259	hsa_circRNA_002837	hsa_circ_0002837	circBase	chr19	-	41847787	41848152	exonic	NM_000660	TGFB1	AACTATTGCTTCAGGGGAAATTGAGGGCTTTCGCCTTAGCGCCCACTGCTCCTGTGACAG
ASCRP3000486	7.40487	5.62841	6.26774	8.36818	6.02719	6.18258	hsa_circRNA_058060	hsa_circ_0058060	circBase	chr2	+	216177220	216200847	exonic	NM_004044	ATIC	AACTATTGTGTCCTTCAGCCTTATTTAGTGTCTCTGACAAAACCGGCCTTGTGGAATTTG
ASCRP3000487	6.25992	8.22926	8.01198	6.43687	7.86295	7.08092	hsa_circRNA_101608	hsa_circ_0036408	circBase	chr15	-	76580186	76588078	exonic	NM_000126	ETFA	AACTATTTATGCAGGCCTCATTGCTACGATTTCAGAGTACCCTGGTAATAGCTGAGCATG
ASCRP3000488	6.98357	7.85259	7.12637	6.64939	6.66961	5.84049	hsa_circRNA_018758	hsa_circ_0018758	circBase	chr10	+	74474868	74644140	exonic	NR_073062	MCU	AACTCAAGGATGCAATTGCTCAGGTCTTTCACTACCATTCCTACAGTGATTGGCAAGATA
ASCRP3000489	6.463	7.68277	7.726	6.08501	9.21424	9.32935	hsa_circRNA_101754	hsa_circ_0038465	circBase	chr16	+	21973780	21983443	exonic	NM_003366	UQCRC2	AACTCAGCAGCCATTTGATTGTGACCGCAACAAGGGAAAACATGGCTTATACTGTGGAAT
ASCRP3000490	6.03179	5.01722	5.41112	6.39033	6.02719	5.91809	hsa_circRNA_022149	hsa_circ_0022149	circBase	chr11	-	57258696	57268516	exonic	NM_003627	SLC43A1	AACTCAGGGCACTGTCCTCGGAGATGCCAGTGCCTGCTTCACTGCGTCCTGCACCCTCAT
ASCRP3000491	9.33196	8.85113	8.67172	11.7468	8.49556	8.28023	hsa_circRNA_009044	hsa_circ_0009044	circBase	chr1	-	227213755	227223308	exonic	NM_003607	CDC42BPA	AACTCCATGGAATGGATTCAGACTCTTCCTCTCAAAAAGTGTGTGGATTCTCATGCCATA
ASCRP3000492	9.91658	6.68371	6.29249	7.69819	7.72031	5.99551	hsa_circRNA_403834		25242744	chr7	-	72863871	72865324	exonic	NM_032408	BAZ1B	AACTCCCGTGGCAGGTTGCATCTGCACTGGAGAAATGGAAGACAGCAATCCGGGAAGCTC
ASCRP3000493	5.02463	5.69954	5.48546	4.80569	5.87367	5.82148	hsa_circRNA_105005	hsa_circ_0090879	circBase	chrX	-	64743439	64752510	exonic	NM_031206	LAS1L	AACTCCTTCGGATGTTTGTGAATCTTATCTCAGAGAGGAAGACAAAGTTTGCCAAGGTCC
ASCRP3000494	8.48654	6.37737	6.44655	6.98405	6.31984	6.07968	hsa_circRNA_100740	hsa_circ_0006430	circBase	chr11	-	3712576	3716836	exonic	NM_016320	NUP98	AACTCTACAGTGACAGGGGATCATCGTCTTGCTCTTCTTTTATCTCAGTTTGTGGGTAGC
ASCRP3000495	10.4726	13.5859	12.1843	9.54377	9.98485	9.34348	hsa_circRNA_102027	hsa_circ_0042961	circBase	chr17	+	30267304	30267505	exonic	NM_015355	SUZ12	AACTCTTACTTACATGTCTCATCGAAACTCCAGAACAAACATCAAAAGAGCCAACACAGA
ASCRP3000496	5.27647	6.1061	5.99739	5.28729	5.58899	6.19083	hsa_circRNA_404035		25242744	chr8	-	54682177	54684727	exonic	NM_015941	ATP6V1H	AACTCTTGAAAACTTTTTAGAAAAATCAACTGAAAGAGAAACTCGCCAAGAATATGCCCT
ASCRP3000497	11.3574	11.7218	13.2418	10.6825	8.57573	7.91369	hsa_circRNA_103740	hsa_circ_0001439	circBase	chr4	-	129913321	129925031	exonic	NM_144643	SCLT1	AACTGAACAAAGTGTGATAATCGAACAACTCCGAAAAAAACTTAGGTTGCACAGTGAATT
ASCRP3000498	6.75668	8.2172	7.88905	6.63495	7.1746	7.15026	hsa_circRNA_102672	hsa_circ_0003195	circBase	chr2	+	32858942	32865477	exonic	NM_017735	TTC27	AACTGACAGCTATTCAGACAACAGTTGATATTTCTACTTGGTGTGAGCAGTTTGCAACTT
ASCRP3000499	5.26244	6.35405	5.53297	5.15519	5.74732	5.94761	hsa_circRNA_007468	hsa_circ_0007468	circBase	chr12	-	108136973	108140201	exonic	NM_012406	PRDM4	AACTGATGAAAATGAATGTAATTGGATGATGTTTGTGCGCAAAGCCAGGGTGTACTCTGT
ASCRP3000500	7.58878	7.38522	6.97404	6.82508	7.17959	7.2696	hsa_circRNA_103424	hsa_circ_0066642	circBase	chr3	+	100013930	100018175	exonic	NM_018309	TBC1D23	AACTGCTTTCCACTTAGATTCAGACCTGCTTGGAAGTCTTTTTGCATGTTACTGTTCCAC
ASCRP3000501	5.18854	6.27862	6.47926	4.99477	5.40546	5.70416	hsa_circRNA_003200	hsa_circ_0003200	circBase	chr14	+	74358729	74364965	exonic	NM_021188	ZNF410	AACTGGCAAAGAATGCAAAAACCAGCAGCAATGGTTACATTGATTACCCACCTAGTACAA
ASCRP3000503	5.29036	6.2314	6.13547	5.5714	5.49881	5.72704	hsa_circRNA_101406	hsa_circ_0000557	circBase	chr14	-	75576387	75577074	exonic	NM_033116	NEK9	AACTGTACACTTGGGTGAGAGATGGAGGAAAAAGTCACTCTGCTTAATGCACCTACAAAG
ASCRP3000504	7.13922	6.01237	6.23619	6.21854	8.16558	7.98043	hsa_circRNA_407149		25070500	chr9	-	5954015	5988545	exonic	NM_001017969	KIAA2026	AACTGTCATAAAGTCACCTACTGTACCAGAGTTTCAGGCACTTGAGAGAAAAGACAACGA
ASCRP3000505	5.04298	6.01237	5.57645	4.78403	5.11413	5.04298	hsa_circRNA_101619	hsa_circ_0036516	circBase	chr15	+	80743220	80767564	exonic	NM_014862	ARNT2	AACTGTGCACCTCAGAAAACTCAATGACAGAAATGGCTTCAGACATACCTGGATCTGTGA
ASCRP3000506	5.42238	5.33572	5.30564	4.73972	5.09667	5.6211	hsa_circRNA_406565		25070500	chr4	+	177069283	177073118	exonic	NM_170710	WDR17	AACTTATGGTTGAACTTGGAGAGTACCGTTCGAATCTGGGATTATACTCAGGATGCTTGC
ASCRP3000507	6.05277	7.34844	6.40813	5.79574	7.89361	9.31894	hsa_circRNA_000224	hsa_circ_0000224	circBase	chr10	+	20436712	20466338	exonic	NM_032812	PLXDC2	AACTTCAAAGGCACAGCACTTGTGGTCCAGTGGGACCATGTACATCTCCAGGATAATTAT
ASCRP3000508	5.55615	5.64533	5.60143	5.60143	6.77106	6.85446	hsa_circRNA_021526	hsa_circ_0021526	circBase	chr11	-	27395097	27395593	exonic	NM_018490	LGR4	AACTTCAAGCTGAAAGAAGCCTTAGCAGCAAAAGACTTTGTTAACCTCAGAGATCTGAGT
ASCRP3000509	7.09242	8.40536	7.32389	6.86069	7.29049	7.69326	hsa_circRNA_083423	hsa_circ_0083423	circBase	chr8	+	17137883	17143936	exonic	NM_152415	VPS37A	AACTTCAGCAGGCGATAGCAATGCACAGCCAATTTCATGCTCCACTATAGTATGAATTAC
ASCRP3000510	6.27862	8.16181	8.05511	5.84677	8.697	8.50436	hsa_circRNA_101335	hsa_circ_0031482	circBase	chr14	-	31596990	31641328	exonic	NM_015382	HECTD1	AACTTCCAGTGAGAGTGACACAGGTCAGGAAGCAGAATATTCCTTATATGCCTTTGAAGT
ASCRP3000511	5.20167	5.50941	5.96696	5.82148	5.80222	5.40546	hsa_circRNA_000859	hsa_circ_0000859	circBase	chr18	+	77208781	77211816	exonic	NM_006162	NFATC1	AACTTCCTGCAGGACTCCAAGGTCATTTTCGTGGAGAAAGCCCCAGCTGCATGGCTACTT
ASCRP3000512	5.87367	6.13718	5.68793	5.12795	5.34463	5.56887	hsa_circRNA_070829	hsa_circ_0070829	circBase	chr4	-	122754385	122756438	exonic	NM_018190	BBS7	AACTTGAAAGTACCTACAGATTCGCTCAATTGAAGGCCAGTATGGCACACTACAAGCATA
ASCRP3000513	13.6595	13.5961	12.4529	15.6832	6.91748	6.8409	hsa_circRNA_103361	hsa_circ_0001296	circBase	chr3	-	47719687	47727660	exonic	NM_003074	SMARCC1	AACTTGACTGGAGATGTGTGTGCTGTGATGAGGAAGATGAAGATCCTGCCAAAGGTGATC
ASCRP3000514	5.52255	5.53556	5.7827	7.33137	9.56488	9.25022	hsa_circRNA_405928		25070500	chr2	-	95814629	95819004	sense overlapping	NM_032788	ZNF514	AACTTGTACTGGAGAGAAATCCTACAAGTGTGGACCTGATGACATTTGAAGATGTGGCTG
ASCRP3000515	9.35702	12.5529	11.0568	8.80779	9.29368	8.93924	hsa_circRNA_102927	hsa_circ_0058493	circBase	chr2	+	227729319	227732034	exonic	NM_032276	RHBDD1	AACTTGTGGCTATTCATTTATTCTCACCAGGGTTCAGCCGTCTGTATATCTCCCCAGATA
ASCRP3000516	7.18786	9.01463	8.74416	6.35991	6.3889	5.82573	hsa_circRNA_406694		25070500	chr5	-	145083537	145083858	intronic	ENST00000510259	PRELID2	AACTTTAACCACAAAACCTGCTTCTGAACCAACTGAGGAAGACACCTCAGGTTGCAGCTG
ASCRP3000517	7.88092	6.43548	7.36968	7.98091	7.72742	7.68569	hsa_circRNA_001526	hsa_circ_0001526	circBase	chr5	-	131822730	131823714	sense overlapping	NM_002198	IRF1	AACTTTCGCTGTGCCATGAACTCCCTGCCAGATATCGAGGAGGAGATGATCTTCCAGATC
ASCRP3000518	5.11413	5.33572	5.48546	5.09315	4.89325	5.24986	hsa_circRNA_104975	hsa_circ_0089823	circBase	chrX	-	2871183	2873578	exonic	NM_000047	ARSE	AACTTTTGCAAAAATACTGAAAGAGAAAGGCTATGCCACTGGACTCATTGGACTCCGAAT
ASCRP3000520	7.85259	9.68834	9.33346	7.80177	9.64244	10.917	hsa_circRNA_018634	hsa_circ_0018634	circBase	chr10	-	71913593	71921687	exonic	NM_020150	SAR1A	AAGAAAAACTCCGTGAGATATTTGGGCTTTATGGACAGACCACAGGAAAGGTAGTAAGCA
ASCRP3000521	8.1396	6.36284	7.28972	8.24619	7.52004	7.84529	hsa_circRNA_406730		25070500	chr6	-	1099947	1101761	sense overlapping	NR_027115	LOC285768	AAGAAAAATGAAAGGGTCCTGCCTACCCATCTGAGGACATGTCTGCTCATCACCCATGTG
ASCRP3000522	7.50025	6.55793	7.71316	7.80715	7.58221	7.49426	hsa_circRNA_405841		25070500	chr2	+	28210859	28218323	sense overlapping	NM_004899	BRE	AAGAAAAATGTTTACAGGGTCTGGCCCCCGCTTCATAAACAGGGGGATATCATTTTCAAT
ASCRP3000523	7.35433	11.0097	9.81786	6.88936	8.82618	8.43449	hsa_circRNA_005585	hsa_circ_0005585	circBase	chr5	+	43675612	43704502	sense overlapping	NM_012343	NNT	AAGAAAACATGTGACGCGCTCCAGGCGAAAGTTAGAGAATCCTATCAGAAGCAATGAATC
ASCRP3000524	7.27582	8.33376	6.79074	6.21854	5.41957	5.24986	hsa_circRNA_004580	hsa_circ_0004580	circBase	chr20	-	13539654	13568017	exonic	NM_017714	TASP1	AAGAAAAGAAGACAATCAAGTGAGAAGGATTCTCCTTTTACAAATGCAGGAATGGGATCT
ASCRP3000525	7.24128	8.41807	7.96126	7.33137	9.34681	9.06578	hsa_circRNA_001985	hsa_circ_0001985	circBase	chr3	-	33450727	33467233	exonic	NM_014517	UBP1	AAGAAAAGTATCAGCCGTCCTATGATACCACAATCCTCACAGAGTGATGTCTTGGCATTG
ASCRP3000526	5.74059	7.92165	6.7994	5.84677	5.29036	5.55615	hsa_circRNA_092566	hsa_circ_0001678	circBase	chr7	+	8043537	8099878	exonic	NM_138426	GLCCI1	AAGAAAATAATGGGAAGGAAGAAGTATCCAAGCGGACAAGGCAAAATCTCAGCAAGTTCG
ASCRP3000527	6.36284	6.72407	6.82931	6.21854	7.2269	8.88814	hsa_circRNA_104672	hsa_circ_0003304	circBase	chr8	-	103850971	103855975	exonic	NM_015878	AZIN1	AAGAAAATTGCACGTAATCACCCAAATGCCAATTTGTTGCATATTCTAAGGACCCAGACA
ASCRP3000528	7.56136	9.34524	8.96365	6.9095	6.62767	5.68091	hsa_circRNA_015524	hsa_circ_0015524	circBase	chr1	-	180953812	180957481	exonic	NM_005819	STX6	AAGAAACTTGCAAAAGTATCTCATATGACCAGTGTTGATCGTGGAACAGCAGGATGAGCA
ASCRP3000529	6.09383	5.6211	5.7827	5.44739	6.18258	6.1423	hsa_circRNA_092436	hsa_circ_0000709	circBase	chr16	+	67660457	67663436	exonic	NM_006565	CTCF	AAGAAAGAAGATTCCTCTGACAGTGGTGTCCACTTGCGAAAGCAGCATTCCTATATTGAG
ASCRP3000530	7.48624	6.4548	6.19904	6.32435	8.92657	8.16976	hsa_circRNA_407079		25070500	chr8	+	61653817	61693989	exonic	NM_017780	CHD7	AAGAAAGCAAAAACTGCCACGCCAAAACCCAAATCCAGCAAAAAGTCAAGGACCTATATC
ASCRP3000531	6.69999	6.99493	7.03307	6.43687	6.96733	6.94116	hsa_circRNA_104210	hsa_circ_0007828	circBase	chr6	+	147581750	147588303	exonic	NM_139244	STXBP5	AAGAAAGCCGACTACAGATACACATATGATGAGGGTTACATTTTGCCATCTGCCTTTCCA
ASCRP3000532	5.04298	5.44739	5.15856	5.35641	5.27802	5.37391	hsa_circRNA_104782	hsa_circ_0087071	circBase	chr9	+	37495165	37495983	exonic	NM_022490	POLR1E	AAGAAATACTGAAGATGATTGAGGAGAACAGCTCTGGTCAGCGATGCTATCCACAATGAC
ASCRP3000533	5.37391	5.53556	5.36227	5.84677	5.34463	5.33274	hsa_circRNA_406798		25070500	chr6	-	74345104	74351647	exonic	NM_012434	SLC17A5	AAGAAATCAGGGTAAGAAGTACCAATGGGATGCAGAAACTCAAGGATGGATTCTCGGTTC
ASCRP3000534	6.61669	7.48087	7.42529	6.8123	5.88897	5.82148	hsa_circRNA_400584		25242744	chr10	+	72604229	72610967	exonic	NM_003901	SGPL1	AAGAAATGTTTTAAGCTCACCAGGAAGATGCCCATTATTGGTCGTAAGAAGGCCTTTGAG
ASCRP3000536	9.37134	12.8425	11.03	8.64464	8.08552	7.97757	hsa_circRNA_102032	hsa_circ_0008604	circBase	chr17	+	30498061	30503232	exonic	NM_018307	RHOT1	AAGAACAGACAAAGACAGCAGCTAGAGTTGGGAAGACATCACTGATTATGTCTCTGGTCA
ASCRP3000537	7.11687	7.30425	8.68317	7.34844	9.71662	6.51387	hsa_circRNA_001937	hsa_circ_0000700	circBase	chr16	+	53155459	53155541	intronic	ENST00000447540	CHD9	AAGAACAGCTCTCTGGCTGAACATATCCCTTGGATACTCTAAGACCTGACCCTGATTAAG
ASCRP3000538	10.384	10.6047	12.0427	13.1938	13.6917	15.4915	hsa_circRNA_030431	hsa_circ_0030431	circBase	chr13	-	75936161	75936743	exonic	NM_014832	TBC1D4	AAGAACAGGACCATGCTCTTCCAGGTTCCTGATGTTATTAGCAGCATAAGGCAATTATCT
ASCRP3000539	8.16474	7.33361	8.52588	7.82369	7.11514	7.32013	hsa_circRNA_092519	hsa_circ_0001233	circBase	chr22	-	40825609	40859290	exonic	NM_020831	MKL1	AAGAACATCCTTCCTGTTGAGTCCAGCCTGAAGGAAGCCATCATTGTGCTACAGTTGAAA
ASCRP3000540	5.67622	6.80694	6.15247	5.82148	8.21436	7.90017	hsa_circRNA_405113		25070500	chr13	-	20315704	20333558	exonic	NR_003272	PSPC1	AAGAACTCAGAAACCAAGAGTTGCAAAAACGGAAGCAAATACAACTAAGGACCCCTCGTC
ASCRP3000541	5.66204	6.66013	6.13547	5.89807	8.26038	7.88015	hsa_circRNA_000464	hsa_circ_0000464	circBase	chr13	-	20315704	20356931	exonic	NM_001042414	PSPC1	AAGAACTCAGAAACCAAGAGTTGCAAAAACGGAAGCAAATACAACTAAGGCCTGTATCCG
ASCRP3000542	5.63569	5.87572	5.98795	5.51205	5.86338	5.85302	hsa_circRNA_063453	hsa_circ_0063453	circBase	chr22	-	40859224	40948371	exonic	NM_020831	MKL1	AAGAACTGGTGAGCCAAGGGATCATGCCGCATTGCCATCACGAAAGCCAAAGTGGATTTC
ASCRP3000543	7.12379	8.04194	8.09347	8.87501	7.24564	7.10382	hsa_circRNA_042079	hsa_circ_0042079	circBase	chr17	-	9843442	9850300	exonic	NM_003644	GAS7	AAGAACTTAGCTAAGCTCTCTCAGAACTCCTTGGCTTCACAGGAGGAAGGATAAACTGTG
ASCRP3000544	9.48576	11.6939	9.9709	8.59716	9.25279	9.2579	hsa_circRNA_101034	hsa_circ_0007723	circBase	chr12	+	28458581	28460682	exonic	NM_018318	CCDC91	AAGAACTTCAGTATCTGGAGTCCATCTTTCACCATCTTCTCCTGAGATTGTACTGGACCG
ASCRP3000545	6.30319	7.75912	8.11661	6.87868	6.20882	6.03638	hsa_circRNA_006192	hsa_circ_0006192	circBase	chr20	-	39896102	39897723	exonic	uc002xjt.1	ZHX3	AAGAACTTTATCCCCAGGATCTAAACCAGTGCTGGACAATAGATGCTCAGACTGAAATGC
ASCRP3000547	5.57645	5.41112	4.88513	5.97463	5.11413	4.80569	hsa_circRNA_047448	hsa_circ_0047448	circBase	chr18	+	33783075	33840138	exonic	NM_017947	MOCOS	AAGAAGAGAAATGGGATGAGATTTCAATTGGCTCTTTGCGTTTCCAGGTTTGAAGATGGC
ASCRP3000548	8.95858	6.96829	6.96733	8.10377	5.69258	5.72704	hsa_circRNA_104084	hsa_circ_0075829	circBase	chr6	+	22020567	22056919	exonic	NR_015410	CASC15	AAGAAGAGAGCCAGCCAGGATCTGCATTTACTGCTCAACCACATCTAATTTGATGTCCTC
ASCRP3000550	11.7157	14.6213	10.8565	11.452	11.452	11.016	hsa_circRNA_103514	hsa_circ_0006156	circBase	chr3	+	171965322	171969331	exonic	NM_022763	FNDC3B	AAGAAGCAGCCCAAAGTCGAATGATTCAGACTTGCAAGGTGATTGAAGATAGTACTGGAG
ASCRP3000551	6.33034	5.62841	5.68793	6.23938	5.48546	5.40546	hsa_circRNA_101992	hsa_circ_0002896	circBase	chr17	+	18607931	18608477	exonic	uc002guf.2	TRIM16L	AAGAAGCAGCTGTACACAACCCCATGCAGGTGTTTCAGGGCTTTACGTCATTCAAGGATG
ASCRP3000552	7.81838	8.90077	7.26414	6.35991	7.95012	7.53955	hsa_circRNA_092416	hsa_circ_0000593	circBase	chr15	+	41988272	42005694	exonic	NM_001080541	MGA	AAGAAGCTAGAATACATCTTATTGCCAGCAGTTTTGAAGATGACTCCCGTGTAGCCTCAC
ASCRP3000553	5.21791	6.32134	5.74732	8.0542	6.43825	7.09945	hsa_circRNA_090797	hsa_circ_0090797	circBase	chrX	-	53654360	53674517	exonic	NM_031407	HUWE1	AAGAAGGAGAGGAAATGGAAACTGATATGGATGTGCGAGTTATATCACTGGGTGGACCTG
ASCRP3000554	10.4817	8.27597	10.4895	10.0092	10.3687	9.63135	hsa_circRNA_406091		25070500	chr20	-	25000645	25004277	exonic	NM_032501	ACSS1	AAGAAGTATGATCGCTCCTCCCTGCGGACCCTGGGGTCAGCCAAGTGCAAGGTGGTTATC
ASCRP3000555	6.41449	5.67387	5.02463	6.70576	5.23078	5.32076	hsa_circRNA_102346	hsa_circ_0047398	circBase	chr18	-	33058245	33060527	exonic	NM_194281	INO80C	AAGAAGTATTCTGATGTTTCAGGTCTGCTTGGTATCAGCATGGAAGCCATGAGTGAGAAT
ASCRP3000556	6.2298	6.99493	6.83775	6.72918	8.14831	7.61324	hsa_circRNA_101825	hsa_circ_0008242	circBase	chr16	-	66759730	66763002	exonic	NM_006141	DYNC1LI2	AAGAAGTCAGCTGGTCCACGACAAAGAGTTGGCAGCAGAAGATGAGCAGGTGTTCCTAAT
ASCRP3000557	6.13718	5.71106	5.15856	5.99739	6.09559	5.97845	hsa_circRNA_002567	hsa_circ_0002567	circBase	chr18	-	66364462	66369027	exonic	NM_019022	TMX3	AAGAAGTGGTTCCTGAGGCATTGCTTCAGAGTTTGGAGTTCGAGGTTATCCAACAATTAA
ASCRP3000558	7.43609	7.05493	7.12637	6.72918	6.85446	7.08092	hsa_circRNA_101630	hsa_circ_0036627	circBase	chr15	+	85656607	85669605	exonic	NM_002605	PDE8A	AAGAATATTTTTCTCAGTTTCCAGCCAGAGACGACACTCTTCCATGGCCCGGATACATTC
ASCRP3000559	5.34166	5.35641	5.74732	6.10698	5.4611	5.4611	hsa_circRNA_007258	hsa_circ_0007258	circBase	chr16	+	29847024	29848279	exonic	NM_005115	MVP	AAGAATCAGCTGGGGCAGAAGCGCGTGGTCAAGGGGAAGAATGGCTGGTCACCACAGTAG
ASCRP3000560	6.25992	5.55615	6.1676	5.48546	5.18194	5.33274	hsa_circRNA_406699		25070500	chr5	+	151326199	151327356	intergenic			AAGAATCTCATCTTGTATAAAGACAGACCAAGCTCCGTTCCTGTGAGGGAAGGGAGAGAA
ASCRP3000562	6.57883	7.04768	7.19608	6.58948	6.83459	6.37158	hsa_circRNA_407136		25070500	chr8	+	142170730	142173528	exonic	NM_014957	DENND3	AAGAATTTCTCAAAACCAGGGCTCCAGGGGACCATCAGTTTTATAAGCAGGGTGCAGAGC
ASCRP3000563	6.19083	6.60993	6.61791	6.21854	6.27862	6.0618	hsa_circRNA_101890	hsa_circ_0040708	circBase	chr16	+	84806146	84808831	exonic	NM_005153	USP10	AAGAATTTTAAATGCCACCGAACCTATCGGCTCTTTGCAGGTTGAGATAAGTCGAAGAGT
ASCRP3000564	5.34166	6.24889	6.01237	5.68793	6.23938	6.33332	hsa_circRNA_101355	hsa_circ_0031933	circBase	chr14	-	52520296	52527074	exonic	NM_007361	NID2	AAGACAACATAGGTTCCAACACCGAGGCTGAACACTTTCCAGGCAGTTTTGGCATCTGAT
ASCRP3000565	5.57645	6.98357	6.70691	5.51205	8.01987	8.47357	hsa_circRNA_101129	hsa_circ_0007007	circBase	chr12	-	109052513	109055934	exonic	NM_014325	CORO1C	AAGACAAGAAAGTGAGAGTCATTGATCCCAGGAAACAAGAGATTGTTGCTGTATGGCAGA
ASCRP3000566	8.98599	8.95689	10.6602	9.74008	9.85683	9.22171	hsa_circRNA_062557	hsa_circ_0062557	circBase	chr22	-	24108020	24109780	exonic	NM_213720	CHCHD10	AAGACACAAATGTGCAATTAAAAGTTTATTTTAGACCACACCGCCCAGCCGCGCCCTCTG
ASCRP3000567	6.70691	6.66013	6.92542	6.62036	7.20344	7.29471	hsa_circRNA_102750	hsa_circ_0055004	circBase	chr2	+	66739280	66775151	exonic	NM_002398	MEIS1	AAGACACGGGACTCACCATCCTTCAAGTGAACAATTGGTGATGGCTTGGACAACAGTGTA
ASCRP3000568	5.12795	6.29249	5.4611	4.86877	5.23078	5.16193	hsa_circRNA_405401		25070500	chr15	+	78805425	78807449	exonic	NM_001013619	HYKK	AAGACACTGCAGACATAATGTCAAGTGGAAACTATCAGCAGTCAGAGGCTCTTAGCAAAC
ASCRP3000569	6.29249	6.79508	5.8551	6.43687	7.12033	7.47344	hsa_circRNA_401988		25242744	chr18	+	60497267	60497464	exonic	NM_194449	PHLPP1	AAGACAGCTTGACCGGAAAGATGCATGTTCTGCCACTAATTGGTGGAAAAGAAAACCTCA
ASCRP3000570	5.8236	7.22208	6.83775	5.79574	6.95673	7.86295	hsa_circRNA_104424	hsa_circ_0008751	circBase	chr7	+	90585011	90613556	exonic	NM_012395	CDK14	AAGACATTCAGGATCAACTTGAACGAATATTTCTGGTCTTGCAAGAGCAAAATCCGTCCC
ASCRP3000572	8.5027	6.30471	6.13547	7.49626	6.04004	5.88796	hsa_circRNA_103179	hsa_circ_0062593	circBase	chr22	+	24509532	24530382	exonic	NM_012295	CABIN1	AAGACCAATTTCTTCAACACCGAAGCCAGGACAGCACAGCCGTAGCACTCTCAGACTCTA
ASCRP3000573	7.52722	10.2579	10.3477	6.21854	9.92043	9.76489	hsa_circRNA_102674	hsa_circ_0053932	circBase	chr2	+	33525517	33525640	exonic	NM_000627	LTBP1	AAGACCAGTGTGAAGATATTGATGAATGTCAGCAAGGGAATCTATGTGTAAACGGGCAGT
ASCRP3000574	6.77436	5.06828	5.57645	6.04186	5.55615	5.48546	hsa_circRNA_405736		25070500	chr19	-	13064495	13065340	sense overlapping	NM_052850	GADD45GIP1	AAGACCCAGACAGGGAGCAGCACATCGCAGAGTGCATGGCCAAGATGCCACAGATGATTG
ASCRP3000575	9.23414	8.11509	9.04339	8.88254	10.165	9.6346	hsa_circRNA_100445	hsa_circ_0016404	circBase	chr1	+	212977661	212977993	exonic	NM_001042552	TATDN3	AAGACCTACCATCAACCTTTTACAAGAGCAAGGTTGGACTAGATTTCTCCCCCAGATTTG
ASCRP3000576	5.04298	5.17197	5.64533	5.44739	4.6299	4.80569	hsa_circRNA_102459	hsa_circ_0049613	circBase	chr19	+	12962747	12963209	exonic	NM_014975	MAST1	AAGACGATCTCTCTGAGGCCTATGAACGCTCTGAGAGCTTGGAGGTGGCCTTCGTTACTC
ASCRP3000577	7.32689	5.87572	6.66013	7.18703	7.50622	7.40628	hsa_circRNA_405953		25070500	chr2	+	122797766	122800683	intergenic			AAGACTAATTACCCAACTGCCTCCGACTGACAAGATTGAGCATTTACAGAAGCAGGAATC
ASCRP3000578	5.21791	4.83967	5.09667	4.80569	5.15519	5.3026	hsa_circRNA_407076		25070500	chr8	+	54852135	54866870	exonic	NM_003702	RGS20	AAGACTACATTTCTATACTTTCTCCTAAGGAGCAGATGGGATCAGAGCGGATGGAGATGC
ASCRP3000579	7.62791	8.20482	10.3025	10.6062	10.0919	13.6313	hsa_circRNA_100213	hsa_circ_0000069	circBase	chr1	-	47745912	47748131	exonic	NM_003035	STIL	AAGACTACTTCAGGCACAGGTCTTCCCAAAAGTTATCTTCTGGGAAGATGCCAATACATG
ASCRP3000580	5.06828	5.32076	4.68469	4.96043	5.19512	5.00978	hsa_circRNA_400270		25242744	chr1	+	76269415	76282231	exonic	NM_002440	MSH4	AAGACTATAGGTTCATACTTTGGAAACAAAAGAGCTTATGCAGAAAACACAGTTGCATCA
ASCRP3000582	9.15336	9.53586	9.43656	8.91902	10.4389	9.42094	hsa_circRNA_017215	hsa_circ_0017215	circBase	chr1	-	243242289	243265046	exonic	NR_029401	LINC01347	AAGACTTCTGAATCCAGGAAGAGAAACTGACTGGGCAACATGTTATTCAGGCGACGTCAG
ASCRP3000583	5.27647	5.95732	5.80222	5.28729	5.40546	5.02463	hsa_circRNA_092470	hsa_circ_0000941	circBase	chr19	+	45781180	45781873	exonic	NM_031417	MARK4	AAGAGAATTGGAGCTGCGGGAGCGAGTACTCAGAGGGAAGTACCGGGTCCCTTTCTACAT
ASCRP3000584	10.7533	8.39718	9.90822	10.0919	10.8194	10.8969	hsa_circRNA_000931	hsa_circ_0001045	circBase	chr2	-	95756566	95756769	intronic	ENST00000272418	MRPS5	AAGAGACGTGTCCCTCCATCCTTAGTTAAATGAGTCTGGGGGGAGACCCCCCAAGATTTA
ASCRP3000585	8.58703	9.39645	9.85683	7.98708	6.59633	7.06439	hsa_circRNA_102726	hsa_circ_0001009	circBase	chr2	-	58449076	58459247	exonic	NM_018062	FANCL	AAGAGATAGGAACTCTTGGTTGGGATAAGGAAGAGACTTCCACCTTAGGATAGTGTTGCC
ASCRP3000586	5.42238	5.12795	4.88513	5.02463	5.82148	5.76291	hsa_circRNA_074018	hsa_circ_0074018	circBase	chr5	+	134153185	134153404	exonic	NM_014829	DDX46	AAGAGATATGAAGAAGAATTAGAGATCAATGACTTCCCACAGGATGTGATGCAGCAGGCC
ASCRP3000587	10.5837	8.10814	7.74546	11.8884	6.83459	6.84508	hsa_circRNA_007672	hsa_circ_0007672	circBase	chr7	+	65705311	65706257	exonic	NM_003596	TPST1	AAGAGATGATTGGGAAAGCTGGGGGAGTGTCTCTGTCAAAATGTTGGTTATCTTTCTGAA
ASCRP3000588	5.68793	5.32076	6.19904	5.79574	5.38259	5.43633	hsa_circRNA_407261		25070500	chrX	-	2828699	2856298	sense overlapping	NM_000047	ARSE	AAGAGATGGACACAGCCAGTTAGGGGGATGGAACGGAATTTACAAAGGTGGGAAGGGCAT
ASCRP3000589	5.87367	6.03271	6.09911	5.68793	5.88897	6.1676	hsa_circRNA_101343	hsa_circ_0031632	circBase	chr14	-	35261980	35331528	exonic	NM_013448	BAZ1A	AAGAGCAACTAACTGATGCTGACACCAAAGTGACTTTTTTGAACGAACCATTCTGTGCAA
ASCRP3000590	5.50941	5.83207	5.48546	6.84926	6.31984	6.15247	hsa_circRNA_101382	hsa_circ_0008682	circBase	chr14	+	71428942	71445365	exonic	NM_014982	PCNX	AAGAGCAAGATGCAGTCAGTGGAGTGATCCTGGTGGAGGGATTGAAATGTCTGAGTTCAT
ASCRP3000591	6.88479	8.23865	8.21639	5.54074	6.69883	6.66724	hsa_circRNA_102823	hsa_circ_0002291	circBase	chr2	+	135848567	135851263	exonic	NM_012233	RAB3GAP1	AAGAGCACATTGCCTGGTAAGATGGGTATATTTACTTCTGGCACATGGGAAGAGAAATCA
ASCRP3000592	7.72486	6.30471	6.59322	9.22513	6.05819	5.70416	hsa_circRNA_103676	hsa_circ_0070133	circBase	chr4	+	79229219	79258971	exonic	NM_025074	FRAS1	AAGAGCAGTTCCTCAACCTCGTGGGATACTGTGCTGTCTGCCATGAGTCCTGTGCAGGTT
ASCRP3000593	11.032	8.30477	7.78987	8.12525	7.85259	7.75745	hsa_circRNA_058188	hsa_circ_0058188	circBase	chr2	+	217329319	217332769	exonic	NM_014140	SMARCAL1	AAGAGCTTGAGAGAAAGAAACAGCAGCAGAAAGATGCCCTCATTCTCTTCTTCAACAGAA
ASCRP3000594	6.54124	8.49356	7.38126	6.43687	7.76907	7.89765	hsa_circRNA_039934	hsa_circ_0039934	circBase	chr16	+	68215377	68217269	exonic	NM_004555	NFATC3	AAGAGGAAAAAAAGCCAGTCTCAACGTTTTACTTATACACCAGATGGACGACCTCAGTGG
ASCRP3000595	6.70691	6.05277	6.19904	7.33137	6.61178	7.34179	hsa_circRNA_404729		25070500	chr10	+	26789747	26802589	exonic	NM_019043	APBB1IP	AAGAGGAGAAATATGCTGTATTTAAAAACCCCCAGAGTCCTTAAATGCACTGGAAGACCA
ASCRP3000596	5.48814	7.45643	6.78312	6.20231	6.82136	7.1746	hsa_circRNA_002115	hsa_circ_0001676	circBase	chr7	+	7826418	7841374	sense overlapping	NM_001302348	UMAD1	AAGAGGCAAAACTTCGGACATAGAGGCCAACCAACCTTTGGAGAGTGAAGAGAGAACCTG
ASCRP3000597	6.07612	7.33659	7.22851	6.70576	5.62841	5.58899	hsa_circRNA_002004	hsa_circ_0002004	circBase	chr3	+	180665652	180667131	exonic	NM_005087	FXR1	AAGAGGCCACTAAGCATTTAGAAGTATATTCAAGAGCAAATGACCAAGAGCCATGTGGGT
ASCRP3000598	5.72704	5.74059	6.13547	5.35641	5.12795	5.32076	hsa_circRNA_104371	hsa_circ_0001708	circBase	chr7	+	50358643	50367353	exonic	NM_006060	IKZF1	AAGAGTGACAGAGTCGTGGATAACCTGAGGACCATGGATGCTGATGAGGGTCAAGACATG
ASCRP3000599	8.15339	10.0241	9.70558	7.52885	8.02427	8.21477	hsa_circRNA_100363	hsa_circ_0014717	circBase	chr1	-	156290629	156304709	exonic	NM_005998	CCT3	AAGAGTGGAAAAGACTATTGCAGATATCATCCGAACATGTTTGGGACCCAAGTCCATGAT
ASCRP3000600	6.71837	6.63495	5.7827	6.32435	7.40487	8.48804	hsa_circRNA_102332	hsa_circ_0047288	circBase	chr18	-	21757976	21759799	exonic	NM_018030	OSBPL1A	AAGAGTGTAGAAGCAGAACCCAAAGGAACCATCACCTTGGAGCTCCTTGATGTGTAGCTG
ASCRP3000602	5.92602	6.26774	5.68793	9.24488	6.77106	6.50331	hsa_circRNA_063147	hsa_circ_0063147	circBase	chr22	-	36723505	36737571	exonic	NM_002473	MYH9	AAGATCAATCCATCTTGTGCACACCTATTCAGGCCTGTTCTGTGTGGTCATCAATCCTTA
ASCRP3000603	8.18141	9.51629	8.99709	11.5308	6.56302	6.33332	hsa_circRNA_102631	hsa_circ_0005556	circBase	chr2	-	15693549	15698758	exonic	NM_015909	NBAS	AAGATCAGTGTGTGGAAATCAGCCTAGAGGCAACCAAAAACATGGTGCATCCTTTATCAT
ASCRP3000604	5.74956	5.7827	6.1676	5.84677	5.26244	5.29036	hsa_circRNA_406336		25070500	chr3	+	122808014	122825688	exonic	NM_006810	PDIA5	AAGATCCTGGAGCCAAAGATGTTGTCCACCTTGACAGTGAAAAGGTGGTCCTGCCATCAT
ASCRP3000605	15.0691	14.1072	14.9039	14.4	15.1037	14.6806	hsa_circRNA_406757		25070500	chr6	+	33653604	33653803	intronic	ENST00000374316	ITPR3	AAGATCGTGCTTCCCAGGCCAGCCTCCCTCTCCGTGCTGTAGCTGTGCTGTGAGTGCCTC
ASCRP3000606	8.03003	6.32134	7.14092	6.52305	4.96043	5.19184	hsa_circRNA_101797	hsa_circ_0000690	circBase	chr16	+	30495147	30495584	exonic	NM_002209	ITGAL	AAGATCTATTCACTGAGCTGCAGAAGAAGATCTATGTCATTGAGGGACAGAGGTGTTCCG
ASCRP3000607	8.51294	8.13554	9.23044	8.75645	9.39645	8.57131	hsa_circRNA_401965		25242744	chr18	+	42529845	42533305	exonic	NM_015559	SETBP1	AAGATGAACCGCAAGGAGAGAAGTTCTTATGACTCCTCCATGTCTCCAGGCTTACGAGAG
ASCRP3000608	9.40152	7.51741	8.13896	9.59877	7.93005	7.19608	hsa_circRNA_402819		25242744	chr3	-	33114035	33118729	exonic	uc011axk.1	GLB1	AAGATGAAGATGGCTGGGCTGAACGCCATCCAGACTCTCGATTCCTTCCTTGGGCTTTTC
ASCRP3000609	7.21238	7.96271	7.17169	7.33137	8.1576	8.69657	hsa_circRNA_009074	hsa_circ_0009074	circBase	chr6	-	149833290	149838586	exonic	NM_139126	PPIL4	AAGATGAGGACTACATGCCAATCAAAAATACTAATCAGGTGGGAAATACACCAAGAGTGA
ASCRP3000610	5.4611	5.48277	5.48546	5.48546	6.58948	6.39033	hsa_circRNA_404077		25242744	chr8	+	100108539	100123507	exonic	NM_015243	VPS13B	AAGATGCCATCTGTTATTAAAGATGACCATGAAAGCTGTGGTTCTAATTCTACCAACCGT
ASCRP3000611	6.99021	8.79675	7.34586	7.38774	6.64459	7.32013	hsa_circRNA_006515	hsa_circ_0006515	circBase	chr9	-	36351111	36353328	exonic	NM_022781	RNF38	AAGATGGAGAAGTAGAAAATTACGAGCCTCTGCAAAGGATAGAAAATGAAGTGGAACTCT
ASCRP3000612	4.98721	5.12795	5.02463	4.86877	5.44739	4.98721	hsa_circRNA_037192	hsa_circ_0037192	circBase	chr16	+	553003	560800	exonic	NM_014700	RAB11FIP3	AAGATGGAGAGGGAGAAGAGCATTGAGATCGAGAACCTGCAGACCAGGTACCTGCACCAG
ASCRP3000613	6.463	8.15676	7.46258	6.60438	5.84468	5.55615	hsa_circRNA_003998	hsa_circ_0003998	circBase	chr20	+	47570092	47580435	exonic	NM_006420	ARFGEF2	AAGATGTAGTCACATCTGCCATTAAAGTTGCAGGAGGCCAGAGAACTGGAAAAACCAATC
ASCRP3000614	9.56694	8.58076	10.5508	9.10091	10.8453	10.7503	hsa_circRNA_066970	hsa_circ_0066970	circBase	chr3	+	121563299	121576003	exonic	NM_018456	EAF2	AAGATGTCCCCAGCATCTCCAATAGATGATATCGAAAGAGATGACTTCAAACCTGCTTCT
ASCRP3000615	9.63384	11.8662	10.6436	8.85438	8.30458	8.06052	hsa_circRNA_102711	hsa_circ_0054406	circBase	chr2	+	44436348	44436466	exonic	NM_002706	PPM1B	AAGATTCAGAGTTGGATAAGCACTTGGAATCACGGGTTGAAGGGAAGTCGAGATAACATG
ASCRP3000616	7.5569	6.03271	7.18455	8.08818	6.00864	6.18258	hsa_circRNA_401876		25242744	chr17	+	72285732	72287272	exonic	NM_023036	DNAI2	AAGATTCCCACGTACTCCTGGGTGGCTGCTACAATGGACAGATAGGGACCCCCAGGAAAT
ASCRP3000617	6.15078	6.6802	6.94116	5.94956	6.9115	6.70461	hsa_circRNA_404026		25242744	chr8	+	42401611	42403923	exonic	NM_138436	SMIM19	AAGATTCGTTTAAGACAACAACTGGAAATGTATTCCATTTCCCCATGGCTGGGGGTTATG
ASCRP3000618	4.96814	6.09735	5.94956	4.71247	4.79706	4.74421	hsa_circRNA_104520	hsa_circ_0082892	circBase	chr7	+	150022929	150023099	exonic	NM_001142928	LRRC61	AAGATTGTGAAGCAATAGCCTAAGATTCATTTGGATTCAAGGTTGGCTCTCAACAGTGCC
ASCRP3000619	6.22177	7.90469	6.87919	6.12947	6.58573	6.55793	hsa_circRNA_003131	hsa_circ_0003131	circBase	chr6	-	36492117	36507984	exonic	NM_007271	STK38	AAGATTTTGAGTCCTTAAAAGTAATAGGCAGAGGAGCATTTGGTGAGCAGCCATGGCAAT
ASCRP3000620	4.941	4.95657	5.36227	5.32377	5.27802	5.43633	hsa_circRNA_404529		25070500	chr1	-	68656995	68659910	intronic	ENST00000370976	WLS	AAGCAAAGGAGAATAAGGACAACAAGAAGAGCCATGGGAGGATGAGATAGCTCCAGGGCC
ASCRP3000621	5.89807	6.40743	6.13547	5.79574	6.49133	6.1676	hsa_circRNA_402608		25242744	chr20	+	47591302	47592736	exonic	NM_006420	ARFGEF2	AAGCAACAAAAAGAAATCATTGAACACGGCATCGAGCTGAGCTCAGCCTGAGGAAGAAAG
ASCRP3000622	5.38259	5.50941	5.15856	5.12795	5.7827	5.27802	hsa_circRNA_400298		25242744	chr1	+	112954815	112958886	exonic	NM_018704	CTTNBP2NL	AAGCAAGGGACCTTGTTATAGAAGCCTTAAAGCATTGGACACATTTCCACCATGCTAATG
ASCRP3000623	7.34697	7.76907	7.28047	7.31297	8.86486	7.6816	hsa_circRNA_101467	hsa_circ_0034293	circBase	chr15	-	30053341	30065560	exonic	NM_003257	TJP1	AAGCAATGGCAGGCTCCTGGATTTGGATTTGGAATTGCAATATCTGGTGGACGAGATAAT
ASCRP3000624	5.60143	7.00057	6.06539	5.68793	5.80222	5.76291	hsa_circRNA_007136	hsa_circ_0007136	circBase	chr2	-	45704131	45715470	exonic	NM_018079	SRBD1	AAGCACATTGGAGTTGGAATGTATCAGTATCGTCAGTGAAGCAGGAGCATCAATCTACAG
ASCRP3000625	5.43633	5.83207	5.48546	6.08501	6.2552	5.75179	hsa_circRNA_101418	hsa_circ_0032825	circBase	chr14	-	81297486	81307112	exonic	NM_152446	CEP128	AAGCACATTTGGCATCACAAGTAGAGGCACTAAAGAAACAAGAAGCTAAAGCAGATGAGC
ASCRP3000626	5.83839	6.494	6.76001	5.68793	6.60438	6.37737	hsa_circRNA_030340	hsa_circ_0030340	circBase	chr13	-	52992126	53000201	exonic	NM_016075	VPS36	AAGCACTGAAATTACCTCTCAGACCATCAGGTTTAAATCCTACTTGCTGAGCATGGGAAT
ASCRP3000627	8.84434	6.61669	7.21279	8.66774	10.1976	10.36	hsa_circRNA_011588	hsa_circ_0011588	circBase	chr1	-	36211051	36212593	exonic	NM_022111	CLSPN	AAGCACTTGCTCTTTGCTCAGGCTCTTTTCCCACAGACAAGTTCTTAAATGTTAGAAACC
ASCRP3000628	5.30564	5.67387	6.55409	6.82508	5.72704	5.76291	hsa_circRNA_000104	hsa_circ_0000266	circBase	chr10	-	126336614	126337010	intronic	ENST00000337318	FAM53B	AAGCAGATTTTCAGCATCCTAGGAAGAACCAAGAATGCAGAAGTCTGGGGGTGGTGGAGA
ASCRP3000629	7.85259	9.72417	9.1467	6.49	8.76835	9.0195	hsa_circRNA_101490	hsa_circ_0000592	circBase	chr15	+	41988272	41991357	exonic	NM_001080541	MGA	AAGCAGGTGATACATCCTGGTCTTCAAGAAGTCTTATTGCCAGCAGTTTTGAAGATGACT
ASCRP3000630	6.25992	5.44739	6.19904	6.37593	6.19904	6.95866	hsa_circRNA_102560	hsa_circ_0051245	circBase	chr19	+	42373100	42375484	exonic	NM_001022	RPS19	AAGCATTAGAACAAACCATGCTGGGTTAATAAATTGCCTCATTCGTAACTTCCACAGCGC
ASCRP3000631	6.57883	7.99723	8.35961	5.82148	6.01237	5.80652	hsa_circRNA_403194		25242744	chr4	-	106317405	106359193	exonic	NM_176869	PPA2	AAGCATTGCTTATGAAGAAGTGTAATGGAGGAGCTATAAATTGACTTGGGAAGATCCCCA
ASCRP3000633	5.92602	5.95732	5.33274	5.68793	6.35991	6.07968	hsa_circRNA_405832		25070500	chr2	-	24098698	24111269	exonic	NM_017552	ATAD2B	AAGCCATATTAGGTTAACTTCTCAGCCTGGTGCTACATTACCAAATGGACATAGTGGCTT
ASCRP3000634	5.12795	5.76069	5.27802	5.18854	5.09667	5.48546	hsa_circRNA_021714	hsa_circ_0021714	circBase	chr11	+	35160416	35222742	exonic	NM_000610	CD44	AAGCCATTCAAATCCGGAAGTGCTACTTCAGACAACCACAAGGATGACTGGAGAAGAAAG
ASCRP3000635	8.78371	7.37113	8.9093	8.95689	8.23386	8.05194	hsa_circRNA_000624	hsa_circ_0000751	circBase	chr17	-	27620262	27620746	intronic	ENST00000225388	NUFIP2	AAGCCCACCTGTGGCCTTGGGGCTCCCCGTCTCGATGGGGGTGGGGCTGGATCCGAAAAG
ASCRP3000636	7.30653	8.15423	7.99606	6.95285	7.34697	6.76665	hsa_circRNA_402767		25242744	chr22	+	46739158	46742441	exonic	NM_018006	TRMU	AAGCCCGAAGGGCTTTTCAGAAATCGGTTTGAAGTTAGAAATGTGACTTTTTGAATGAGT
ASCRP3000637	6.30319	7.45643	7.28587	6.88936	6.99399	8.02957	hsa_circRNA_102347	hsa_circ_0000842	circBase	chr18	-	33606862	33613800	exonic	NM_018170	RPRD1A	AAGCCCTTGCAGAGAAAGAGCATAAATTGGAACCAAACCAAACAGGAAGCTTACTTTTCT
ASCRP3000638	5.65012	5.99551	5.38546	6.18092	7.76549	8.34748	hsa_circRNA_001152	hsa_circ_0001152	circBase	chr20	-	35539620	35540955	exonic	NM_015474	SAMHD1	AAGCCTATACTAAGCTGACAGGAAGTTGGAAATCTGTATGACATGTTCCACACTCGCAAC
ASCRP3000639	6.76665	5.7827	6.95769	6.40459	6.29556	6.51387	hsa_circRNA_005135	hsa_circ_0005135	circBase	chr19	-	50347572	50347855	exonic	ENST00000600742	PTOV1-AS1	AAGCCTGGATTCTTGACCCCCAGCAACGAGAAGCTGGATGCCACATTGCAACTGCAAGGT
ASCRP3000640	17.1798	14.7604	14.3294	16.9339	14.5822	15.7311	hsa_circRNA_044097	hsa_circ_0044097	circBase	chr17	-	42929776	42932372	exonic	NM_004247	EFTUD2	AAGCCTTTTCTCTGTCTGTCTTCCACCACTGGCAGGAACAAGATCACCATGATTGCTGAG
ASCRP3000641	7.42809	8.12955	7.20385	9.70558	5.0629	5.52255	hsa_circRNA_105033	hsa_circ_0002372	circBase	chrX	-	138897036	138908982	exonic	NM_173694	ATP11C	AAGCGAGTGAGAAAAGAAAGTGAAAAAATCAAGTGTGCTGGAGAAGAGAAACGAGTTGGC
ASCRP3000642	8.12525	6.52436	7.21279	7.69819	8.75839	8.44557	hsa_circRNA_049851	hsa_circ_0049851	circBase	chr19	+	15939756	15946230	exonic	TCONS_00026750	XLOC_012981	AAGCTAATATGCCTGATTGACATTCTTCTGGACAATGAGTCCCATCATCTCTCCACCATG
ASCRP3000643	7.44957	6.96829	7.8799	7.37113	7.66925	7.52722	hsa_circRNA_103700	hsa_circ_0070421	circBase	chr4	+	89396991	89400658	exonic	NM_016323	HERC5	AAGCTCTCCTAGAAATGTTGAAGAAGCTGCACAGGATAACCACCTGCCTCAAAGATAATC
ASCRP3000644	8.19172	6.27862	5.62598	6.29249	7.3924	6.8797	hsa_circRNA_103773	hsa_circ_0003437	circBase	chr4	+	184114751	184130178	exonic	NM_024949	WWC2	AAGCTGAGATCTCCACTACAAGATTAAGGGTTAACGAAGCCCTTGTCATTTGCTGATTGT
ASCRP3000645	5.52255	6.7853	6.06539	6.49	6.1061	6.87099	hsa_circRNA_031607	hsa_circ_0031607	circBase	chr14	-	35044961	35078948	exonic	NM_021249	SNX6	AAGCTGCTAAGCTTAAAGCAATAAATGTAGATCTTCAAAGTGATGCTGCTCTGCAGGTGG
ASCRP3000646	8.58343	9.34524	8.49772	8.18141	8.16935	8.35337	hsa_circRNA_103515	hsa_circ_0067991	circBase	chr3	+	171969049	172025291	exonic	NM_022763	FNDC3B	AAGCTGGCACATAGGAGCAAAAGTTCACTAACCCTGCAGTGGAAGAAATTATACCATTTT
ASCRP3000647	8.57179	6.64459	7.55849	9.07138	8.65407	8.55062	hsa_circRNA_104396	hsa_circ_0002690	circBase	chr7	+	73510951	73511519	exonic	NM_002314	LIMK1	AAGCTGTACTGGTGTTGTGACTGCAGTGCCTCCCTGTCGCACCAGTACTATGAGAAGGAT
ASCRP3000648	9.33084	5.96504	6.34963	7.93202	6.61791	6.70461	hsa_circRNA_026129	hsa_circ_0026129	circBase	chr12	-	49578582	49579773	sense overlapping	NM_006009	TUBA1A	AAGCTGTCCATTTCTGTGATGGGTTTTGAATAAAGTATTCCCTGTCTTAAGCCGACCAGT
ASCRP3000649	7.61017	10.3033	9.96393	7.43991	8.72056	9.04419	hsa_circRNA_104527	hsa_circ_0083054	circBase	chr7	-	152007050	152009031	exonic	NM_170606	KMT2C	AAGCTGTTGTCTCAGGGAGCACAGAAAGAACGATCTCCTCAGCAGAATATAGTATCTTGT
ASCRP3000651	6.51124	6.22499	5.89403	6.47386	7.42354	7.36129	hsa_circRNA_100800	hsa_circ_0021773	circBase	chr11	+	43421437	43429127	exonic	NM_018259	TTC17	AAGCTTTGGCCATCAATAGCTCTGAGATCTCTCCAGCGAACACTGAATGAGTTAAAAGAG
ASCRP3000652	5.24986	5.96504	5.57645	5.02463	5.82148	5.97845	hsa_circRNA_036389	hsa_circ_0036389	circBase	chr15	-	76508628	76588078	exonic	NM_000126	ETFA	AAGCTTTTCCACAGCTTTAAAACTATCAGAAGCCTCATTGCTACGATTTCAGAGTACCCT
ASCRP3000654	6.95479	7.8125	7.77841	8.65839	7.85259	7.6769	hsa_circRNA_100786	hsa_circ_0005974	circBase	chr11	+	34093272	34098189	exonic	NM_005898	CAPRIN1	AAGGAAAAACCTGTATGTGGAACCACCTGGTAAGCTTGATGATTACCAGGAACGAATGAA
ASCRP3000655	9.55533	10.4564	9.87813	9.4755	12.994	12.8425	hsa_circRNA_007878	hsa_circ_0007878	circBase	chr3	-	47956306	47960331	exonic	NM_002375	MAP4	AAGGAAACCATGCAACAGTCAACCTTCTGAGCTTTCTTCAGAGACCTCAGGTATGTCTCC
ASCRP3000656	5.95732	5.44739	5.72704	5.51205	5.19512	5.27802	hsa_circRNA_103854	hsa_circ_0004418	circBase	chr5	-	64556426	64587297	exonic	NM_197941	ADAMTS6	AAGGAAACGGTATCGCTCCTGTAACACAGATTTCAGGCCGTGGTACTTGCCTTGATAATG
ASCRP3000657	8.46032	6.33927	6.72521	8.71127	7.30804	6.92443	hsa_circRNA_003850	hsa_circ_0003850	circBase	chr4	+	3088665	3117990	exonic	NM_002111	HTT	AAGGAAAGAAATGGAAGTCTCTCCTTCTGCAGAGCAGCTTGTCCAGAAAGAAAGAACTTT
ASCRP3000658	6.60438	7.16123	6.92542	7.25787	6.60438	6.85965	hsa_circRNA_402621		25242744	chr20	-	49558567	49571822	exonic	NM_003859	DPM1	AAGGAAATGGAGGTGTATATGGCTGGGATTTGAAAAGAAAAATAATCAGTGGAATCAACT
ASCRP3000659	8.26644	10.0854	9.00249	8.18678	6.3889	6.82508	hsa_circRNA_103344	hsa_circ_0001290	circBase	chr3	-	47139444	47147610	exonic	NM_014159	SETD2	AAGGAACGATCTCGTAAGAAGGATTCAGAACACCTTTGTCCTAGAATATTGTGGAGAGGT
ASCRP3000660	6.93626	6.8272	6.75223	6.72918	6.35991	6.68254	hsa_circRNA_001314	hsa_circ_0001314	circBase	chr3	-	56661064	56662642	exonic	NM_015224	FAM208A	AAGGAACTAGGCAGGAATATCTTATCAAATTAGGCAATACAGAATGTCATCCTGAACAGT
ASCRP3000661	7.8311	7.08933	7.47412	7.7294	7.09637	7.66866	hsa_circRNA_008289	hsa_circ_0008289	circBase	chr6	+	155448623	155451551	exonic	NM_012454	TIAM2	AAGGAAGAAAAGGAAACTCCAGGCTCACTTCATGGACTCACTTTGCGTGCTTGTTAAATG
ASCRP3000662	5.52255	5.69954	5.12795	5.71565	5.60143	5.53037	hsa_circRNA_407025		25070500	chr7	-	149930123	149934697	sense overlapping	TCONS_00014005	XLOC_006645	AAGGAAGAGTGCCAAAGAAGGAATAAATAAAGGTACTTGGAGTTCTTCCAGGGCGTTACC
ASCRP3000664	6.67079	6.4806	7.04222	7.42529	5.18194	5.33274	hsa_circRNA_004092	hsa_circ_0004092	circBase	chr6	-	74149931	74150168	exonic	NM_138441	MB21D1	AAGGAAGGAAATGGTTTCCAAGATACAGATGTCATCATGAAGAGGAAAAGAGGAGGGAGC
ASCRP3000665	10.0849	8.2172	8.82962	7.88092	9.41576	9.53764	hsa_circRNA_007877	hsa_circ_0007877	circBase	chr1	-	21573713	21585332	exonic	NM_001397	ECE1	AAGGAATACCTTGAGCAGATCTCCACTCTCATCAACACCACCGACAGATGCTCGGGGGCT
ASCRP3000666	5.57645	5.09667	5.30564	6.27785	5.4611	6.1676	hsa_circRNA_401746		25242744	chr17	+	25932459	25938655	exonic	NM_014238	KSR1	AAGGAATGAAGCGTGTCCTGACTTCTGTCAGCTTGGGGAAGGAAGTCAGTGCTGAGGAGC
ASCRP3000667	6.77436	8.26507	7.75021	6.72918	7.10557	7.75328	hsa_circRNA_101507	hsa_circ_0035052	circBase	chr15	+	44620882	44673174	exonic	NM_138423	CASC4	AAGGACAGAGTCAGTGATTTCCATAAATTGAAGCAAAAGCAACTTGCTGAGCTTCGTCAG
ASCRP3000668	5.77613	6.07256	5.74732	5.84677	7.39526	7.41828	hsa_circRNA_010009	hsa_circ_0010009	circBase	chr1	+	12422775	12557685	exonic	NM_015378	VPS13D	AAGGACAGGAGCAGCTCTTCAAACTCACAGACAACATACAGGACGAATTGTATTGATGTC
ASCRP3000669	6.55665	7.53955	6.81977	6.63495	6.34668	6.60438	hsa_circRNA_003196	hsa_circ_0003196	circBase	chr4	-	170458959	170477246	exonic	NM_012224	NEK1	AAGGACATATGGCTCCTTTTCTGGGCAGTGGAGGGACTATAGCTCCATCATCTTTTTCTT
ASCRP3000670	5.80222	5.71106	5.55615	5.84677	6.15416	6.44241	hsa_circRNA_103286	hsa_circ_0003862	circBase	chr3	+	11354777	11356967	exonic	NM_006395	ATG7	AAGGACGAAGGATCTAAAGAAGTACCACTTCTACTATTGGTTTTGCTATCCTGCCCTCTG
ASCRP3000671	7.54536	5.72704	5.98795	6.98405	6.44655	6.13376	hsa_circRNA_403718		25242744	chr6	-	142221459	142231148	exonic	uc003qit.1	AK097143	AAGGACTGCTGGAATGCTGACTTGGTTTATGTATCTATCTCTTTCCCACACCATCTATGC
ASCRP3000672	6.03179	6.37737	5.82148	5.79574	6.35991	6.7771	hsa_circRNA_023641	hsa_circ_0023641	circBase	chr11	+	75718577	75728024	exonic	NM_003369	UVRAG	AAGGAGAGAGAAGAACTCTTCTTGAAGACTAATGCTCAGTTGACAATTCGTTGCAGGCAG
ASCRP3000673	5.56887	7.0118	6.34963	5.28729	6.56302	6.96973	hsa_circRNA_101098	hsa_circ_0027493	circBase	chr12	+	69218142	69218431	exonic	NM_002392	MDM2	AAGGAGAGCAATTAGTGAGACAGAATCATCGGACTCAGGTACATCTGTGAGTGAGAACAG
ASCRP3000674	5.18854	5.12795	5.93391	5.68793	5.02093	5.22114	hsa_circRNA_105041	hsa_circ_0092125	circBase	chrX	-	153762552	153762711	exonic	NM_000402	G6PD	AAGGAGATGGTGCAGAACCTCATGGTGCTGAGAGGCTGGAACCGCATCATCGTGGAGAAG
ASCRP3000676	6.78312	6.40175	6.58573	6.70576	8.27907	7.76631	hsa_circRNA_406353		25070500	chr3	-	129684543	129690951	sense overlapping	ENST00000509201	RP11-93K22.6	AAGGAGCAACAGGATTACTGTCCACAAACAAACAAACAGCACCAAAACTCCCAACAATAA
ASCRP3000677	5.99362	6.51387	6.7994	6.21854	5.62841	6.52827	hsa_circRNA_019061	hsa_circ_0019061	circBase	chr10	+	90661412	90682193	exonic	NM_020799	STAMBPL1	AAGGAGCCCAGGCTGTTCAGTATGAAGTGATTGAGAAGAAACAGTGAACATCCTCATTTC
ASCRP3000678	5.21791	5.50941	5.74732	5.54074	5.71336	5.6381	hsa_circRNA_043523	hsa_circ_0043523	circBase	chr17	+	38416786	38418893	exonic	NM_133264	WIPF2	AAGGAGGAGTGCTGAAGCTTCGACCTGTGGGAGCCAAGGATGGTTCAGGCAAACACAGAG
ASCRP3000680	6.67079	7.29891	7.57844	8.91105	6.67432	6.31154	hsa_circRNA_103407	hsa_circ_0007761	circBase	chr3	+	63898263	63898901	exonic	NM_000333	ATXN7	AAGGAGTTTGGGAAAAACCGCGAAGTCATGGGGCTCTGTCGGGAAGGAGCGGAAAGAATG
ASCRP3000681	6.3123	5.27802	5.15856	6.76665	6.97404	8.26312	hsa_circRNA_035152	hsa_circ_0035152	circBase	chr15	-	48766451	48786451	exonic	NM_000138	FBN1	AAGGATACACAGGTGATGGCTTCACTTGTACAGATCCCATATGTGGTAAAGGGTACTCAA
ASCRP3000682	5.87367	5.33572	5.53297	5.54074	5.98795	6.31154	hsa_circRNA_100394	hsa_circ_0015272	circBase	chr1	+	173702851	173703425	exonic	NM_014458	KLHL20	AAGGATAGCAGACAAGTTCACCCAACATAACTTTCAAGAGGTGTACCAACATTCGACCAG
ASCRP3000684	12.2059	9.36953	10.9144	11.1624	11.7126	10.6588	hsa_circRNA_101275	hsa_circ_0030428	circBase	chr13	-	75915260	75915723	exonic	NM_014832	TBC1D4	AAGGCCCTTCTGTCTCTACCCACCAAGAGCCAAGCTGGTGATACAGAGGCATCTCTCATC
ASCRP3000685	6.87099	6.27862	5.96696	7.12033	6.73878	6.58948	hsa_circRNA_101329	hsa_circ_0031408	circBase	chr14	-	25443870	25444056	exonic	NM_014178	STXBP6	AAGGCGAATATTTAACTTATATCTGCCTGTCAGATTCACTGCGTGCTGTCCTCACTTGTT
ASCRP3000686	6.03179	7.07201	6.13547	5.94956	6.62767	6.36284	hsa_circRNA_003627	hsa_circ_0003627	circBase	chr17	+	1778954	1787238	exonic	NM_002945	RPA1	AAGGCGACAAGGTTCTACTGTTTCTAAGGCTTATGGTGCTTCAAAGACATTTGGAAAAGC
ASCRP3000687	5.16193	4.89729	4.80569	5.41676	5.24986	5.06469	hsa_circRNA_406052		25070500	chr2	-	225393663	225422573	sense overlapping	NM_003590	CUL3	AAGGCTAATAGAAGAATTGCTGTGCAAAACTTTATGGAGAATTTCAAAGATGACCATGGA
ASCRP3000688	5.80222	5.38259	5.24986	5.54074	6.15416	6.32285	hsa_circRNA_047807	hsa_circ_0047807	circBase	chr18	+	56402433	56409246	exonic	NM_006785	MALT1	AAGGCTCATGGTGTCAAGGAGCAGAAGCTTTTGAAATCCAGCATTCTGGATTGGCAAATG
ASCRP3000689	5.84886	5.80652	5.55615	6.08501	6.20882	5.86957	hsa_circRNA_102447	hsa_circ_0005360	circBase	chr19	+	11221327	11222315	exonic	NM_000527	LDLR	AAGGCTGTGGGGACCAACGAATGCTTGGACAACAACGGCGGCTGTTCCCACGTCTGCAAT
ASCRP3000690	6.20231	7.36312	7.97709	5.74284	6.52827	6.47926	hsa_circRNA_100521	hsa_circ_0017438	circBase	chr10	+	1118055	1126416	exonic	NM_014023	WDR37	AAGGCTTCCACCAGCAAGCTTATTGCAGGAGTGACCAGGACACTACCTCCTAGAAGTAAT
ASCRP3000691	5.12795	5.29955	5.8551	5.38259	5.0629	5.02463	hsa_circRNA_405661		25070500	chr18	-	14077332	14085075	sense overlapping	NR_033354	ZNF519	AAGGGAAGGAAGTATATTGGGAGTGGAAAAGCGAGATTGTCTTTGACCATTTGCTATGGA
ASCRP3000692	5.38259	5.21791	5.33274	5.18854	6.02719	6.1061	hsa_circRNA_102695	hsa_circ_0054134	circBase	chr2	-	38570409	38570654	exonic	NM_022374	ATL2	AAGGGAAGTCATTTCTACTGGACTTCATGCTTAGATACATGTATAACAAGGTGAGAATTA
ASCRP3000693	7.09593	8.34729	8.93163	7.14772	7.82369	7.30349	hsa_circRNA_104543	hsa_circ_0083172	circBase	chr7	+	157151240	157160177	exonic	NM_005494	DNAJB6	AAGGGACCCATTTTCATTTGACTTCTTTGGACCCATTCCAACAATCTCGTAAAACATGGT
ASCRP3000694	6.57883	7.78606	7.0062	7.05312	6.3643	6.55281	hsa_circRNA_040698	hsa_circ_0040698	circBase	chr16	+	84767040	84779279	exonic	NM_005153	USP10	AAGGGCTTGTTCCGGTTTCAGAGGATCCTGTAGCCATAAAGATTGCAGTATATTTTTGGA
ASCRP3000695	7.09242	9.02505	8.20482	7.1587	7.34401	6.73765	hsa_circRNA_404964		25070500	chr12	-	11273608	11276922	intronic	uc001qzf.2	PRB4	AAGGGGAATAAGACTGCATCTGTTCATATGAGGTAATGATGGAGTTCAAAGGCACAGAGC
ASCRP3000696	8.1948	7.9261	8.49239	8.74037	8.75575	8.99815	hsa_circRNA_103224	hsa_circ_0063329	circBase	chr22	-	38894089	38894578	exonic	NM_006386	DDX17	AAGGGGAGATGGCCCAATCAATATGTAATGGATGTGTTGATGGATCAGCACTTTACAGAA
ASCRP3000697	8.45879	13.3463	7.41969	14.1179	6.29249	5.39121	hsa_circRNA_001264	hsa_circ_0000086	circBase	chr1	-	76694158	76694273	antisense	NM_152996	ST6GALNAC3	AAGGGGGCTTCACATGGTTTTAAAATGTGCTGCTGTGGTTTGACCTAGAGTACAAAATAG
ASCRP3000698	7.88855	5.91211	6.30471	8.58734	6.69304	6.31154	hsa_circRNA_405921		25070500	chr2	+	85241058	85255179	exonic	ENST00000456682	KCMF1	AAGGGTAGATTTTGGCCAGAGGTCCCTGTTGCTGTGCATATATTATTAGCCGAGTATATG
ASCRP3000699	6.463	7.27427	6.19904	6.12947	6.33332	5.84886	hsa_circRNA_406298		25070500	chr3	-	69037419	69038168	intronic	ENST00000295571	EOGT	AAGGTAATGGATACACTGCGGATTCTGAGAGTTCTTACGGATATGGTGACCTATTCTCCG
ASCRP3000700	6.77436	8.87578	8.81501	6.92937	6.20882	5.84049	hsa_circRNA_102595	hsa_circ_0052095	circBase	chr19	+	52785363	52786666	exonic	NM_001010851	ZNF766	AAGGTATCAAAGATATCAACACAGGGACACTTGACATTCAGGGACGTGGCCATAGAATTC
ASCRP3000701	5.41112	6.71837	6.23619	5.82148	6.74328	6.80694	hsa_circRNA_000155	hsa_circ_0000155	circBase	chr1	+	168007608	168014465	exonic	NM_018442	DCAF6	AAGGTATCGAGCAGGACCTGGTGATAGATAACAATAATGAAAAGCTGAGCCCCAAACCAG
ASCRP3000702	5.38259	6.55793	6.1676	6.49	6.55793	6.54511	hsa_circRNA_002533	hsa_circ_0002533	circBase	chr10	+	114286845	114298089	exonic	NM_145206	VTI1A	AAGGTCATCTCGGAGACTAGAGGCTGGATACCAAATAGCAGTGGAAACCGAAAAGGTCAC
ASCRP3000703	9.72026	11.1121	11.6993	9.5026	8.93887	8.65661	hsa_circRNA_101533	hsa_circ_0003713	circBase	chr15	-	59204761	59205895	exonic	NM_024755	SLTM	AAGGTGAAGATGATACCTTTCTAACAGCCCAAGACTGTGAATTGGAGAATCAAGAGGCAC
ASCRP3000704	7.30653	7.39276	8.02957	10.4211	7.12637	6.97786	hsa_circRNA_406193		25070500	chr22	-	36872786	36872903	sense overlapping	NM_012473	TXN2	AAGGTGGATATTGATGACCACACAGACCTCGCCATTGAGTGGTGTGGACCCTGCAAGATC
ASCRP3000705	12.7293	11.9552	14.0024	12.1548	15.6933	14.6528	hsa_circRNA_036783	hsa_circ_0036783	circBase	chr15	+	90800369	90815443	exonic	uc002bpe.1	TTLL13	AAGTAAAATGTAGCAGTCCCCCTCCTCATTGATGGCTTCAAGTTTGATATGCGAGTCTAC
ASCRP3000706	6.71266	5.01722	5.53297	6.27785	5.57645	5.49881	hsa_circRNA_033075	hsa_circ_0033075	circBase	chr14	-	95552564	95557000	exonic	NM_030621	DICER1	AAGTAAATCTCCAATAAAGTTATCGTCTGTTCACCCGGCTGAGAGAACTTACGACGGGAA
ASCRP3000707	7.39276	10.9208	8.35484	6.4548	8.63953	8.50965	hsa_circRNA_005202	hsa_circ_0005202	circBase	chr9	-	88190229	88211364	exonic	NM_015239	AGTPBP1	AAGTAACTAGGTATGCAACCACTCATGTATTCGGTTCAGGAAGCATTAAATGCCAGACCA
ASCRP3000708	7.0118	9.01044	8.19829	8.60598	9.44046	10.4757	hsa_circRNA_008337	hsa_circ_0008337	circBase	chr8	-	62546241	62596747	exonic	NM_004318	ASPH	AAGTAAGCATTTTTCCTGTGGAAGAACAGCAGGAAGTACCACCAGAGACAAAGCATGGAG
ASCRP3000709	5.55615	7.31183	6.76001	6.68137	5.95538	5.33274	hsa_circRNA_001621	hsa_circ_0001621	circBase	chr6	+	90556280	90566918	exonic	NM_012115	CASP8AP2	AAGTAATCTTCACCAAAGGTGGTGACTCTCAAAAGGAAATAGGATCATGGCAGCAGATGA
ASCRP3000710	9.60542	11.4435	9.07316	13.0592	7.66006	7.17127	hsa_circRNA_104400	hsa_circ_0006944	circBase	chr7	+	74119495	74131270	exonic	NM_001518	GTF2I	AAGTACCAGCAGAAGGTGGTCGTGTGATGGTAACAGATGCTGACAGGTCAATACTATCTC
ASCRP3000711	5.87367	6.26305	6.06539	5.41676	9.71276	10.6707	hsa_circRNA_000115	hsa_circ_0000115	circBase	chr1	-	115276352	115280693	exonic	NM_007158	CSDE1	AAGTACCCAGTAAAAACCAGATGATGTTGAATTTGAAGTATCATCGGACCGACGGACTGG
ASCRP3000712	7.71545	6.88225	7.68569	8.15845	8.08109	7.43297	hsa_circRNA_100172	hsa_circ_0011615	circBase	chr1	+	36354027	36360003	exonic	NM_012199	AGO1	AAGTACCGCGTGTGTAATGTTACCCGTCGCCCTGCTAGCCATCAGACCTGCGGGCGCTTA
ASCRP3000713	5.74956	6.6942	5.7827	5.82148	6.15416	6.52044	hsa_circRNA_091025	hsa_circ_0091025	circBase	chrX	+	70642966	70644088	exonic	NM_004606	TAF1	AAGTATAATGAAAGAAGACAAATTAGCTCGCTTAGAGAAAGCTATCAACCCCTTGCTGGA
ASCRP3000714	7.78005	6.6942	7.1587	7.76962	9.18428	9.85033	hsa_circRNA_043781	hsa_circ_0043781	circBase	chr17	-	40359575	40369482	exonic	NM_012448	STAT5B	AAGTATACTCCAAATACTACACACCAGTTCCCTGCGAGTCTGCTACTGTGATTACAGTGG
ASCRP3000715	5.38259	5.64533	5.8551	5.18854	5.02093	5.20494	hsa_circRNA_000814	hsa_circ_0000381	circBase	chr12	+	25214525	25222365	exonic	uc001rgg.2	LRMP	AAGTATGGAACAACAATTGAGTCACTTCAAAAGGAGTTCATTGAAGGGGAACACCATGGC
ASCRP3000716	5.4611	5.50941	4.95657	5.44739	9.05993	10.1195	hsa_circRNA_406144		25070500	chr21	-	35276238	35286804	exonic	NM_001697	ATP5O	AAGTATTGAAATTGGAGGCTAAGGTGCGATGCTTCAGTACCTCTGTGGTCAGACCATTTG
ASCRP3000717	7.60678	6.51847	7.46258	7.70656	7.2696	7.09506	hsa_circRNA_000459	hsa_circ_0000459	circBase	chr12	+	124091978	124101150	exonic	NM_020936	DDX55	AAGTCAACTGGGTTTTGCAGTATGACCCTCCCAGCAATGCAAGGTTGGAGCCATAATCAT
ASCRP3000719	6.99021	6.03271	6.13547	7.64332	5.19512	5.09667	hsa_circRNA_402813		25242744	chr3	-	31871531	31921322	exonic	NM_017784	OSBPL10	AAGTCAGAGAGGTACTTCGTACTGGATTTCGAGGCTGGCATCCTGCAGTATTTTGTGAAT
ASCRP3000720	7.00526	6.00302	5.96696	7.38774	5.85302	6.20231	hsa_circRNA_100749	hsa_circ_0020927	circBase	chr11	+	3988781	4045217	exonic	NM_003156	STIM1	AAGTCATCAGAAGAGTTTTGCCGAATTGACAAGCCCCTGTGTCACAGTGAGGATGAGAAA
ASCRP3000722	6.88479	8.08994	8.47188	6.74328	5.60143	5.33274	hsa_circRNA_040822	hsa_circ_0040822	circBase	chr16	+	88061088	88069000	exonic	NM_017869	BANP	AAGTCCAGATCACGCAGGACAGCGAGGTCACCTTTTCTATAAATTTGGCATCACAGAATC
ASCRP3000723	6.43061	6.67197	6.61791	5.5714	9.78117	9.90672	hsa_circRNA_405236		25070500	chr14	+	56122759	56125332	exonic	NM_004986	KTN1	AAGTCCCAAATTGAGCAGCTTAAACAACAAAACTACCAACAGGTTGAAAGAAAAGGAAAA
ASCRP3000724	6.89038	5.99551	6.61791	8.67128	5.6211	6.02903	hsa_circRNA_103162	hsa_circ_0062317	circBase	chr22	+	20754921	20755662	exonic	NM_003426	ZNF74	AAGTCCCCAGAGGGCCCTGTCCAGGAATCGGTGAGTTTCAAGGATGTGGCTGTGGACTTC
ASCRP3000725	8.81821	9.40028	7.0062	8.35098	9.53748	9.13434	hsa_circRNA_103655	hsa_circ_0007883	circBase	chr4	-	73956383	73958017	exonic	NM_032217	ANKRD17	AAGTCCCTCAGGGGTGGCACTGAATCAACAAGACAAGCAACTCAATTGATTAATGCTTTG
ASCRP3000726	8.04376	9.19293	9.01649	7.84424	7.60215	7.99535	hsa_circRNA_007054	hsa_circ_0007054	circBase	chr1	+	25666964	25678184	exonic	NM_014313	TMEM50A	AAGTCCGAGGTGATAGTTACAGTGAAGGTTGTCTGGGTCAAACAGTGACCTGAAAAAAAT
ASCRP3000727	5.24986	6.33034	6.57442	5.44739	5.82148	5.40546	hsa_circRNA_104546	hsa_circ_0083176	circBase	chr7	+	157174939	157178305	exonic	NM_058246	DNAJB6	AAGTCCTTAACAATAAATGAAGACCCTTTTGAGGACTTCTTTGGGAATCGAAGGGGTCCC
ASCRP3000728	5.10018	5.76069	5.33274	4.80569	6.90048	5.93194	hsa_circRNA_004471	hsa_circ_0004471	circBase	chr2	-	101643844	101650220	exonic	NM_001102426	TBC1D8	AAGTCTCAATTCTTCCTGAAGACCTAGAGGAGCTCTACGACTTATTCAAGATGCGGTGAC
ASCRP3000729	7.87376	9.15305	7.91295	7.06394	7.41547	8.02034	hsa_circRNA_101543	hsa_circ_0000607	circBase	chr15	-	62299506	62306191	exonic	NM_017684	VPS13C	AAGTCTCAGAAGAAATACAGAAAGAAATTCAGACTGCAAATGAACACTGGACTCCATGCA
ASCRP3000730	9.65622	5.62841	6.23619	6.54124	7.01366	7.3536	hsa_circRNA_406246		25070500	chr3	-	27424643	27493989	exonic	NM_003615	SLC4A7	AAGTCTCTTGCAAATTCCAGTCAAGGCCCTAAAATATAGGGTCCTGATGAAGAAGCTGTT
ASCRP3000731	7.99747	7.72997	7.38126	11.6601	5.65012	5.75179	hsa_circRNA_103674	hsa_circ_0070113	circBase	chr4	+	79186178	79188586	exonic	NM_025074	FRAS1	AAGTGACCTGCCAGACTGGAGAGTGTGCCAAAGTGGAGTGTGCCCGGGATGAGACTGTAG
ASCRP3000732	7.21966	6.66013	7.03307	7.54343	7.32239	7.64962	hsa_circRNA_086441	hsa_circ_0086441	circBase	chr9	-	19063005	19063578	exonic	NM_017645	HAUS6	AAGTGATCCATTTCAAAAAGAGCAAGATCATCTGGTAGAAGAGCCCTGCCTCTTTCTTGT
ASCRP3000734	5.37391	5.82148	5.53297	6.35991	6.77106	7.10382	hsa_circRNA_100612	hsa_circ_0008523	circBase	chr10	+	70723046	70726959	exonic	NM_004728	DDX21	AAGTGGAAGAGATTTTAAGTGTGGCATACAAGAAAGGCCGAGGAGTGACCTTCCTATTTC
ASCRP3000735	5.53815	6.42292	6.03455	5.35641	5.82148	5.12795	hsa_circRNA_405713		25070500	chr19	+	2189730	2194576	exonic	NM_032482	DOT1L	AAGTGGATGAAATGGTATGGAAAAAAGCATGCAGAATACACACTTCGAGAGCATGCAGAG
ASCRP3000736	7.50754	6.94116	6.78312	7.38774	8.46032	8.34341	hsa_circRNA_101708	hsa_circ_0006979	circBase	chr16	-	11940357	11941663	exonic	NM_015659	RSL1D1	AAGTGGTTCTTGCAGGACCTTGCCTCATAGTATTCGATCAGATTCAGAAGATATCTGTTT
ASCRP3000738	5.58899	6.79508	6.1676	5.94956	6.5782	6.41449	hsa_circRNA_071511	hsa_circ_0071511	circBase	chr4	+	184605127	184615876	exonic	NM_021942	TRAPPC11	AAGTGTCACAAGGTTTTGATCTTTCTGATCCTGAAAAAGAAAAGGTGGGAATTCTTGCCA
ASCRP3000739	9.36607	6.99021	8.69512	8.93924	8.48167	9.20978	hsa_circRNA_022358	hsa_circ_0022358	circBase	chr11	-	61556601	61560085	exonic	NM_014206	TMEM258	AAGTGTCCCACCTGCTGCTCATAATAAATGCAGATGTATAGCACCTGCCGACGTGTTCTT
ASCRP3000740	7.75967	9.17941	8.37689	7.3809	6.61178	6.72407	hsa_circRNA_002765	hsa_circ_0002765	circBase	chr10	+	31644075	31676727	intronic	uc010qeg.1	ZEB1	AAGTGTGGAAGCAAAGGTCATCTAATCTTTAAAAGCTGTTTAAGGAAGACAGAGCAGGCA
ASCRP3000741	11.2032	9.82132	11.3178	10.7947	14.2701	13.1695	hsa_circRNA_005629	hsa_circ_0005629	circBase	chr5	-	156919980	156921803	exonic	NM_033274	ADAM19	AAGTGTGGCTACAACCATGAGCCCGACCTGCCCCTGACCTCTGCTTCGAGAAGGTGAATG
ASCRP3000742	7.89311	10.0587	9.78567	7.64332	7.42354	7.72088	hsa_circRNA_001682	hsa_circ_0001682	circBase	chr7	-	23023562	23030758	exonic	NM_032581	FAM126A	AAGTTATCCAGGAGCCACAAAGTGAGGTTGAAGGTTTAGAACAGATGTGGAAAAATGTTT
ASCRP3000743	5.14164	5.38259	4.84596	5.12795	6.64459	6.20231	hsa_circRNA_406345		25070500	chr3	+	128060075	128077216	exonic	NM_021937	EEFSEC	AAGTTCAAGATCCACATCCCAGGTGGTGAAGAAGGTGAAGTCCATGCAGATGTTCCACAT
ASCRP3000744	6.79832	7.96872	6.12173	6.78039	7.31335	7.28972	hsa_circRNA_103842	hsa_circ_0072547	circBase	chr5	+	56542126	56546968	exonic	NM_022913	GPBP1	AAGTTCACTTGAGGCAGAACACAGAATATCCTCCGAATCCTAAATCTAGAGCTCCAAGGA
ASCRP3000745	5.80222	5.97463	6.03455	5.68793	5.97558	6.19904	hsa_circRNA_100639	hsa_circ_0019005	circBase	chr10	-	88211723	88221044	exonic	NM_015045	WAPAL	AAGTTCATGCTGTCCAGGCTTTAGTGCAGACTGGGCATTTAGCTATGGAGACATTATTAT
ASCRP3000746	6.8203	6.97786	7.64962	6.78039	7.69384	6.65537	hsa_circRNA_100828	hsa_circ_0022308	circBase	chr11	-	61096834	61097546	exonic	NM_001923	DDB1	AAGTTCCTATATGGTTGCCAAGCACCTACTATTTGCTTTGTCTACCAGGGGGAGAGCAAG
ASCRP3000747	7.05267	8.82167	8.56212	6.29249	5.88897	6.0198	hsa_circRNA_102851	hsa_circ_0008032	circBase	chr2	+	172782046	172809519	exonic	NM_003642	HAT1	AAGTTGATGAGAACTTTGACTGTGTAGAGGATTTGGTGCTATGGAGAAATTTTTGGTAGA
ASCRP3000748	7.17751	8.25015	7.92462	7.3809	8.56101	8.53483	hsa_circRNA_100924	hsa_circ_0000347	circBase	chr11	-	85722072	85742653	exonic	NM_007166	PICALM	AAGTTGCAGAGACTTAATTCAGTGCACAAATGAGATGAATGTGAACATCCCACAGTTGGC
ASCRP3000749	8.15971	7.26648	7.38126	9.95148	5.94566	5.47468	hsa_circRNA_101167	hsa_circ_0005916	circBase	chr12	+	117402501	117426674	exonic	NM_012174	FBXW8	AAGTTGCTTTTGGTGTACAGGGTCTGGGATGGGTGTACGAAGGAAGCAAGATATACATCA
ASCRP3000750	5.62598	5.93588	5.4611	8.82962	6.09559	5.98984	hsa_circRNA_020496	hsa_circ_0020496	circBase	chr10	-	131666045	131666176	exonic	NM_001005463	EBF3	AAGTTGTATTCGGAACTATGTTGGTGTGGAGCGAGCCACTCCGTGCATCAAGGCCATCAG
ASCRP3000751	5.99362	6.55793	6.67197	6.08501	5.11413	5.3026	hsa_circRNA_005965	hsa_circ_0005965	circBase	chr4	-	108603170	108615162	exonic	NM_005443	PAPSS1	AAGTTGTGGAACTTCTACAGGAACGGGCTTGTCTGGAGCGGGAAAGACTACTGTGAGCAT
ASCRP3000753	5.48814	4.89729	4.95657	5.06469	5.23078	5.48546	hsa_circRNA_059180	hsa_circ_0059180	circBase	chr20	-	1349620	1373816	exonic	NM_000801	FKBP1A	AAGTTTTATTATTGCAATAAAAGTGCTTTATGCCGGCTTTTCTCAGTTTCCGGGACGTCG
ASCRP3000754	5.55615	8.0376	7.37548	5.84677	5.29036	4.98721	hsa_circRNA_404937		25070500	chr11	+	114388277	114411482	sense overlapping	ENST00000459372	snoU13	AAGTTTTGGTGGGAAGATGAAACTTGGAAGAAGGTGCCATTAAGAGGAGATACACAGAGA
ASCRP3000755	7.49293	9.02828	8.71213	6.94116	7.99653	7.95012	hsa_circRNA_100601	hsa_circ_0007113	circBase	chr10	-	69785302	69804320	exonic	NM_015601	HERC4	AAGTTTTTGAACTTATGGGAAGCATTGTCACTGAGATTGCTTGTGGACGAGCAGGTTGTT
ASCRP3000757	9.68965	6.69187	5.60143	9.60635	9.62276	9.10353	hsa_circRNA_041630	hsa_circ_0041630	circBase	chr17	-	4848946	4849292	exonic	ENST00000225655	PFN1	AATAAAAAAGATTCTACTAACAACGCTAGTCCTGCTGATGGGCAAAGAAGGTGTCCACGG
ASCRP3000758	6.47386	7.50025	6.97404	6.49	8.96449	8.14513	hsa_circRNA_063313	hsa_circ_0063313	circBase	chr22	-	38879442	38891942	exonic	NM_006386	DDX17	AATAAAAACACTGTTGACAATAATGTCTAGTTCTGGCTCCTACCAGAGAGCTTGCCCAGC
ASCRP3000759	7.38126	10.7655	7.26414	13.4225	6.64459	5.50941	hsa_circRNA_043602	hsa_circ_0043602	circBase	chr17	-	39679868	39925459	exonic	uc010wfs.2	JUP	AATAAAAATTTATGGTCCAAGGGAGTGGTGGTGACCAAGGCGGCCATGATTGTGAACCAG
ASCRP3000760	11.0425	9.07104	9.20082	8.65064	12.3243	12.4734	hsa_circRNA_023143	hsa_circ_0023143	circBase	chr11	+	67803928	67804114	exonic	NM_002496	NDUFS8	AATAAAACCACTCCGACCCCACGGGGCCCCAACTTTGAGTTCTCCACGGAGACCCATGAG
ASCRP3000761	4.91333	5.7979	5.27802	5.12795	5.60143	5.27802	hsa_circRNA_060540	hsa_circ_0060540	circBase	chr20	-	43953928	43959204	exonic	NM_002999	SDC4	AATAAAACCTGGTACTTTCTAAGTGCCTCTAGATAACCATATCCCTGAGAGGGCAGGGTC
ASCRP3000763	8.18513	6.68371	8.04444	8.16746	7.66925	7.56168	hsa_circRNA_039830	hsa_circ_0039830	circBase	chr16	-	67471916	67477081	exonic	NM_004691	ATP6V0D1	AATAAAACTGCCCTCTCTAAGGCCAACTGTCCGGCTTTTTTCCAGGACTGCATTTCAGAG
ASCRP3000765	6.97404	6.95866	7.17169	6.08501	8.71471	6.92443	hsa_circRNA_406651		25070500	chr5	+	115781859	115785513	sense overlapping	NR_109879	SEMA6A-AS1	AATAAAAGGCAGTCAAGGCAATTCACCATAAGGAAAGAGTGTACAAGACGGTTGGAACGC
ASCRP3000767	7.26882	7.72031	6.44655	7.75523	5.60143	6.0105	hsa_circRNA_070660	hsa_circ_0070660	circBase	chr4	+	110580166	110585550	exonic	NM_017918	CCDC109B	AATAAAATAGCATATGATGTGCAGTGTCCAAAGAGAGGTTTTGCGTGTGAAGCTGTGTGG
ASCRP3000768	6.27862	5.32076	6.15247	6.29249	5.76069	5.82148	hsa_circRNA_043366	hsa_circ_0043366	circBase	chr17	+	36909402	36920478	exonic	uc002hqr.3	PSMB3	AATAAAATAGCCTGTCTTTCATCTATTATGTCCTATAACGGAGGGGCCGTCATGGCCATG
ASCRP3000769	5.32076	5.33572	5.33274	5.24986	7.08977	7.26022	hsa_circRNA_405529		25070500	chr17	-	3721934	3724538	intronic	ENST00000158149	C17orf85	AATAAAATGTCAGGGATGGGAACCCCACCTTTTAAAAAGGTCACCGATTTGCCTGCTCAG
ASCRP3000770	6.58948	5.80652	6.29249	6.94116	6.3889	5.88796	hsa_circRNA_023617	hsa_circ_0023617	circBase	chr11	+	75116657	75116733	intronic	ENST00000527446	RPS3	AATAAAATTTTGTACAAAGACAGGTCTCCTTGGCAGCTGTATTCTGGAGTCTGGATGTTG
ASCRP3000771	5.08962	5.21791	5.27802	4.68	6.22499	5.56887	hsa_circRNA_028921	hsa_circ_0028921	circBase	chr12	+	121132626	121139667	exonic	NM_014730	MLEC	AATAAACAATTTGCAGTGACACTCTGGTATTTGATGTACGATTGAATGGCCACGTCGTGG
ASCRP3000772	6.6625	5.6211	5.62598	5.99739	8.33655	7.90569	hsa_circRNA_076700	hsa_circ_0076700	circBase	chr6	-	47199267	47254331	exonic	uc003oyv.3	TNFRSF21	AATAAACATTAGGTGTTTGTTACTTGGATTCCTTAGCACCACCACAGCTCAGCCAGAACA
ASCRP3000773	5.02463	5.12795	4.88513	4.89729	5.62841	6.36284	hsa_circRNA_090100	hsa_circ_0090100	circBase	chrX	+	23803802	23804327	exonic	uc004dau.3	SAT1	AATAAACTACTCTTTGATTTAAGTTGCAATGAGGTGTCGCTGCAGCAGCATGCACTTCTT
ASCRP3000774	5.06828	5.12795	5.27802	5.28729	5.34463	5.72704	hsa_circRNA_054937	hsa_circ_0054937	circBase	chr2	+	63816284	63834330	exonic	NM_001199111	MDH1	AATAAATATATATTCAAATGAACCTTCGCGCCCTTTGGCAAGCTCGGACTCATCTTCTGG
ASCRP3000775	5.10018	5.88897	5.67151	5.21791	5.4611	5.16193	hsa_circRNA_058712	hsa_circ_0058712	circBase	chr2	+	233428956	233433920	exonic	uc002vta.3	EIF4E2	AATAAATGGTGCTAAACTAGTGGAGCAGTTCTGGAGGTTTTATAGCCACATGGTACGTCC
ASCRP3000777	7.32988	5.80652	5.4611	7.3809	5.29036	5.02463	hsa_circRNA_402255		25242744	chr2	+	55040368	55056614	exonic	NM_001039753	EML6	AATAACCAAAATTGATCTCAGGGAGACAGAACAAGGATACAAAGCCTTGCCTTACACCCA
ASCRP3000778	6.82508	8.08773	7.66688	7.47412	6.8123	6.18258	hsa_circRNA_104584	hsa_circ_0083861	circBase	chr8	-	30557597	30560757	exonic	NM_000637	GSR	AATAACCAGCGATGGATTTTTTCAGCTGGAAGAATTGCCCGGTCCCATATAGAAATCATC
ASCRP3000779	8.00357	7.73562	7.55306	7.17959	6.80156	7.13238	hsa_circRNA_103610	hsa_circ_0002785	circBase	chr4	-	22403053	22404422	exonic	NM_145290	GPR125	AATAACCCAGACTAGGAATGCCAGCATCTGCCAAGCAGATTTGACGGGATCTGAACTATA
ASCRP3000780	6.07612	8.21173	7.23331	5.35641	6.33927	6.0618	hsa_circRNA_069236	hsa_circ_0069236	circBase	chr4	-	16017788	16025038	exonic	NM_006017	PROM1	AATAACGTTCTTAGGACAGATTTGGATGGCCTGGTCCAACAGGTATCAATTCAGTGCTAG
ASCRP3000783	7.75328	7.44198	7.88346	6.96445	6.92937	8.03393	hsa_circRNA_100324	hsa_circ_0013966	circBase	chr1	+	147438785	147460753	exonic	NM_016334	GPR89B	AATAATCATCGTCACATCCATCAGAGGATTGCTGATCACTCTTACCAAGGATGGCAATGG
ASCRP3000784	4.99477	5.50941	5.4391	5.60143	5.54332	5.3026	hsa_circRNA_000570	hsa_circ_0000570	circBase	chr14	+	103352525	103363738	exonic	NM_003300	TRAF3	AATAATGAATCCAAAATCCTTCATTTACAGAAACACGAAGACACCGACTGTCCCTGCGTG
ASCRP3000785	5.35934	5.06828	5.22114	5.51205	5.88897	6.70461	hsa_circRNA_045579	hsa_circ_0045579	circBase	chr17	+	73008779	73017356	exonic	uc002jmm.3	ICT1	AATAATGCACCTCATGTATTAGTCACAATAAAAATCAGAACTCAGCATGGCGGCCACCAG
ASCRP3000786	6.7444	8.33748	8.93961	6.49	6.93527	7.59222	hsa_circRNA_039254	hsa_circ_0039254	circBase	chr16	+	47497792	47581459	exonic	NM_001031835	PHKB	AATAATGGCAGCACAGAGCTACATTCGAGTTTTAAAATTGCTATAGCTTAGCCTGCGACG
ASCRP3000787	7.74125	9.90822	9.11322	6.97404	7.27427	6.85446	hsa_circRNA_103053	hsa_circ_0007094	circBase	chr20	-	35288739	35299800	exonic	NM_022477	NDRG3	AATACAACTTTGCTAAAGCTCTCTGGCCTGACAACCAATGTTGTGGACATTATTTTGGCT
ASCRP3000789	7.08092	5.83207	6.15247	7.54343	7.20344	5.82148	hsa_circRNA_404988		25070500	chr12	-	29884739	29911710	sense overlapping	NM_175861	TMTC1	AATACAGAACCATATGGGAATTCATATTCTGGCTTGGAAGAATTAGGTGGCTGGGATCGT
ASCRP3000790	7.17751	9.95282	8.38752	7.1587	6.65596	6.69187	hsa_circRNA_103030	hsa_circ_0005868	circBase	chr20	+	33057852	33069011	exonic	NM_031483	ITCH	AATACATCAGAGACAATGGACCTCAGATAGCCTATGTTCGGGACTTCAAAGCAAAGGTTC
ASCRP3000791	10.1268	7.21076	6.70691	10.7804	7.6921	8.43883	hsa_circRNA_025984	hsa_circ_0025984	circBase	chr12	-	46751970	46754992	exonic	NM_018976	SLC38A2	AATACATGCTTAATCCTGAGCTTTGTTCTTCCTGTTAAGTGGTGTACTGGTGATGACCGG
ASCRP3000792	5.20167	5.38259	5.41112	5.44739	5.0629	4.96429	hsa_circRNA_037615	hsa_circ_0037615	circBase	chr16	+	3706102	3708096	exonic	NM_005223	DNASE1	AATACCTTTAAATTTAGGTAAATAAAGCTCAAGGAGGTGGGGCTGTCAGGATGCACCAGA
ASCRP3000793	7.62395	9.74856	8.25448	6.82508	7.16668	6.86224	hsa_circRNA_042882	hsa_circ_0042882	circBase	chr17	+	29483000	29533389	exonic	NM_000267	NF1	AATACGAATGGCACCGCTTCCAATAAAAACAGGACAGCAGAACACACATACCAAAGTCAG
ASCRP3000794	6.17095	6.67197	5.96696	5.24986	8.11292	8.47695	hsa_circRNA_400828		25242744	chr11	-	108057208	108061227	exonic	NM_002519	NPAT	AATACGGAATTTCCAAGATCCAAACGCTTTTGCAGTAGAAAAAGAGCATGCAAAGTTCCC
ASCRP3000795	5.96696	7.6209	7.62395	5.06469	7.64902	8.37127	hsa_circRNA_103841	hsa_circ_0072492	circBase	chr5	-	54763696	54771278	exonic	NM_003711	PPAP2A	AATACTACATATGTCGAGGGAATGCAGAAAGAGTTAAGGAAGGCAGCTGGATTGCCTTTT
ASCRP3000796	5.18854	5.15519	4.95657	5.62841	6.12173	7.22208	hsa_circRNA_405636		25070500	chr17	+	78055344	78055857	exonic	NM_017950	CCDC40	AATACTTCAACCAGCTCATCCTGAGGCTGCAGAAGGAGAAGACCAACATGAGGATGCCAG
ASCRP3000797	7.66095	6.82295	7.36968	6.57442	7.60647	7.29891	hsa_circRNA_102898	hsa_circ_0005307	circBase	chr2	+	204154487	204157049	exonic	NM_177538	CYP20A1	AATACTTGGCCATCTCCACACAAATATTGTCAGCATGTGCTTTGTGAAACTGTTCGAACT
ASCRP3000798	6.95866	8.72582	8.21861	6.18092	7.33137	6.49	hsa_circRNA_100599	hsa_circ_0018403	circBase	chr10	-	52220432	52350007	exonic	NM_147156	SGMS1	AATACTTTTAAAGGAACCTGTTGATAAATGCAAAACAGTGGCTGTTGCAGCGTGACGACA
ASCRP3000799	5.84886	6.85343	6.94116	6.92937	7.31863	7.45643	hsa_circRNA_405210		25070500	chr14	+	39648294	39648666	exonic	NM_002687	PNN	AATAGAAGAGTCACAGAGAAAAATGAACGCAAAAGCGGCGCCAGGAAATTGAACAAAAAC
ASCRP3000800	5.89807	6.53736	6.74328	6.55793	9.10036	9.03952	hsa_circRNA_001035	hsa_circ_0001035	circBase	chr2	-	85554139	85554349	sense overlapping	NM_006464	TGOLN2	AATAGACGGGCCCAGCAAGTCGGGTTCGGAGGCGCAGACCACAAAAGATGTCCCTAATAA
ASCRP3000801	8.0603	7.27038	7.58441	7.94964	10.165	8.93101	hsa_circRNA_400455		25242744	chr1	-	235409734	235424067	exonic	NM_016374	ARID4B	AATAGAGGAAGAAGATCTAATCATATGCCCTTGATGAGCCTCCCTATTTGACAGTGGGCA
ASCRP3000802	6.42012	5.80652	5.4611	5.06469	4.79706	5.02463	hsa_circRNA_008608	hsa_circ_0008608	circBase	chr8	-	95897294	95897786	exonic	NM_057749	CCNE2	AATAGCTCAGGAAATCTATGCTCCTAAACTCCAAGAGTTTGCTTACGTCACTGATGGTGC
ASCRP3000804	6.58948	6.88225	6.82931	6.52305	6.62767	6.53218	hsa_circRNA_002045	hsa_circ_0000399	circBase	chr12	-	49053687	49054402	intronic	ENST00000546701	KANSL2	AATAGTATATATATTTGTCAGGATACGAATCAGGTTCTCTTCAAGTGCTGCCAGGGATCT
ASCRP3000805	6.44655	5.74732	6.03455	6.4548	6.35991	5.72704	hsa_circRNA_405732		25070500	chr19	-	11521928	11527733	exonic	uc002mrm.2	RGL3	AATAGTTGTTTCTTCAAATTGAAATCCAAAGATCTACTCAAGGCTCCCAGCCCCATTGCC
ASCRP3000806	8.88458	7.61876	8.7084	9.36023	9.53554	9.46227	hsa_circRNA_036272	hsa_circ_0036272	circBase	chr15	-	74738317	74742410	exonic	NM_032907	UBL7	AATATACCTGATGGTCAACTCTCGTTGGTGCCTGCTCACCCAGCCCTCGTCAATGCCATT
ASCRP3000807	4.86051	5.7827	4.26731	5.21791	5.38259	5.27802	hsa_circRNA_024529	hsa_circ_0024529	circBase	chr11	+	118943907	118944661	exonic	NM_021729	VPS11	AATATATCCGGTCAGAGTTTACCAGCAGGGATTCACAGAGCTCCGACAAGCAGATTCTAA
ASCRP3000808	7.35433	6.99021	7.14092	6.70576	7.48959	8.46815	hsa_circRNA_100940	hsa_circ_0006286	circBase	chr11	+	102076623	102080295	exonic	NM_001130145	YAP1	AATATCAATCCCAGCACAGCAAATTCTCCAAAATGTCAGCCATGAACCAGAGAATCAGTC
ASCRP3000809	8.77948	6.32134	6.81977	7.07647	6.52827	6.67197	hsa_circRNA_024596	hsa_circ_0024596	circBase	chr11	-	119545868	119549475	exonic	NM_002855	PVRL1	AATATCACAGGCGTCCACTCCCAGGTGGTCCAGGTGAACGACTCCATGTATGGCTTCATC
ASCRP3000810	10.614	13.5783	12.6513	10.4226	8.40642	8.75673	hsa_circRNA_103887	hsa_circ_0002490	circBase	chr5	+	72370568	72373320	exonic	NM_138782	FCHO2	AATATCAGCAGACTAGAGCAGATTCTTCCAAATGCACAGCTTGTGTTCAGGTGTGTCACG
ASCRP3000811	5.61376	6.19083	6.23619	6.40459	6.6228	6.67197	hsa_circRNA_101699	hsa_circ_0004344	circBase	chr16	-	9023225	9024254	exonic	NM_001286458	USP7	AATATCTGAGGAAGCGGGAGATACAGATGACCCACCAAGAATTACTCAGAACCCTGTGAT
ASCRP3000812	8.35961	10.2688	9.48459	7.70656	6.95673	6.6625	hsa_circRNA_001810	hsa_circ_0001810	circBase	chr8	-	71071739	71075089	exonic	NM_006540	NCOA2	AATATCTTTACATATGCTTCACAGGCAAGATCACGTCTCTGGATACCAGCACCATGAGAG
ASCRP3000813	5.26244	5.67387	5.27802	5.02463	5.82148	5.54074	hsa_circRNA_400413		25242744	chr1	-	224481968	224491559	exonic	NM_002533	NVL	AATATGCCTAGGTATCCCAGATGAAGCATCCAGGGAAAGGAGGTCTGCAAGATGCTCATA
ASCRP3000814	4.98721	5.04298	4.88513	4.71247	5.38259	5.09667	hsa_circRNA_406204		25070500	chr22	+	44394016	44395553	intronic	ENST00000465768	SAMM50	AATATGCTCAAGGAGGAGTTTCACGCTTATGCCTTTGAGAAAACCAGAAACCCATGTTTC
ASCRP3000815	5.4611	5.58649	6.55409	5.74284	5.4611	5.6211	hsa_circRNA_039183	hsa_circ_0039183	circBase	chr16	+	31885078	31928627	sense overlapping	NM_003414	ZNF267	AATATGCTCTTTGTGTTTGAATAAAGTAGTAATGCATGTAAACAGGAGAGCAGGGGCGGC
ASCRP3000816	7.64001	10.0382	9.74646	6.4548	7.47073	6.71837	hsa_circRNA_403912		25242744	chr7	-	121769414	121773795	exonic	NM_005763	AASS	AATATGGGCTTGTTGGATGAGATTCTAAAACAGTCACCAGGTGTCAAGATGCTGCAAGTA
ASCRP3000817	7.00526	5.65729	5.67151	7.19608	5.76069	6.0198	hsa_circRNA_039466	hsa_circ_0039466	circBase	chr16	+	56660791	56661024	exonic	NM_175617	MT1E	AATATGTGACTGACAATAAAAACAATTTTGACTTTAAGCTGCTGTTCCTGCTGCCCCGTG
ASCRP3000818	6.76665	8.30154	7.45129	6.92046	7.89815	7.57781	hsa_circRNA_018100	hsa_circ_0018100	circBase	chr10	-	32141444	32150586	exonic	NM_018287	ARHGAP12	AATATTACTACAGTGCAGACGGATCTCGGTCAGAATGGGAATTGCCAAAGGCAACCACAC
ASCRP3000819	10.1243	8.29658	9.69154	9.46354	11.9477	12.6968	hsa_circRNA_101869	hsa_circ_0005016	circBase	chr16	+	71954641	71957283	exonic	NM_014761	IST1	AATATTCATCCACCTCAGATACCAGCAACTCCCCCATCGTATGAATCTGTTGCTGATCAG
ASCRP3000820	9.43491	11.6856	10.7368	9.44564	12.1548	10.217	hsa_circRNA_018224	hsa_circ_0018224	circBase	chr10	+	38724057	38734535	exonic	NR_024497	LINC00999	AATATTTGGAATTTTCGTATACGTGGATTCCAGAGGGGTGACAGCAAAACAAACAGGACC
ASCRP3000821	9.26437	11.6365	10.569	9.37569	12.1587	10.1502	hsa_circRNA_082178	hsa_circ_0082178	circBase	chr7	+	128281294	128289036	exonic	NR_024368	LINC01000	AATATTTGGAATTTTCGTATACGTGGATTCCAGAGGGGTGACAGTGAAACAAGCACCTGT
ASCRP3000822	9.26573	11.5378	10.411	9.27644	11.9276	9.99972	hsa_circRNA_017202	hsa_circ_0017202	circBase	chr1	-	243222779	243242354	exonic	NR_029401	LINC01347	AATATTTGGAATTTTTGTATACGTGGATTCCAGAGGGGTGACAGCGAAACCTGGACCTAC
ASCRP3000823	7.40238	6.59881	7.64962	7.86965	7.29049	7.38126	hsa_circRNA_406971		25070500	chr7	+	79818266	79842185	exonic	NM_002069	GNAI1	AATCAAAAAGAGCCCTCTCACTATATGCTATCCAGAATATGCAGGTGCTGGTGAATCTGG
ASCRP3000824	7.61017	9.31527	8.85269	7.09901	9.02135	8.65333	hsa_circRNA_006868	hsa_circ_0006868	circBase	chr11	-	107260799	107289013	exonic	NM_152434	CWF19L2	AATCAAAACAAGCTCTTTATGAGAATGGCATCTAAGCAGTCCAGAGCGTGAGTCCATTCA
ASCRP3000825	5.16193	5.44739	5.27802	5.32377	5.0629	4.9449	hsa_circRNA_406267		25070500	chr3	-	42798557	42799843	exonic	NM_144719	CCDC13	AATCAAACACCTCAAAAAGAAAATAGAAGAGGACAGATTTGCCTTCACAGGGCAGGATGG
ASCRP3000826	5.34166	6.74215	6.3643	4.86877	5.09667	5.22114	hsa_circRNA_002866	hsa_circ_0002866	circBase	chr19	-	9767222	9771550	exonic	NM_017656	ZNF562	AATCAAATATTCACTGGGATACAAATGGGCCTCAGATAACCCTGTACAAAGGGGAATGGA
ASCRP3000827	5.24986	5.80652	5.82148	5.02463	5.19512	5.16193	hsa_circRNA_404971		25070500	chr12	+	20251685	20280587	sense overlapping	NR_040098	LOC100506393	AATCAAGATGGAAACTTCAGGCTACCATACCTGCTTCAACTGTAGGAGAATCTTAGTTCT
ASCRP3000828	7.06439	6.03271	6.21531	6.97404	7.20344	6.8409	hsa_circRNA_043614	hsa_circ_0043614	circBase	chr17	-	39738530	39743147	exonic	NM_000526	KRT14	AATCAATACAGCTTCATTATCTGAGTTGCATAAACCCGAGCACCTTCTCTTCACTCAGCC
ASCRP3000829	5.55615	6.07879	5.27802	5.21791	6.18258	5.88796	hsa_circRNA_402843		25242744	chr3	+	45744929	45765035	exonic	NM_014016	SACM1L	AATCAATCTGGCATATCACACCTGAAAAATTTTATGTGGAAGCTTGTGATGATGGAGCAG
ASCRP3000830	8.7897	7.32689	7.57844	8.06232	10.9396	10.8942	hsa_circRNA_404578		25070500	chr1	+	150307405	150312953	exonic	NM_004698	PRPF3	AATCACAAATCTTGTTGAACATCCAGCCCAGCTCAATCCTCCAGGAAGGTGGAGTTAAAA
ASCRP3000831	5.65012	5.48277	5.70877	5.35641	5.60143	5.94761	hsa_circRNA_008822	hsa_circ_0008822	circBase	chr19	-	52364156	52390165	exonic	NR_024181	ZNF577	AATCACACCTCATTGCAGTTGAGCATTTTTGTCATCTGCAAATAATTTTAGCCAGGTGGC
ASCRP3000832	8.33133	7.52918	8.69917	8.32065	9.8988	7.80392	hsa_circRNA_404514		25070500	chr1	+	53222129	53250725	exonic	NM_024646	ZYG11B	AATCACCAGCAGGAGGAGGCGTCTCCCTATTCCTTACTTGATATCTGCTTGAATTTCTTG
ASCRP3000833	5.33274	6.09207	6.37737	4.99477	7.51512	6.72407	hsa_circRNA_072654	hsa_circ_0072654	circBase	chr5	+	64084777	64100213	exonic	NM_005869	CWC27	AATCAGCTGGAGAAGGAGAAGTGGAGAAGAAATCAGTCAGCCGCAGAAATTTTAGTTTAC
ASCRP3000834	6.13718	6.3123	6.71837	6.52305	7.24128	6.29249	hsa_circRNA_104463	hsa_circ_0082002	circBase	chr7	+	116339124	116340338	exonic	NM_000245	MET	AATCATGAGCACTGCTTTAATAGGATAAACCTCTCATAATGAAGGCCCCCGCTGTGCTTG
ASCRP3000835	5.12795	5.50941	6.08412	5.12795	5.0629	5.24986	hsa_circRNA_076155	hsa_circ_0076155	circBase	chr6	-	35586872	35604935	exonic	NM_004117	FKBP5	AATCCAAACGAAGGAGCAACAGTAGAAAATTGTCAAAAGAGTGGGGAATGGTGAGGAAAC
ASCRP3000836	5.60143	6.19083	6.23619	4.99477	5.19512	5.27802	hsa_circRNA_002161	hsa_circ_0001600	circBase	chr6	-	35586872	35614627	intronic	ENST00000540787	FKBP5	AATCCAAACGAAGGAGCAACAGTAGAAAGTGTTTGCTGACTAGCACTTTGGAGAGTGTAT
ASCRP3000837	6.44655	7.6921	8.01198	6.32435	6.58948	7.24128	hsa_circRNA_102818	hsa_circ_0008298	circBase	chr2	+	128922303	128928858	exonic	NM_020120	UGGT1	AATCCAAACTTTCTGACATGCCTTTAAAAAGGGCAAGCGACTTGGTAATGAAGGTGGATG
ASCRP3000838	5.50941	6.03271	5.02463	5.24986	6.29249	6.69768	hsa_circRNA_103721	hsa_circ_0070649	circBase	chr4	+	110442272	110442782	exonic	NM_006323	SEC24B	AATCCAGAGAAGATCCTAATCAGAGATCAAGTACAAAGATGTTTTTCTACCTACACCGGA
ASCRP3000839	6.23938	7.58441	7.22047	6.18092	7.90193	6.9085	hsa_circRNA_102223	hsa_circ_0002279	circBase	chr17	-	79536041	79539114	exonic	NM_017921	NPLOC4	AATCCATTTCCTATTGAAAACCGGGATGTATTGGGTGAGACACAGGACGTAGACAAGTTT
ASCRP3000840	7.08092	8.36217	7.39704	6.18092	6.96733	6.41449	hsa_circRNA_102897	hsa_circ_0003747	circBase	chr2	+	203817281	203826149	exonic	NM_024744	CARF	AATCCCAGTATGTTCCATATGATGGAATCCCATTTGTTAATGCAGATGATCGTTGCCAGC
ASCRP3000841	5.16193	4.66587	4.61281	5.76512	6.05819	5.6211	hsa_circRNA_405363		25070500	chr15	-	61194520	61195883	intronic	ENST00000335670	RORA	AATCCCTTTTACTAAGAAGGATCACCTGGTGTGCACTCATCTGTGAATTTATGTTGGGCT
ASCRP3000842	6.68254	5.7827	6.26774	9.69764	5.90812	7.32013	hsa_circRNA_023977	hsa_circ_0023977	circBase	chr11	-	88029300	88045722	exonic	NM_001814	CTSC	AATCCTAAGCCCTCAGGAGGTTGTGTCTTGTAGCCAGTATGCTCAAGTATAAAGAAGAGG
ASCRP3000843	7.92115	5.99551	6.91798	7.11254	8.1576	7.89209	hsa_circRNA_055957	hsa_circ_0055957	circBase	chr2	-	107459490	107460490	exonic	NM_032528	ST6GAL2	AATCCTCAACTCTTCCTTGGGCGAGGAAATAGGTTCATTCTGCCACCCATCTGCATTAAG
ASCRP3000844	4.92921	5.26244	5.15856	5.32377	5.18194	5.40546	hsa_circRNA_024834	hsa_circ_0024834	circBase	chr11	+	128638012	128651918	exonic	NM_002017	FLI1	AATCCTCACGATTGAGTGTCAAAGAAGGGAGTCTCCGGTGGACTGCAGCGTTAGCAAATG
ASCRP3000845	8.51656	6.66013	7.52918	8.15845	7.68627	7.73477	hsa_circRNA_004528	hsa_circ_0004528	circBase	chr2	+	242195015	242195594	antisense	NM_005336	HDLBP	AATCCTCATTTCTATTCCTGCCCATGGGGATTTGCCTCCTCTAAATCGTGGGCAGTCAAA
ASCRP3000846	9.66971	8.25606	8.18513	6.39033	8.13896	7.42319	hsa_circRNA_105042	hsa_circ_0092135	circBase	chrX	-	153924191	153928334	exonic	NM_080612	GAB3	AATCCTGTTTCCAGAGAAGACGAAGAAAGCTACATCGAAATGCTGATGTAGAAGGCCAAT
ASCRP3000847	6.20231	6.78148	6.09911	9.94381	5.60143	5.60143	hsa_circRNA_104110	hsa_circ_0008801	circBase	chr6	+	42902212	42903408	exonic	NM_006586	CNPY3	AATCGATTTGCCAAGTGTGTAAATATGTTGCTGTGGAGCTGAAGTCAGCCTTTGAGGAAA
ASCRP3000848	9.68593	8.28949	9.02043	9.452	7.8799	8.78807	hsa_circRNA_102741	hsa_circ_0003497	circBase	chr2	-	63660878	63667005	exonic	NM_015910	WDPCP	AATCTACTCCTCCTGGGTTATGCTCAAGGAAGACTAGAGCTCCTTTTTGGTTCAGGTGTG
ASCRP3000849	5.21791	5.93588	5.33274	5.74284	6.3643	5.88796	hsa_circRNA_092460	hsa_circ_0000888	circBase	chr19	+	9448471	9449995	exonic	NM_032497	ZNF559	AATCTAGTTGCAGTAGAGAGATGGCTAATGAATGGCGCTTGATGACAGATGAGTAATGCC
ASCRP3000850	5.60143	6.29249	6.23619	6.29249	6.33927	6.27862	hsa_circRNA_083327	hsa_circ_0083327	circBase	chr8	-	10683661	10692285	exonic	NM_017884	PINX1	AATCTCCAAAAACCGTGTTCACTATATGAAATTCACAAAAGGTCGGCGGAAGCAGAAGTG
ASCRP3000851	4.86877	6.03271	5.8551	5.02463	5.67151	5.12795	hsa_circRNA_405822		25070500	chr19	+	58772216	58775042	intronic	ENST00000595981	ZNF544	AATCTCTGGCAGTAAAATCCAGGAGTCTGCAGTTTCTAAAATCACACAGACTGGAAAGCT
ASCRP3000852	6.54124	6.52827	6.74328	7.03398	7.50622	8.75673	hsa_circRNA_054654	hsa_circ_0054654	circBase	chr2	-	56097854	56151298	exonic	NM_001039348	EFEMP1	AATCTGGAAATGAAAATGGAGAGTTCTACCTACGACTAGAACCCTCTGGTCTCTGAGGGA
ASCRP3000853	8.22826	6.2552	7.31863	7.85519	7.1587	7.34623	hsa_circRNA_007623	hsa_circ_0007623	circBase	chr19	-	52543740	52550313	exonic	NM_014650	ZNF432	AATCTGTCCAGTCCACAGGTCCTGGCTACCCTGGGAAGAGACAAGAAGTAAATGAAGAAA
ASCRP3000854	6.86379	8.64464	9.18645	4.71247	8.41243	7.74181	hsa_circRNA_404229		25242744	chr9	+	108467877	108510471	exonic	NM_018112	TMEM38B	AATCTTATGTTCCTTTATACCATCTTTATTGTGGCCACAAAGGAGCAGCTGCATTGGCAT
ASCRP3000855	5.47739	6.15416	5.7827	4.86877	6.86636	7.24128	hsa_circRNA_406812		25070500	chr6	+	88315634	88321966	exonic	NM_012381	ORC3	AATCTTTGTCTTGTAAGGAGCACCTGACTACGGTACTCGATAAGGTGTGAATGTCACAGA
ASCRP3000856	9.44219	8.33376	9.23354	9.40968	14.0437	13.5366	hsa_circRNA_010015	hsa_circ_0010015	circBase	chr1	-	12627938	12632881	exonic	NM_004753	DHRS3	AATGAAAAATAAAGAGAGATGGCTTTTGTGAGTTTCCCAACCTCTTTCCCCCACTGAAGC
ASCRP3000857	7.28124	7.59222	6.97404	6.87048	8.62939	8.06659	hsa_circRNA_103522	hsa_circ_0068135	circBase	chr3	+	180685838	180688146	exonic	NM_005087	FXR1	AATGAAAATGGGCTAGGTACAAATTCTGAGCTGTCTAACCCCTCTGAAACGGAATCTGAG
ASCRP3000858	4.86051	5.17197	4.88513	4.86877	5.98795	5.19184	hsa_circRNA_100871	hsa_circ_0023313	circBase	chr11	+	70118278	70176425	exonic	NM_003626	PPFIA1	AATGAAATTGCAAATAAAGATTCTATGCATCGACAGATGATGTGCGAGGTGATGCCGACC
ASCRP3000859	7.42354	7.39276	7.21279	7.968	8.64614	8.06367	hsa_circRNA_103469	hsa_circ_0004271	circBase	chr3	+	128984391	128985942	exonic	NM_016128	COPG1	AATGAAGAGATGTTACCCAGTATCTTGGTGTTGCTGAAGAGGGTGGCTTTGAGTATAAGC
ASCRP3000860	5.62598	5.76069	5.7827	6.08501	6.61178	6.2552	hsa_circRNA_006899	hsa_circ_0006899	circBase	chr15	+	85180577	85184493	sense overlapping	NR_003654	SCAND2P	AATGAAGATCTCCCGGACTTCAAGGAGATTCAGAAAACGTCCAGTGCAGCCCTGCCTGAT
ASCRP3000861	7.29738	8.80106	8.07039	6.68137	10.138	8.77866	hsa_circRNA_404755		25070500	chr10	-	61865662	61898845	exonic	NM_001149	ANK3	AATGAAGATTTAACCGAGTTACTTAATGGCATGGATGAAGGTGAAGATGCAATGACCGGG
ASCRP3000862	5.66204	5.99551	5.38546	5.44739	6.22499	5.72704	hsa_circRNA_407043		25070500	chr8	+	16955966	16977910	sense overlapping	NM_181723	MICU3	AATGAAGGAAAAGGTACTTAAAACAGATGCTGAGGAACTTGTCTCCAGAAGCTATTGGGA
ASCRP3000863	7.6654	8.67731	7.47412	6.21854	8.62696	8.02357	hsa_circRNA_100339	hsa_circ_0000131	circBase	chr1	+	151611363	151641111	exonic	NM_030918	SNX27	AATGACAATGACCTTGCTGTTACCTACTTCTTTCATCAGGAACCACGTGAATGTTGAGGG
ASCRP3000865	5.20167	7.49759	6.5053	6.12947	5.33274	5.09667	hsa_circRNA_102607	hsa_circ_0005315	circBase	chr2	-	8910799	8917022	exonic	NM_020738	KIDINS220	AATGACATTAAAAACCATCTACGAAAGGACACTTACCGAAGAAGGCAGATGCAGAGGACC
ASCRP3000866	6.40601	6.62767	6.5053	6.35991	7.88143	6.61178	hsa_circRNA_104601	hsa_circ_0084125	circBase	chr8	-	42294506	42295095	exonic	NM_006749	SLC20A2	AATGACGTGAGGAAGAGCACTGTCCATGACCCATGGCTCTGTGAAATCGCCCATCTCCAA
ASCRP3000867	11.2895	10.2875	10.5403	11.4226	9.92785	9.20082	hsa_circRNA_001795	hsa_circ_0001795	circBase	chr8	-	42294506	42323435	exonic	NM_006749	SLC20A2	AATGACGTGAGGTTCCGCTGTGTGGCAGCTGATTGCTTCCTTCCTGAGGCTTCCAATCTC
ASCRP3000868	7.00526	6.43548	6.55409	8.81968	6.22499	5.93194	hsa_circRNA_103738	hsa_circ_0006563	circBase	chr4	+	129752887	129773423	exonic	NM_024900	JADE1	AATGAGATGGTGTTCTGTGACAAATGCAACATCTGTGTGCACCAGGCTGCCTGCTGTTTC
ASCRP3000869	5.71106	6.26774	6.5053	6.80156	6.5782	6.44241	hsa_circRNA_102479	hsa_circ_0004071	circBase	chr19	+	17308600	17311638	exonic	NM_004145	MYO9B	AATGAGCTCAAGTACCTGGACGAGTTCCTGCTCAACAAGGGAGAGGCGCACCTCCTTCTC
ASCRP3000870	11.6626	9.49196	9.95215	9.90672	10.4757	10.7947	hsa_circRNA_047713	hsa_circ_0047713	circBase	chr18	+	48584494	48586286	exonic	NM_005359	SMAD4	AATGAGCTTGCATTCCAGCCTCCCATTTCCAATCATCCTGGTCAGCCTGCCAGTATACTG
ASCRP3000871	5.42238	6.89038	6.13547	5.18854	5.7827	5.32076	hsa_circRNA_406249		25070500	chr3	+	32180078	32181858	exonic	NM_015141	GPD1L	AATGAGGTGGCTGCAGAGAAGTTCTGTGAGACCACCATCGGTTGCCATGTCAAATCTTAG
ASCRP3000872	5.0611	5.53556	5.83629	5.15519	5.66204	5.24986	hsa_circRNA_104358	hsa_circ_0080035	circBase	chr7	-	44465498	44467302	exonic	uc010kye.3	NUDCD3	AATGAGTTTAAGATTCAGGAGCAGTTCCAGAAAAATCCCGACAGTTACAATGGTGCTGTC
ASCRP3000873	7.29738	8.07352	8.34082	7.5797	8.51689	8.30458	hsa_circRNA_102512	hsa_circ_0050463	circBase	chr19	+	34706028	34706566	exonic	NM_015578	LSM14A	AATGATAACAAGAGACAAGTAGGTCGCTCAAGCCCTCAGTTAGACCCTTTGAGAAAAAGC
ASCRP3000875	6.00115	7.48624	7.1587	5.99739	6.51782	6.57442	hsa_circRNA_104613	hsa_circ_0084171	circBase	chr8	+	42914234	42932507	exonic	NM_002027	FNTA	AATGATCGTGCTGTATTGGAGAGAGAAGTCCAGGACAGAGCAGAATGGGCTGATATAGAT
ASCRP3000876	5.18854	5.01722	5.41112	6.87048	4.86877	5.12795	hsa_circRNA_407234		25070500	chr9	-	123632934	123636251	intronic	ENST00000312189	PHF19	AATGATGATAGGCATCTCAGAGTGGTTGGGGAGATTCAGTGAGTTTTCCTAACATTTCGG
ASCRP3000877	6.99493	11.1466	9.65994	6.95285	7.71517	7.37584	hsa_circRNA_103525	hsa_circ_0001367	circBase	chr3	+	183361267	183369064	exonic	NM_017644	KLHL24	AATGATGTCCCCAAGGACTAGGCCACGCAGGTGTGGAAATTAAAAGAACACACATATTTT
ASCRP3000878	8.98599	8.5345	8.6893	8.80497	9.05632	8.57226	hsa_circRNA_104205	hsa_circ_0007769	circBase	chr6	+	144086397	144086935	exonic	NM_014721	PHACTR2	AATGCAAAATGCTGGCTCCTCTCATTCAAAAAAAACAACTGGCTCTAAAGCATCAGCTTC
ASCRP3000879	4.6226	5.15519	5.27802	4.78403	5.32076	5.12795	hsa_circRNA_011914	hsa_circ_0011914	circBase	chr1	+	41232267	41232646	exonic	NM_001142588	NFYC	AATGCAAGTCAGGGGAAGCCTCGAAGGTGCCTGAAAGAAACCTTACAGGTGCAGCTGAAT
ASCRP3000880	8.51393	9.85157	9.0362	8.57447	7.37113	7.48624	hsa_circRNA_005704	hsa_circ_0005704	circBase	chr20	+	10536878	10541468	exonic	NM_001009608	SLX4IP	AATGCAGAATTCACAAGATCCAATCCCTTGTCCTTAAAAGTGTGGGAATTTTGCTGTCCT
ASCRP3000881	6.29249	5.96504	5.22114	5.12795	8.036	7.48624	hsa_circRNA_406761		25070500	chr6	-	35565024	35614627	sense overlapping	NM_004117	FKBP5	AATGCAGCGGGAAGAACAATGTATTTTATATCTTGGACCAAGGTGTTTGCTGACTAGCAC
ASCRP3000882	9.05993	10.2707	10.535	8.38068	8.42473	8.62939	hsa_circRNA_407027		25070500	chr7	-	151167656	151195266	exonic	ENST00000478470	RHEB	AATGCAGCTTTTTTGGAATCTTCTGCTAAAGAAAATCAGGTTCCTCAAGCCAGGACCTAC
ASCRP3000883	5.72704	6.9075	5.8551	5.24986	5.80222	5.7827	hsa_circRNA_100929	hsa_circ_0007455	circBase	chr11	+	85961337	85967554	exonic	NM_003797	EED	AATGCAGTGTATAAAGGATGACGCTGTCAGTATAGAAAGTGGTACAAACACTGAACGCCC
ASCRP3000884	5.44739	5.62841	5.27802	5.5714	4.96043	5.53037	hsa_circRNA_092545	hsa_circ_0001426	circBase	chr4	+	89396991	89415482	exonic	NM_016323	HERC5	AATGCCATCATTGGAAGACTTGAAAGAACTCAGTCCTGATTTGGGAAAATAACCACCTGC
ASCRP3000885	10.6938	9.03906	8.04854	8.69946	9.72304	9.72304	hsa_circRNA_104391	hsa_circ_0080451	circBase	chr7	+	72398922	72400649	exonic	NM_172020	POM121	AATGCCATTACCAGTTCCTACAGCTCCACTCGAGGCATCTCACAGGCGCCATGATAGCAG
ASCRP3000886	7.25315	7.87068	7.19608	7.99134	7.97136	8.05511	hsa_circRNA_404980		25070500	chr12	-	26780965	26808785	exonic	NM_002223	ITPR2	AATGCGGAGACATCTGCCAGTGGATCTCCAGACACTTTACTACCATCAGATATGATTCTA
ASCRP3000887	9.03586	12.4167	12.7092	7.86295	7.34401	6.50331	hsa_circRNA_101102	hsa_circ_0000419	circBase	chr12	+	70193988	70195501	exonic	NM_022456	RAB3IP	AATGCGGAGGACCAAAGCTGACTTATCCTTGTATAATGAATTCCGATTGTGGAAGGATGA
ASCRP3000888	12.3326	9.16252	11.2654	10.2591	10.9478	11.2765	hsa_circRNA_103054	hsa_circ_0060205	circBase	chr20	-	35312815	35317187	exonic	NM_022477	NDRG3	AATGCTGCCTCCTGTTCTTACCCACCTAAGGAACATGATATAGAAACAACTCATGGTGTG
ASCRP3000889	6.96252	6.27862	6.13547	7.30425	6.42572	6.37737	hsa_circRNA_403286		25242744	chr5	+	904262	908576	exonic	NM_004237	TRIP13	AATGCTGTCTTGACCCAAATTGATCAGATTAAAAGGTCCTCCTGGCACTGGAAAAACATC
ASCRP3000890	5.53815	5.95732	5.38546	10.3507	5.0629	5.48546	hsa_circRNA_405339		25070500	chr15	-	50209130	50226379	exonic	NM_024837	ATP8B4	AATGCTGTGGAAGTGAGAGAAGAACTCAGGAAAAAGAGCCTGTGGATTTCTCAGTCAAAT
ASCRP3000891	9.89034	8.07842	9.13498	10.0041	9.22934	8.58061	hsa_circRNA_406961		25070500	chr7	+	77201159	77202117	intronic	uc010ldr.1	PTPN12	AATGCTTAAAAGTGTACCCACCACTGCGCCCTGTCTGTATTCTTAAATAGCACAGTTTTC
ASCRP3000892	7.78606	6.75223	7.36968	9.10495	7.39526	8.02496	hsa_circRNA_003615	hsa_circ_0003615	circBase	chr11	-	77823695	77832220	exonic	NM_024079	ALG8	AATGCTTTGGACAAAGTGCTGTCTGTCATCGGTGCTGTAAATGCATTGATGGAAAAAAAG
ASCRP3000893	8.96785	6.39176	6.57442	9.27905	7.42809	7.43297	hsa_circRNA_077760	hsa_circ_0077760	circBase	chr6	-	122779664	122779826	exonic	NM_020755	SERINC1	AATGGAAGAACAACTGAATAAGATACCATGTTTGTGTGGAAGTGCCCCGTGTTTGCTATG
ASCRP3000894	6.72521	7.58441	7.07067	7.55881	6.98547	7.05854	hsa_circRNA_003661	hsa_circ_0003661	circBase	chr11	+	82917099	82922472	exonic	NM_182603	ANKRD42	AATGGGGTTGTAGCATAGAAGATGTGGACTACAATGGAAACCTTCCAGTGTCTTCATTGG
ASCRP3000895	7.45643	9.50409	8.32366	9.41303	5.34463	5.72704	hsa_circRNA_003234	hsa_circ_0003234	circBase	chr11	-	13435076	13466728	exonic	NM_032320	BTBD10	AATGTAGAGATCTCAGTTATGGGTGCTACATGTGTGCTTTCAGAGCAGTAGTGTGAGGAA
ASCRP3000896	6.18258	7.8799	7.04222	5.94956	9.85157	9.55852	hsa_circRNA_001480	hsa_circ_0001480	circBase	chr5	+	43615949	43645612	exonic	NM_012343	NNT	AATGTCAACGGCTTCTGCATATACAGCAGGTGCGAGCCCCTATGGTTAATCCAACATTAG
ASCRP3000898	5.10018	5.72704	5.7827	5.21791	5.29036	5.80006	hsa_circRNA_104365	hsa_circ_0080121	circBase	chr7	+	45688268	45701813	exonic	NM_021116	ADCY1	AATGTCATGACCTGCGAGGACGATGACAAGGAGAACCACTGTCGCCGCATCAAGATTCTC
ASCRP3000899	8.34119	7.66214	8.07865	7.92709	8.29868	9.09904	hsa_circRNA_006499	hsa_circ_0006499	circBase	chr5	-	102432244	102433485	exonic	NM_017676	GIN1	AATGTCCCACCTTAAGCCCTACATAAGAGAATCCAGTGAACAAGATCAATATTGAACTGT
ASCRP3000900	9.46354	6.2314	7.61109	8.36818	6.61791	7.3403	hsa_circRNA_016598	hsa_circ_0016598	circBase	chr1	+	224918163	224918276	exonic	NM_152495	CNIH3	AATGTCCCTCTACTTTTCTATCACTTCTGGAGCTGGTGCTGCCAGAATACTCCATCCATA
ASCRP3000901	5.92602	6.7994	5.67151	5.62841	7.78442	7.24683	hsa_circRNA_102036	hsa_circ_0043026	circBase	chr17	+	30689932	30696801	exonic	uc002hhl.1	ZNF207	AATGTCGCAAGGTGGCCGTTACTGATCTTACTTCATCCAGTCTAATAGAATGATGCCAAT
ASCRP3000902	5.71106	7.02755	5.93391	5.79574	5.65012	5.88796	hsa_circRNA_102903	hsa_circ_0058010	circBase	chr2	-	210962809	211019335	exonic	NM_152519	KANSL1L	AATGTCTGGCTAATGGCATTTACAGGAGGTTTCCAATACTTATCTACAGGAATCGCCATG
ASCRP3000903	5.92602	5.76069	6.13547	6.50464	5.57645	5.80006	hsa_circRNA_400678		25242744	chr10	+	127683985	127697119	exonic	NM_145235	FANK1	AATGTGAATGTGAAGGACAGAAATGGAAAGACGCCCCTTATGGAGAGCCCATAAGTAGTG
ASCRP3000905	6.00115	6.30471	6.70691	5.97463	6.63616	6.35552	hsa_circRNA_065768	hsa_circ_0065768	circBase	chr3	+	50000008	50114685	exonic	NM_005777	RBM6	AATGTGATTAGTACTGCTATAACCAGAATTTGGTAGAAAAAGGATTTACTTGTTGGGGCC
ASCRP3000906	4.71247	5.80652	4.84596	4.73972	5.39121	5.38259	hsa_circRNA_054469	hsa_circ_0054469	circBase	chr2	+	47635539	47657080	exonic	NM_000251	MSH2	AATGTTATACAGGCTCTGGAAAAACATGAAGGAGCAAAGAATCTGCAGAGTGTTGTGCTT
ASCRP3000907	11.6856	10.1998	10.1789	9.97723	7.29049	7.19074	hsa_circRNA_406821		25070500	chr6	+	109175427	109197553	exonic	NM_032131	ARMC2	AATGTTCAAAGGAACAACATCTTTACCATCTCATCTCAAGAATGGAGGGGTGTGGTGTCT
ASCRP3000908	8.75839	6.7853	7.99606	8.0983	8.36873	9.0116	hsa_circRNA_000917	hsa_circ_0000917	circBase	chr19	+	19603114	19607028	exonic	NM_017660	GATAD2A	AATGTTCCCAACACCAGCCTGCTCGTCAACATCCCACAGTGACATGAAGTCCGAGAGGAG
ASCRP3000909	6.72521	6.84404	6.40813	10.5876	5.32076	4.69401	hsa_circRNA_406750		25070500	chr6	-	30695948	30697798	intronic	ENST00000376389	FLOT1	AATGTTCCCAAGTGTGAGGTCTCAGGTTGGAGCTGAGGAGAATTGCTAGGTTCCTGTGTT
ASCRP3000910	6.92046	5.41112	5.9161	6.39033	5.65012	7.02939	hsa_circRNA_102783	hsa_circ_0007532	circBase	chr2	+	97024782	97026448	exonic	NM_015341	NCAPH	AATGTTGACACTCTGGTCCAGCTTCACCTCAAACCAGGCACCAGGGGAAGAAATGATTTC
ASCRP3000911	7.4406	5.52255	5.38546	7.21805	8.44505	8.26312	hsa_circRNA_004097	hsa_circ_0004097	circBase	chr10	-	46753787	47232156	sense overlapping	NM_031912	SYT15	AATGTTTAGGGGTAAGTCTGCTTTTTTTCTATTTTTAATAAAAAGATATATTACAGAAGA
ASCRP3000912	9.00799	12.4275	9.94521	7.81678	9.84772	9.62276	hsa_circRNA_100190	hsa_circ_0006848	circBase	chr1	-	42730785	42744343	exonic	NM_014947	FOXJ3	AATGTTTCCTTAAAGTGCCTCGATCTAAGGATGACCCTGGAAAGGATGACATCTGAACTG
ASCRP3000913	6.0105	5.69954	5.93391	6.52305	6.98547	8.60041	hsa_circRNA_091053	hsa_circ_0091053	circBase	chrX	-	71492452	71496084	exonic	NM_001007	RPS4X	AATTAAAAATATTGTGGCAGGATTAATAGCAGCTCGTGGTCCCAAGAAGCATCTGAAGCG
ASCRP3000914	7.57309	5.71106	5.68793	8.06659	6.42012	6.28942	hsa_circRNA_091412	hsa_circ_0091412	circBase	chrX	-	118750908	118754014	exonic	NM_145799	SEPT6	AATTAAAACAAGAAGCTTTAATTTGGGCTTCCTGTAGACACCCTTTTCCTGCGCAACAGA
ASCRP3000915	9.07829	7.14092	7.74546	9.006	9.33346	9.02666	hsa_circRNA_406457		25070500	chr4	-	25193245	25198922	antisense	NR_037934	SEPSECS-AS1	AATTAAAGAGAGTGTTTTAGGGCACTGAACTTCATCTCCTCATTCCTACCCTCCTGGTCT
ASCRP3000916	6.18258	5.58649	5.02463	5.12795	6.1061	5.12795	hsa_circRNA_058992	hsa_circ_0058992	circBase	chr2	+	242092890	242122439	exonic	uc002wat.1	PPP1R7	AATTAAATCTTGCCACACTGTCTTGACAGGCGGGTCGAGTCTGAAGAATCCGGCGATGAA
ASCRP3000917	4.73972	5.17197	5.09667	4.93315	5.30564	5.12795	hsa_circRNA_000028	hsa_circ_0001321	circBase	chr3	-	71100058	71100343	intronic	ENST00000318789	FOXP1	AATTAAGCCAAATGACTAACAGTAATTAAAATGGAAATGGCACAGGGAGGGAAGGCATGT
ASCRP3000918	5.41112	5.26244	4.73069	5.06469	5.09667	5.02463	hsa_circRNA_405354		25070500	chr15	+	56665638	56704634	exonic	NM_198524	TEX9	AATTAAGGCAAAATAACAAGGCGTTTAAATGCAGAATTGCAGGCAAAAACAGCTGACGTG
ASCRP3000919	6.00115	5.57645	5.22114	5.89807	5.54332	5.04298	hsa_circRNA_403615		25242744	chr6	-	45073658	45290704	exonic	NM_181356	SUPT3H	AATTAATCTGAAACTGCTTATCAATAACAGCTGTAGCACTGTGGCTTTTCTCCATGGACT
ASCRP3000920	5.37391	6.89038	6.61791	5.68793	5.69258	5.84049	hsa_circRNA_401099		25242744	chr12	-	123818599	123834988	exonic	NM_018183	SBNO1	AATTACATATGCAGCCCAGATGGTGGAGCCAGGGCAAGATTTACTGCTTGCTGCTTTGAG
ASCRP3000921	6.75668	6.26305	5.76291	6.27785	6.82931	7.17793	hsa_circRNA_004564	hsa_circ_0004564	circBase	chr2	-	204354306	204356042	exonic	NM_203365	RAPH1	AATTACTGAGAGTTTGGATTCTGACAAGCCCATGGAACCAGTAAAAAGATCTCCTCTTCG
ASCRP3000922	7.79529	6.03271	6.55409	8.0031	6.79291	6.80694	hsa_circRNA_101760	hsa_circ_0038610	circBase	chr16	-	23543977	23563625	exonic	NR_003501	EARS2	AATTCAACAGGCTTCTTGCACCTGGGTGGCCTCCGCACTGCCTTGTACAACTACATCTTT
ASCRP3000924	8.73883	7.1587	7.22851	6.55793	9.43195	9.9337	hsa_circRNA_404761		25070500	chr10	+	69881194	69882097	exonic	NM_032578	MYPN	AATTCCACCACCTCAAGTAAGCATGCAAGACGACAGCATAGAAGCTTCTACTTCCATATC
ASCRP3000925	6.34668	7.48992	7.18455	6.23938	5.71336	5.85302	hsa_circRNA_102973	hsa_circ_0059074	circBase	chr2	+	242346951	242352836	exonic	NM_014808	FARP2	AATTCCATCAGAAGCACGTGGCCAAAGAATGTGGTGCTTCGCCTAGCTGTAAAATTTTTT
ASCRP3000926	7.58064	6.02719	6.82931	7.49626	7.9472	8.28255	hsa_circRNA_023948	hsa_circ_0023948	circBase	chr11	+	85961337	85968638	exonic	NM_003797	EED	AATTCCATCCAAGAGATCCAAATCTTCTCCTGTCAGTAAGTAAAGGATGACGCTGTCAGT
ASCRP3000927	7.68686	9.15579	8.89219	7.52461	9.38291	9.11453	hsa_circRNA_013729	hsa_circ_0013729	circBase	chr1	+	117910084	117957453	exonic	NM_006699	MAN1A2	AATTCCTAGATGGGCAAAGATGGATTGAAGACAACCTTGATTTCAGTGTGGCAACAGCGG
ASCRP3000928	4.86051	5.23717	5.02463	4.96043	6.00864	6.24731	hsa_circRNA_043108	hsa_circ_0043108	circBase	chr17	+	33585669	33588115	exonic	NM_144975	SLFN5	AATTCGGAATGTCTGAAAGAGCAGCAGAAACGCTACTTTCCAGGAGAACATTTCAGGATA
ASCRP3000929	6.71837	6.2072	7.09637	6.18092	8.67555	8.4497	hsa_circRNA_101254	hsa_circ_0030051	circBase	chr13	-	41515056	41518061	exonic	NM_172373	ELF1	AATTCTTCCGTTCAGAGTATTAGGAAGAAAAACTAAACCACCACGACCAGATTCCCCAGC
ASCRP3000930	6.56302	5.01722	5.55615	7.38774	4.73972	5.12795	hsa_circRNA_015816	hsa_circ_0015816	circBase	chr1	+	200080329	200090083	exonic	NM_003822	NR5A2	AATTCTTGGTGCTCTTTAGTTTAGGTTGATGACCAAATGAAGCTGCTTCAGAACTGCTGG
ASCRP3000932	6.61178	7.07201	7.98708	6.0618	7.69848	7.70022	hsa_circRNA_004950	hsa_circ_0004950	circBase	chr3	+	196533449	196539722	exonic	NM_002577	PAK2	AATTGAAAAATCCCAACATCGTTAACTTTTTGGACAGCTGAATGCCAAGGGAACAGAAGC
ASCRP3000933	5.33274	7.0118	6.43409	4.96043	5.44739	4.96429	hsa_circRNA_004752	hsa_circ_0004752	circBase	chr1	+	43239233	43241150	sense overlapping	NM_024097	C1orf50	AATTGAAGACATGCTGATGAATTCATCCGAGCAAATGCCACCAACAAGCTGACAGTCATA
ASCRP3000934	5.94566	5.95732	6.06539	6.34372	6.2693	6.47926	hsa_circRNA_001913	hsa_circ_0001913	circBase	chrX	-	19701940	19713859	exonic	NM_031892	SH3KBP1	AATTGAAGTAGAAAATGACTTTCTGCCGGTAGAAAAGGTAGAGGAAGGATGGTGGGAAGG
ASCRP3000935	5.35934	5.74732	5.74732	5.28729	7.12637	7.30804	hsa_circRNA_405819		25070500	chr19	+	58290118	58291514	intronic	uc002qqb.2	ZNF587	AATTGAATGTCATACATCAAATAGCTGCATACATTCCAGGTTGTTGGCATGGAGGGGAAG
ASCRP3000936	6.1061	7.763	6.87099	5.84677	7.17959	6.95866	hsa_circRNA_103116	hsa_circ_0001181	circBase	chr21	+	30693541	30702014	exonic	NM_001186	BACH1	AATTGAGAAGCTGGTTGATGATAATTAGAAGCATGCTTTCCACTGAACTTCCCGACAACA
ASCRP3000937	7.08092	9.16105	7.68569	6.74328	7.10949	7.38126	hsa_circRNA_407020		25070500	chr7	-	140449086	140494267	exonic	NM_004333	BRAF	AATTGATGACTGGACAGTTACCTTATTCAAACATCAACAACAGGGACCAGGCCCCAAATT
ASCRP3000938	6.76665	7.6157	8.01198	8.21011	11.3785	9.33643	hsa_circRNA_101868	hsa_circ_0003568	circBase	chr16	+	71954641	71955356	exonic	NM_014761	IST1	AATTGCAAAGAATTACAACGTACCCTATGAACCTGACTCTGTGGTCATGGTTGCTGATCA
ASCRP3000939	6.71837	5.80652	5.68793	7.94452	5.00978	5.26244	hsa_circRNA_013128	hsa_circ_0013128	circBase	chr1	+	91973410	91973954	exonic	NM_003503	CDC7	AATTGCAGCTGAACTTCAGTGCCTAACAGTGGCTGGGTGTTAAAAAAGATATTGAGAAGC
ASCRP3000940	5.99362	7.98518	7.11254	6.23938	6.99399	7.51479	hsa_circRNA_404790		25070500	chr10	+	93579026	93602148	exonic	NM_025235	TNKS2	AATTGCCGCGATACCCAAGGCAGACATTCAACACCTTTACATTTAGCAGGTGAATATAAG
ASCRP3000941	9.00226	5.62841	6.01237	7.55881	7.31145	7.28587	hsa_circRNA_051241	hsa_circ_0051241	circBase	chr19	+	42363987	42375484	exonic	NM_001022	RPS19	AATTGCCTCATTCGTAAGTACTTTCGCCATCATAGTATTCTCCACCACTGTTCCTTCCAG
ASCRP3000942	8.5519	9.78799	8.85684	6.95285	7.36312	6.94116	hsa_circRNA_104749	hsa_circ_0086564	circBase	chr9	+	20907148	20933102	exonic	NM_017794	FOCAD	AATTGCTGCTTTGACACTAGTCTTGAATACAAGTTCATATCCAGCTTTCAGAGTGGCACC
ASCRP3000943	5.65012	4.80569	5.15856	5.60143	5.0629	5.12795	hsa_circRNA_101961	hsa_circ_0041671	circBase	chr17	-	5118219	5126751	exonic	NM_207103	SCIMP	AATTGGCCTTCTCTAGAAGACTCTTGATTCCACTGCAATGAGCTGGTGGAGGAATAATTT
ASCRP3000944	9.31205	8.95119	8.61674	7.91867	11.0909	11.7787	hsa_circRNA_403150		25242744	chr4	-	77977114	77987558	exonic	NM_006835	CCNI	AATTGGGATCTTCACACAGCCACACCATTGGATTTTCTTCATATTGTAGCTACAGCAAGC
ASCRP3000946	5.67622	6.55793	6.29249	8.30686	5.02093	5.20494	hsa_circRNA_103003	hsa_circ_0059545	circBase	chr20	+	18523662	18531819	exonic	NM_006363	SEC23B	AATTGTCATTTATCTTGGTGAGTTGGGCAGATGTACAGAGTCAGCTCAGGCACATAGAAG
ASCRP3000947	5.21791	5.89403	5.38546	5.44739	6.07256	6.23938	hsa_circRNA_406012		25070500	chr2	-	197986055	197987516	exonic	NM_153697	ANKRD44	AATTGTTAGTAAACAACGGGGCAGATGTTAACATTCAGGCCACTTGGATGTTGTAGCATT
ASCRP3000948	8.20645	6.77765	7.14092	7.66214	7.98708	7.9102	hsa_circRNA_001646	hsa_circ_0001646	circBase	chr6	+	144843115	144854396	exonic	NM_007124	UTRN	AATTGTTGCAGAAGTGAAGGATAGGCAGCCAAGGCAATCCCTATTCAACAGAGGAAAATG
ASCRP3000949	6.05277	6.70691	6.52827	6.42012	6.31984	7.75912	hsa_circRNA_008640	hsa_circ_0008640	circBase	chr2	-	62100136	62107529	exonic	NM_006430	CCT4	AATTTAAATGGTTCTGGCAAACTGCTCAAGCTGGTGGAGCTGTCTAAGGCTCAAGATATA
ASCRP3000950	8.49938	9.45286	8.8098	8.26703	6.75223	7.96078	hsa_circRNA_401230		25242744	chr14	-	35036891	35037219	exonic	NM_021249	SNX6	AATTTAGTGGAACTGGCAGAGTTAGAACTGAAGCATGCAAAGGATCTCCTGTATCGAAGG
ASCRP3000951	7.50754	8.74304	8.76061	7.297	6.00864	6.48464	hsa_circRNA_008629	hsa_circ_0008629	circBase	chr10	+	90653627	90665417	sense overlapping	NM_020799	STAMBPL1	AATTTATAACGCCCAAGGATGTGACCTTCTCTTGGATTTTCCTGATTATTATGAGAGGCA
ASCRP3000952	5.35934	5.98605	5.24986	5.99739	5.96504	5.48546	hsa_circRNA_407153		25070500	chr9	+	6493825	6499931	exonic	NM_152896	UHRF2	AATTTCAGATGGACCGAGGTGATGAGTTCACATACACTGGAAGCGGTGGTAAAAATCTTG
ASCRP3000953	7.24128	6.19083	7.726	6.72918	7.5569	7.83031	hsa_circRNA_029352	hsa_circ_0029352	circBase	chr12	-	125396193	125396954	exonic	uc001ugu.1	UBC	AATTTCATTGCACTTTCCTTTCAATAAAGTTGTTGCATTCCCGTGGGATGCAGATCTTCG
ASCRP3000955	4.96814	5.60143	5.48546	4.96043	5.16528	5.04298	hsa_circRNA_402372		25242744	chr2	-	136620176	136622733	exonic	NM_005915	MCM6	AATTTCTCAATTTGGGGGGAAAGAGCTCAGAGATGAGGAACAGACAGCTGAGAGCATTAA
ASCRP3000956	5.74059	5.19184	5.09667	6.63495	5.26244	5.40546	hsa_circRNA_102161	hsa_circ_0045194	circBase	chr17	+	61417461	61432751	exonic	NM_025185	TANC2	AATTTCTCTGTGATCCGAGGTGGTTGCCTATCACTATTGTCAAGCAGATAATGCCTACAC
ASCRP3000957	7.89108	7.79988	7.97208	7.54343	7.19115	7.34179	hsa_circRNA_100404	hsa_circ_0015379	circBase	chr1	-	176145045	176153828	exonic	NM_022457	RFWD2	AATTTCTTGGCCCCATCTGCTTTGATATGATTGAAGAAGCATACATGACAAAATGTGGCC
ASCRP3000958	5.47739	5.62841	6.83775	6.43687	5.50941	5.80652	hsa_circRNA_042688	hsa_circ_0042688	circBase	chr17	-	27041298	27043076	exonic	NM_031934	RAB34	AATTTCTTTGTTACGAGCACTTATTTAAGATCTCCAAGGTCATTGTGGTGGGGGACCTGT
ASCRP3000959	7.16626	6.93527	6.68371	8.80497	5.98795	5.96311	hsa_circRNA_008564	hsa_circ_0008564	circBase	chr10	-	70246900	70276600	exonic	NM_152707	SLC25A16	AATTTGAAAAGTGCCTGTATTGCTGGATGCTGTGCCAAAACAACAGTTGCTCCATTGGAT
ASCRP3000960	5.16193	5.91211	5.48546	5.51205	5.0629	5.27802	hsa_circRNA_006482	hsa_circ_0006482	circBase	chr16	+	67070541	67116211	exonic	NM_022845	CBFB	AATTTGAAGATAGAGACAGGTCTCATCGGGAGGAAATGGAGGCTTTTGTGGCCACAGGAA
ASCRP3000961	7.8311	7.1771	6.84613	8.44902	9.82212	9.40649	hsa_circRNA_038416	hsa_circ_0038416	circBase	chr16	-	21475023	21475314	exonic	NR_027155	SMG1P3	AATTTGACTACAATTGGAAATGCCAAAAACTCACTAATAGGGGTTGTTGCTGTAGCCCGT
ASCRP3000962	7.20099	5.17197	5.24986	6.52305	6.94604	6.61669	hsa_circRNA_400038	hsa_circ_0092373	circBase	chr17	+	75085353	75085553	intronic	ENST00000392476	SEC14L1	AATTTGCAGTAACAGGTGTGAGCATTCTAGCAGCAGTTTGATGATCGTATGTCAAGCATG
ASCRP3000963	5.43633	5.17197	5.62598	5.62841	5.52255	5.62841	hsa_circRNA_406042		25070500	chr2	+	209204860	209207276	intronic	ENST00000264380	PIKFYVE	AATTTGCATATATTATTAAAACCAGTGGCTCTTAGCAGGGGGGTTATTTTTCCTTAGTTG
ASCRP3000964	5.52255	6.04186	5.72704	5.21791	6.19083	6.13718	hsa_circRNA_407269		25070500	chrX	+	15833799	15836765	exonic	NM_005089	ZRSR2	AATTTGGAACCTCACCTGAGGGGCAATGTATATGTTCAGTACCAGTCATGTTCACGTAAA
ASCRP3000965	7.90695	8.21416	7.55849	6.9095	6.60438	6.71151	hsa_circRNA_102855	hsa_circ_0057105	circBase	chr2	+	173433468	173460751	exonic	NR_103729	PDK1	AATTTGGAAGCAAAATCACCAGGACAGCCAATACAAGTGGTTTATGTACCATCCCATCTC
ASCRP3000966	5.26244	5.85302	5.48546	5.5714	5.62841	5.76291	hsa_circRNA_070397	hsa_circ_0070397	circBase	chr4	+	88362980	88370405	exonic	NM_024047	NUDT9	AATTTGTTGCAATAAAAAGGAAAGACTGTGGAGAATGGGCAATCCCAGGGAAATCCTGCA
ASCRP3000967	7.01645	8.67202	7.28047	6.49	8.07441	7.96536	hsa_circRNA_100217	hsa_circ_0008197	circBase	chr1	-	51032748	51061888	exonic	NM_007051	FAF1	AATTTTATAACCTGGGCTTGGGATCTGACAAAGGACTCCAACAGAGCAAGATGTGTCTTG
ASCRP3000968	8.47763	10.5752	9.13883	8.62315	10.8372	9.14691	hsa_circRNA_005433	hsa_circ_0005433	circBase	chr4	+	119529812	119549381	exonic	NR_109983	LOC729218	AATTTTCATATAAGTGGATTCCAGAGGGGTGACAGCAAAACCTGGACCTACCATGAAAGA
ASCRP3000969	7.17751	8.64464	8.41102	6.15416	7.89108	6.99823	hsa_circRNA_102786	hsa_circ_0001053	circBase	chr2	-	100078957	100081447	exonic	NM_016316	REV1	AATTTTTAGTGGAGTTGCCATCTATGTTAATGGATACACAGAAGCTCCACCATGAGGCGA
ASCRP3000970	7.4406	6.57442	6.61791	10.3264	5.86338	5.68091	hsa_circRNA_059550	hsa_circ_0059550	circBase	chr20	+	19867164	19983103	exonic	NM_001242581	RIN2	AATTTTTGAAATATCCTTCTTTCAGTGGTGTTGTTGAAAGGGCTTGGCAGCTCCCAAATG
ASCRP3000971	7.59533	10.9396	9.96814	7.08624	8.88712	7.95012	hsa_circRNA_002850	hsa_circ_0002850	circBase	chr10	-	123661905	123683844	exonic	NM_007041	ATE1	AATTTTTGAGTCTTTACCAGAGAATGCATCACACAAGTTAGAGGCATGTGGGCACATTCC
ASCRP3000972	4.84387	5.52255	5.74732	4.73972	5.16528	5.27802	hsa_circRNA_103320	hsa_circ_0064772	circBase	chr3	-	33633886	33686395	exonic	NM_015097	CLASP2	ACAAAAATGGTGTCTCAATCACAGCATAAAAGCTTCGATGATGAAGAATCAGTGGATGGA
ASCRP3000973	6.92046	7.763	6.91798	9.26261	6.40743	8.19972	hsa_circRNA_011717	hsa_circ_0011717	circBase	chr1	+	38273472	38275126	exonic	NM_198446	C1orf122	ACAAAACACCTTCAGTAGAGCCTTGATTAAAAGGAAACCTGCAGACTCTCTCGGCCACGC
ASCRP3000974	5.53815	6.2072	5.82148	5.89807	5.74732	8.05578	hsa_circRNA_103687	hsa_circ_0070356	circBase	chr4	+	87593517	87622954	exonic	NM_006264	PTPN13	ACAAAAGAAACTTCAGGTTCTGAGGGAAGCCATGAATGTAGAAGTAAGCCTAGCTGATCC
ASCRP3000975	5.06828	5.71106	5.55615	5.74284	5.27802	5.94761	hsa_circRNA_405308		25070500	chr15	-	33357157	33384404	intronic	ENST00000561249	FMN1	ACAAAAGACACAGAAGAAAAAGTGGGACTGAAGTACACTGAAGCAGGTTAGCATCAGGAA
ASCRP3000976	6.18258	9.0362	7.50622	5.5714	7.21481	7.28047	hsa_circRNA_077417	hsa_circ_0077417	circBase	chr6	-	99347143	99375698	exonic	NM_012160	FBXL4	ACAAAAGTAGAGGTAAAAGAATGTCACATGTCAGCATTTGTACCTGAAGTCAGCATGCAA
ASCRP3000977	7.29738	5.21791	6.34963	5.68793	6.08943	6.52827	hsa_circRNA_000242	hsa_circ_0000242	circBase	chr10	-	70864370	70864480	antisense	NM_002727	SRGN	ACAAACACATCCACTAGCTCTGCAAACACATTCAAAGGTATTGACAGCACAACTGTGTTT
ASCRP3000978	5.23078	6.18258	5.99739	5.41676	5.16528	5.20494	hsa_circRNA_104083	hsa_circ_0075828	circBase	chr6	+	22020567	22020771	exonic	NR_015410	CASC15	ACAAACAGACAGAAGAAGGAAGTGGCTAATGGATCTGCATTTACTGCTCAACCACATCTA
ASCRP3000979	7.57309	7.78442	8.30325	7.59936	6.51782	7.41828	hsa_circRNA_008025	hsa_circ_0008025	circBase	chr3	+	76483440	76483669	intronic	ENST00000475034	ROBO2	ACAAACCGAGTCCTCAAAGAGTACAAAGATATAATAAGCTTTCCAATTTGTTGGCACCCA
ASCRP3000980	8.5345	8.15971	7.1587	6.79183	6.50464	6.0105	hsa_circRNA_104317	hsa_circ_0079485	circBase	chr7	-	16341045	16348252	exonic	NM_001101417	ISPD	ACAAACGAGATCTCTATGCGGCTGAATCGATTATTAAGGTGTAGTGACTATGACTTGGAA
ASCRP3000981	8.94046	11.0241	9.76122	8.87501	8.8051	9.36023	hsa_circRNA_100226	hsa_circ_0005567	circBase	chr1	-	51868106	51874004	exonic	NM_001981	EPS15	ACAAACTTGGATTTTTTCCAGTCTGATCCTTTTGTTGGCAATCTCTTCTCTGAAAGCTGA
ASCRP3000982	5.18854	5.80652	4.88513	5.28729	6.7853	6.9085	hsa_circRNA_404525		25070500	chr1	+	67423741	67428843	exonic	NM_020948	MIER1	ACAAAGAAAATGAAAAAGGAAGGCGACATGCCAATTCATGAACTTCTCAGCCTTTATGGT
ASCRP3000983	7.19608	7.19608	5.8551	7.44509	7.88905	7.53955	hsa_circRNA_406916		25070500	chr7	+	23163395	23166829	intronic	ENST00000479288	KLHL7	ACAAAGAAGAATGGCTGAAATATAGAAAACGTTGTGTGACGTGATCCTCATGGTCCAGGA
ASCRP3000985	6.29249	7.52004	7.30196	7.62151	5.34463	5.75179	hsa_circRNA_008417	hsa_circ_0008417	circBase	chr5	-	94244955	94259726	exonic	NM_024717	MCTP1	ACAAAGATGCTGGGAAAAGGGATGATTTCATTGGCAGGAACTTTCAGAAAATGAAGTGGT
ASCRP3000986	5.62598	5.53556	6.37737	6.58948	6.20882	6.12259	hsa_circRNA_058197	hsa_circ_0058197	circBase	chr2	-	217536827	217542954	exonic	NM_000599	IGFBP5	ACAAAGCATTTATTTAATAAAGTTATGCATTCAGTTAGGCCCCTGCCGCAGACACATGGA
ASCRP3000987	8.29025	7.89588	8.05511	7.67131	8.72056	8.15992	hsa_circRNA_008757	hsa_circ_0008757	circBase	chr4	+	76725286	76726456	exonic	NM_003715	USO1	ACAAAGCCAGCTGACTGAAAAGGACTCTATGATTGAAAATATGGATCTCCAACTTGAGGA
ASCRP3000988	7.10644	8.17372	6.96733	6.68137	7.77677	7.214	hsa_circRNA_092420	hsa_circ_0002178	circBase	chr15	+	64404771	64415745	exonic	NM_003099	SNX1	ACAAAGTTACAACACAGAGTAAACATCAGTCTCCAAAGATAACTACATCCCTTCTTCCCA
ASCRP3000989	5.20167	5.55615	5.22114	5.5714	7.21886	6.31154	hsa_circRNA_025597	hsa_circ_0025597	circBase	chr12	-	21788274	21810728	exonic	NM_001174097	LDHB	ACAAATAAAATTAACTATTGTAGTGTGCTCCGCACGACTGTTACAGAGGTCTCCAGAGCC
ASCRP3000990	8.00123	6.76776	8.34932	8.33394	6.35991	7.39383	hsa_circRNA_103010	hsa_circ_0059660	circBase	chr20	-	25282854	25290211	exonic	NM_015600	ABHD12	ACAAATACATTTACAAGAGCCCTGAGCTGCCACGGATACTGAGGTTGGGGTGACTCAGTG
ASCRP3000991	5.35934	7.33361	6.55409	5.21791	5.32076	5.26244	hsa_circRNA_406822		25070500	chr6	+	109232101	109258202	exonic	NM_032131	ARMC2	ACAAATACCAGAAGAAGCAGCTTAAAGTGAGTAGAAAGAATCTTCTTAATGTCTGCAAAC
ASCRP3000992	10.8407	9.11929	9.66395	10.4594	9.7907	8.96304	hsa_circRNA_407331		25070500	chrX	-	129917520	129943235	intronic	ENST00000370935	ENOX2	ACAAATACTCCTTCAGCTGCACATAAATCAACTCCTCCTCTGTAATGGAACAGCTAGTGC
ASCRP3000993	5.92602	9.38705	7.73787	4.99477	6.01237	6.56683	hsa_circRNA_104981	hsa_circ_0007933	circBase	chrX	-	10534927	10535643	exonic	NM_000381	MID1	ACAAATTGAAGATAGCTGATCAGCTTCCTTGGGTTTTGCTGATGACACAAGAGAGCTTTG
ASCRP3000994	7.18786	7.11687	6.29249	6.89947	6.23938	6.62584	hsa_circRNA_044796	hsa_circ_0044796	circBase	chr17	+	56780556	56798173	exonic	NM_058216	RAD51C	ACAACAAAGATTGATAGAAATCAGGCCTTGCTTGTTCCTGCATTAGAACACCGAAAAGCT
ASCRP3000996	6.73878	8.6858	8.58092	6.21854	7.05222	7.05131	hsa_circRNA_100274	hsa_circ_0005371	circBase	chr1	-	93070863	93073284	exonic	NM_005665	EVI5	ACAACACATTGCTGAGCTTGAAATCCAGAACCAGATCAATAGTAACCATCTTCGAAGAGC
ASCRP3000997	7.76466	7.88143	7.88905	7.07647	6.35991	6.71151	hsa_circRNA_000412	hsa_circ_0000412	circBase	chr12	+	58340777	58347472	exonic	NM_033276	XRCC6BP1	ACAACACCACCAGTGCTGTTAACAAAGATAGACACTTTTCTTGCGAAGACTGTAATGGAA
ASCRP3000998	5.4611	5.17197	5.19184	5.54074	5.32076	6.8409	hsa_circRNA_405499		25070500	chr16	-	81124205	81124712	exonic	ENST00000564477	GCSH	ACAACAGAAAATGGCATTGGAACAGTGGGAATCAGCAATTTTGCACAGGTTAAATCATTT
ASCRP3001000	7.92857	10.1119	9.71919	6.98405	6.86636	6.91549	hsa_circRNA_104273	hsa_circ_0006107	circBase	chr6	-	170852688	170858201	exonic	NM_002793	PSMB1	ACAACATCATCGGTGGACTTGATGAAGAAGTACTATACTGGCAATTGCTGGAGAAGATTT
ASCRP3001001	8.29371	9.42742	7.46258	9.37859	7.41053	6.63495	hsa_circRNA_083957	hsa_circ_0083957	circBase	chr8	+	37971709	37974243	exonic	NM_004674	ASH2L	ACAACCAAAAACAGAGCAGTGCTGTGTCTACTAGTGGGAATTTAAATGGATATTATACCA
ASCRP3001003	6.13718	5.91211	5.82148	5.54074	5.81188	6.46163	hsa_circRNA_406999		25070500	chr7	+	117874484	117899943	sense overlapping	NM_019644	ANKRD7	ACAACCCAAGAACACCTTTGCACCTAGCCTGTGCTAATGGACATACAGATGTTGTACTTT
ASCRP3001004	5.21791	6.44241	5.80222	5.32377	7.24128	7.19608	hsa_circRNA_400718		25242744	chr11	-	17118603	17121516	exonic	NM_002645	PIK3C2A	ACAACCCAGATAAACATTATATGATTCCTTCAGGGTTACCAGAACTTACAAGTATTCAAG
ASCRP3001005	7.75745	7.83005	7.67632	7.68452	5.00978	5.95732	hsa_circRNA_047274	hsa_circ_0047274	circBase	chr18	+	21645975	21663045	exonic	NM_153211	TTC39C	ACAACGACTAGAGAATGCCATGATGACATTTGAGGAAGAAAAAATGCAGTTGGCATGTGA
ASCRP3001006	6.88479	7.35947	7.18455	6.20231	6.13718	6.36284	hsa_circRNA_403356		25242744	chr5	-	74041502	74046492	exonic	NM_032380	GFM2	ACAACTGAAGCAAGGAATGCCTTAATTGAACAAGTCATGTGGACTTTACCTTGGAGGTTG
ASCRP3001007	8.54613	7.50622	7.45129	11.3537	5.74059	5.88796	hsa_circRNA_101403	hsa_circ_0032649	circBase	chr14	-	75513078	75516421	exonic	NM_014381	MLH3	ACAACTGTGGCTGTGGATGTTGTACTTGAGAATGGCAATTATTTCCAGTCAGAGAAGGAA
ASCRP3001008	5.77613	7.28587	7.31259	5.51205	5.60143	6.32285	hsa_circRNA_103912	hsa_circ_0007747	circBase	chr5	-	92889466	92899169	exonic	NR_021490	NR2F1-AS1	ACAACTTGCAGCTCATCTCTATTGATGCAGGTAGATGAAACTCAAGAGAAAAGGTGTGGA
ASCRP3001009	5.12795	4.80569	4.88513	5.24986	5.16528	5.43633	hsa_circRNA_405123		25070500	chr13	-	25463453	25487229	exonic	NM_018451	CENPJ	ACAAGAAAAATTATCTTCCAATGCAAGGTGTTGGAAATCAATAGCTCTTCTAGCCTTTGC
ASCRP3001010	4.86051	5.15519	5.09667	5.18854	5.62841	5.91012	hsa_circRNA_405091		25070500	chr12	-	122995655	122999774	exonic	NM_023012	RSRC2	ACAAGAAATAGCTGCAGAGATAGAAAGAAGAGAATTGAAAAGCCGAGAAGATTTAGCAGA
ASCRP3001011	6.05277	7.34623	6.79074	6.50464	7.13837	7.15449	hsa_circRNA_102510	hsa_circ_0008030	circBase	chr19	+	34685382	34706566	exonic	NM_015578	LSM14A	ACAAGAGACAAGTAGTTCGATCCTTTGGTACAGAAGACAGACCGACAGATCGTCCAATAC
ASCRP3001012	8.69337	11.3082	9.49512	8.69946	8.73262	9.84831	hsa_circRNA_104807	hsa_circ_0001866	circBase	chr9	-	86293355	86297981	exonic	NM_013438	UBQLN1	ACAAGAGCAGGCCTCAGGATCATTCAGCTCAGCAAACAAATACAGCTGGAAGCAATGTTA
ASCRP3001014	5.08962	6.30471	6.29249	9.60773	5.24986	5.06469	hsa_circRNA_005606	hsa_circ_0005606	circBase	chr16	+	1675973	1682366	exonic	NM_020825	CRAMP1L	ACAAGATCACCAAGTACATCGACTTTGATCATGGAGCTGAAGGTGGTGGATCATCGTCTG
ASCRP3001015	6.76001	8.12288	8.24619	5.97463	7.37838	7.86862	hsa_circRNA_104167	hsa_circ_0077535	circBase	chr6	-	106727535	106740981	exonic	NM_004849	ATG5	ACAAGCAACTCTGGATGGGATTGCAAAATGGCATTATCCAATTGGTTTGCTATTTGATCT
ASCRP3001016	6.11654	6.0618	6.13547	5.94956	6.2552	6.59322	hsa_circRNA_406817		25070500	chr6	-	105243453	105291173	exonic	NM_020771	HACE1	ACAAGCCTTGCTGAAGTTGCTACAACAAATGGTCATAAACTGCTTAGGCAGAAGAAATGT
ASCRP3001017	6.36284	5.39692	5.82148	6.97404	6.02719	5.9708	hsa_circRNA_101891	hsa_circ_0005687	circBase	chr16	+	84872027	84872341	exonic	NM_031476	CRISPLD2	ACAAGCTTCGGGGCCAGGTGCAGCCTCAGGCCTCCAACATGGAGTACATGAGCTCAAGCG
ASCRP3001018	11.5293	8.13554	8.41102	11.215	8.00029	7.41124	hsa_circRNA_407041		25070500	chr8	-	16353301	16372347	sense overlapping	ENST00000518026	MSR1	ACAAGGAAAGAAATCTCTCTGGGCCCTGCTTCTGTTTCTCAAAAGGTTACTTTTGTTGTT
ASCRP3001019	6.62949	6.12173	6.55409	6.39033	7.1746	5.9021	hsa_circRNA_092389	hsa_circ_0000329	circBase	chr11	+	66281876	66287219	exonic	NM_024649	BBS1	ACAAGGAGCTCCTGGTGCTTGACCCCGAGGCCTTCACCATTTTAGCCAAGCTGGTGGTAG
ASCRP3001020	8.32478	7.14433	6.31984	7.49626	6.69304	6.99493	hsa_circRNA_000110	hsa_circ_0000110	circBase	chr1	-	114372213	114377061	exonic	NM_012411	PTPN22	ACAAGGAGTAAGGAGAATTCTCACCAAATGTTCCCAAATCCTTATCCTCAGCTGTGAAGG
ASCRP3001021	5.14164	5.50941	5.70877	5.60143	5.09667	5.24986	hsa_circRNA_007278	hsa_circ_0007278	circBase	chr3	+	12343019	12353952	intronic	ENST00000397015	PPARG	ACAAGGCCATTTTCTCAAACGAGAGTCAGCCTTTAACGGGTAGATATGTGTTAATAAGCA
ASCRP3001022	5.27647	5.12795	4.98721	5.68793	5.39121	5.60143	hsa_circRNA_405570		25070500	chr17	+	35783608	35785431	intronic	ENST00000590005	TADA2A	ACAAGGGAAGAAACAATTTTTGTGGGTGATAATGATGATCCCTCTGATAAGCCACCTTGC
ASCRP3001023	5.55615	6.75223	5.96696	6.18092	5.97558	6.04369	hsa_circRNA_405130		25070500	chr13	-	34094094	34098509	sense overlapping	NM_001243476	STARD13	ACAAGTAAAGCAAGGATTCTATAAACCTGGAGAGTAATCCTAAGAAAAATCATCAGAAGA
ASCRP3001024	8.17268	10.0171	8.10224	5.94956	7.68977	5.97845	hsa_circRNA_057753	hsa_circ_0057753	circBase	chr2	-	202195192	202195556	exonic	NM_139163	ALS2CR12	ACAAGTATTTGAAGAATATGTTTCGTACGTATCAGGGAGCTCAAAGAGGCCCATGAAGCA
ASCRP3001025	11.3401	14.3294	13.9093	10.2229	10.2102	10.212	hsa_circRNA_102034	hsa_circ_0005397	circBase	chr17	+	30500849	30503232	exonic	NM_018307	RHOT1	ACAAGTCGATGGATTCCTCTCATAAATGAAAGAACAGACAAAGACAGCAGGTTCCTCCCC
ASCRP3001026	7.36312	8.63379	8.11661	7.1587	7.63215	6.8409	hsa_circRNA_104072	hsa_circ_0002492	circBase	chr6	-	17665469	17669259	exonic	NM_005124	NUP153	ACAAGTGCAGTCCTCTTGATAGGAGTGGGATAGATATCACAGATTTTCAGGCCAAAAGAG
ASCRP3001027	5.99362	7.6157	7.38126	5.66204	6.1061	6.42852	hsa_circRNA_102806	hsa_circ_0008827	circBase	chr2	-	114486977	114493435	exonic	NM_025181	SLC35F5	ACAAGTTGGATATTCCAATGTTCTTTGTGGTTTTTGGCAAATTTGTCATATCAAGAAGCA
ASCRP3001028	6.21369	5.93588	5.33274	5.38259	8.02427	8.94486	hsa_circRNA_406488		25070500	chr4	-	76852366	76857388	exonic	NM_014435	NAAA	ACAAGTTTACAGTTTCTGGTGATGAACGAGGTTCTGCACCAGTATTGTGGCTCAAGACTC
ASCRP3001029	5.37391	4.98721	5.62598	6.10698	5.02093	4.9449	hsa_circRNA_404880		25070500	chr11	-	38891626	38906764	intergenic			ACAATAACATTTCCAAGATAGGAAGAAAGCGAGGGTTCAAAACGGAGAAGATGAAGCTGA
ASCRP3001030	5.63569	7.10426	6.37737	5.12795	6.50464	6.21369	hsa_circRNA_030067	hsa_circ_0030067	circBase	chr13	+	41890981	41910892	exonic	NM_024561	NAA16	ACAATACAGAAAAGAAATGTTATGAACAGAAGCAGTACAAAAATGGCCTCAAGTTTTGCA
ASCRP3001031	6.62949	7.26453	6.61791	6.75334	7.10949	6.76001	hsa_circRNA_030069	hsa_circ_0030069	circBase	chr13	+	41892941	41910892	exonic	NM_024561	NAA16	ACAATACAGAAAAGAGACTTTGGCTATGAAAGGATTAACACTGAACTGTTTAGGAAAAAA
ASCRP3001032	7.45643	8.87936	8.84643	7.44509	7.59874	8.06232	hsa_circRNA_100642	hsa_circ_0019058	circBase	chr10	+	89653781	89653866	exonic	NM_000314	PTEN	ACAATATTGATGATGTAGTAAGATATTTATCCAAACATTATTGCTATGGGATTTCCTGCA
ASCRP3001033	5.24986	5.92602	5.4611	5.94956	5.48546	5.41957	hsa_circRNA_405138		25070500	chr13	-	43500471	43538275	exonic	NM_033255	EPSTI1	ACAATCCTCAACATGGGTGGAAGCCAGTCAGAAACTGAAGTCAGACAGAAACAACAACTC
ASCRP3001034	5.67622	5.62841	5.02463	5.94956	5.23078	5.12795	hsa_circRNA_407107		25070500	chr8	-	99676157	99735197	intronic	ENST00000518165	STK3	ACAATCCTTTGAACAAAAGGGATTCTTAACAGATACCACTGAAGGAAGTGCTAGCTGTGA
ASCRP3001036	5.78706	6.13718	5.38546	5.87059	6.57316	6.12259	hsa_circRNA_103122	hsa_circ_0004339	circBase	chr21	-	34953607	34958487	exonic	NM_017613	DONSON	ACAATGCAAATGCTTAAGACTTCACATGTATCATTCTCCGAGCCTGATATTCCGTCCTCA
ASCRP3001037	6.27862	6.26305	6.31984	5.06469	8.50932	9.79734	hsa_circRNA_103043	hsa_circ_0060134	circBase	chr20	-	34295041	34301018	exonic	NM_004902	RBM39	ACAATGTTTCCAACTCTCTAACATGTTTAACCCTCAAACGTACAGGTTTGCAGATTCCGC
ASCRP3001038	10.9478	7.66511	9.34524	9.81253	9.6021	8.97265	hsa_circRNA_008584	hsa_circ_0008584	circBase	chr18	+	7754370	7755918	intronic	ENST00000332175	PTPRM	ACACAAAACTTGTTCTCCCTCTAGTGTTCCACTTGCACAGGGGTACTTGAATCTAAAACA
ASCRP3001039	6.56302	7.68277	6.09911	5.35641	6.20882	6.39033	hsa_circRNA_103317	hsa_circ_0064735	circBase	chr3	-	33441680	33467233	exonic	NM_014517	UBP1	ACACAAGACTGTTCTCTAATTTTTCAGTGATGTCTTGGCATTGCCCATTTTCAAGCAGGA
ASCRP3001040	6.0636	7.21845	6.94896	5.68793	7.55466	6.80048	hsa_circRNA_024295	hsa_circ_0024295	circBase	chr11	+	111907996	111910121	exonic	NM_001931	DLAT	ACACAAGTAAAAGGTTTTGAAGTACAGGAAGAAGGTTATCTGGCAAAAATCCTGGTCCCT
ASCRP3001041	10.7135	8.02357	9.56758	9.99419	11.8038	10.9367	hsa_circRNA_405016		25070500	chr12	+	64485055	64509673	exonic	NM_020762	SRGAP1	ACACAAGTGAAGATGGCCTCCAAATGTTCCCCCTAAGCCCCAGAAACACAGGAAGTCCAG
ASCRP3001042	9.25967	5.83207	5.76291	5.5714	5.12795	4.98721	hsa_circRNA_100688	hsa_circ_0020097	circBase	chr10	+	117221450	117278834	exonic	NM_207303	ATRNL1	ACACAATACAATCATGGACCTTGTGCAGTTTTTTGTCACCTTCTTCAGACAGCCTTTTGA
ASCRP3001043	5.18854	6.1061	5.7827	5.15519	5.52255	5.65012	hsa_circRNA_000483	hsa_circ_0000483	circBase	chr13	+	50054354	50057699	exonic	NM_031915	SETDB2	ACACAATGGGAAAAAAATGAACAAAATGTGCATGTCTTCAACTGACAGCAAGGAATGCCA
ASCRP3001044	6.00115	7.47344	6.71837	5.79574	6.87817	6.67197	hsa_circRNA_406747		25070500	chr6	+	25450125	25472749	exonic	NM_017640	LRRC16A	ACACAATTAACCTTGCTGGCAACCCACTGGAGGATAGAGGAGAATCATGAAAAAAGTCTC
ASCRP3001045	6.12862	6.94116	6.13547	5.79574	6.6625	7.37584	hsa_circRNA_101363	hsa_circ_0006393	circBase	chr14	+	62187099	62188541	exonic	NM_001530	HIF1A	ACACACAGAAATGGATAAGTTCTGAACGTCGAAAAGAAAAGTCTCGAGATGCAGCCAGAT
ASCRP3001046	12.1505	10.5859	9.66528	10.0071	11.0768	11.7398	hsa_circRNA_045234	hsa_circ_0045234	circBase	chr17	+	61882430	61884014	exonic	NM_007372	DDX42	ACACACAGCCCACTCCAATACAGTGCCAGATTGACTATCCACCATTTGAAAAAAACTTTT
ASCRP3001047	10.9862	15.2391	14.8434	9.91658	9.12231	9.4248	hsa_circRNA_405815		25070500	chr19	-	57967026	57967550	sense overlapping	NM_020633	VN1R1	ACACACCATCATGGGATACCTCAGACAATGGCAGCTTTTGGATTGAAATATTTGCTGAAT
ASCRP3001048	5.38259	4.95657	4.84596	5.74284	5.27802	5.6211	hsa_circRNA_000445	hsa_circ_0000445	circBase	chr12	-	118583263	118583380	antisense	NM_002567	PEBP1	ACACAGATCTCAGGTTTCTATTTTTATTCAACTACAAGCAAACAGCACAATTAATGCAAC
ASCRP3001049	6.0105	6.63495	7.0062	6.49	5.66204	5.88796	hsa_circRNA_003233	hsa_circ_0003233	circBase	chr2	-	9675962	9683414	exonic	NM_003183	ADAM17	ACACAGATGGGGCCGAATATAACATAGAGAGAAGCTTGATTCTTTGCTCTCAGACTACGA
ASCRP3001050	4.95657	4.33866	5.02463	4.64199	5.65012	5.44739	hsa_circRNA_405899		25070500	chr2	+	63832532	63832739	intronic	ENST00000233114	MDH1	ACACAGGGTTGATTTAGTGATTTGCACAGGTCACTCTATTTTATTTTTGTTGCCTGATGA
ASCRP3001051	8.60752	10.263	8.87437	7.97757	7.31145	7.20425	hsa_circRNA_102658	hsa_circ_0007385	circBase	chr2	-	32142994	32157204	exonic	NM_015955	MEMO1	ACACAGTATTGAAATGCATTTGCCTTATACAGCTAAAGCCATGGAAAGCCATGCAGGATA
ASCRP3001052	5.4611	6.3123	5.82148	5.41676	5.90812	5.38259	hsa_circRNA_001066	hsa_circ_0000627	circBase	chr15	+	72789131	72848248	sense overlapping	NM_005744	ARIH1	ACACAGTTATTGCATATTGGGTACTTCCAGAAGTATGAATTCAGTGATGCAAAGGACAGG
ASCRP3001053	5.04298	6.14655	5.68793	5.28729	5.29036	5.43633	hsa_circRNA_102117	hsa_circ_0000782	circBase	chr17	-	47388673	47390207	exonic	NM_014897	ZNF652	ACACATGAAAACACACACTGTGTGTTTCCTGTAACAAATCGTTCAAGAAACTCTGGTCCC
ASCRP3001054	6.99493	6.67197	5.33274	5.92602	5.40546	5.16193	hsa_circRNA_405408		25070500	chr15	-	82218013	82218366	exonic	TCONS_00023758	XLOC_011550	ACACATGAAGAGAAAATGGATGTAATAACCAAGGACTGCCTGATAGGGCCAGAAAGGATG
ASCRP3001055	4.80998	5.09667	4.76205	5.48546	5.04298	4.74421	hsa_circRNA_103816	hsa_circ_0072271	circBase	chr5	-	37342650	37350367	exonic	NM_004298	NUP155	ACACATGCAGGCTGAAGCAGGGTGGTTTAGCCAAAGATGTAGGAAAATAAACCACTCAAA
ASCRP3001056	16.7638	17.2522	17.2878	17.2878	17.0395	17.5735	hsa_circRNA_101010	hsa_circ_0025395	circBase	chr12	+	9073580	9074346	exonic	NM_004426	PHC1	ACACCACCTCCCCACCCCTCAACCAGTCTCAGGCCCAGATGTATCTACGGGCCACAATTG
ASCRP3001057	8.91105	10.4498	9.97401	7.98091	8.94462	9.20327	hsa_circRNA_100033	hsa_circ_0009581	circBase	chr1	-	8555122	8601377	exonic	NM_012102	RERE	ACACCACTCTGAATGCACTGAACACAAGGGAAGTGTAACATCTCCCATTTTTCTGACATA
ASCRP3001058	6.03179	5.4611	5.15856	5.5714	5.23078	5.27802	hsa_circRNA_100995	hsa_circ_0024913	circBase	chr11	-	134054531	134055421	exonic	NM_015261	NCAPD3	ACACCAGCAGAGGAGCAGCCGATATTTAAATAAGGCTTTTCATATCTGGTCCAAGAAAGA
ASCRP3001059	11.4063	15.9509	14.0301	11.056	10.4035	10.3204	hsa_circRNA_007444	hsa_circ_0007444	circBase	chr5	+	95091099	95099324	exonic	NM_014899	RHOBTB3	ACACCAGGAAAGAAAAAATGCCTGTCTTAAAGGCTGAAGCGTCACATTATAACTCTGACT
ASCRP3001060	11.1479	9.78158	11.7976	9.92415	12.1383	12.8596	hsa_circRNA_004466	hsa_circ_0004466	circBase	chr12	+	112303053	112308984	exonic	NM_003668	MAPKAPK5	ACACCCCAGTTCACCCCTTATTATGTAGCACCCCAGGAAACTTCCATTTTAGAAGAATAC
ASCRP3001062	13.0727	11.062	12.6816	11.467	14.0814	15.1559	hsa_circRNA_000025	hsa_circ_0000025	circBase	chr1	-	21295966	21307720	exonic	NM_003760	EIF4G3	ACACCTACTCCTCCTCAGTTTTTCCAGAGGCCTCAAATACAGCCTCCTAGAGCTACCATC
ASCRP3001063	7.8311	5.57645	5.94956	7.21805	5.60143	5.72704	hsa_circRNA_405492		25070500	chr16	-	72651081	72651452	exonic	ENST00000570152	AC004158.2	ACACCTAGATTTCTTCCTGCGTGAATCCAGTTGAGAACCTTTTTGTGATGAAAACGAGAT
ASCRP3001064	6.35405	7.52461	6.99021	6.63495	8.8051	6.26149	hsa_circRNA_104785	hsa_circ_0087104	circBase	chr9	-	39165929	39178357	exonic	NM_033655	CNTNAP3	ACACCTATTATTTTGGAGAATCTGAGGTGGTTTATTTTGATGGACAAAGTGCTCTGCTGT
ASCRP3001065	11.7566	8.59979	10.389	10.7169	10.4211	10.5391	hsa_circRNA_034804	hsa_circ_0034804	circBase	chr15	+	42579888	42589854	exonic	NM_198141	GANC	ACACCTCTCAGGTTCCTCTCCTGGCTGAAATTTATGGTATAGAAGGAAACATTTTCAGGC
ASCRP3001066	5.26244	6.14655	6.03455	6.0618	5.55615	5.68091	hsa_circRNA_102047	hsa_circ_0000759	circBase	chr17	-	35640167	35646430	exonic	NM_198838	ACACA	ACACCTGAAGACCTTAAAGCCAATGCAGACTTTGAAATACTCGTGGGATATGAAGTGGAG
ASCRP3001067	7.13922	6.86533	7.80956	6.52305	7.86295	8.19316	hsa_circRNA_406466		25070500	chr4	-	39843567	39851272	exonic	NM_001100399	PDS5A	ACACCTGTAAAGAATATTGACCCAGTAAAGAATAAGGTGCCTATGGTTCATGCTTGAAGT
ASCRP3001068	5.24986	6.01237	5.98795	4.93315	5.88897	6.27862	hsa_circRNA_104571	hsa_circ_0083694	circBase	chr8	+	25156459	25159970	exonic	NM_024940	DOCK5	ACACCTGTGGACTCCGAAGACCTTTTGGAGTGGCAGTCAATCCTGCAGAACCTCGATTTG
ASCRP3001069	6.3123	5.4611	5.4391	6.34372	6.34668	6.52827	hsa_circRNA_004187	hsa_circ_0004187	circBase	chr14	-	78023383	78043258	exonic	NM_004863	SPTLC2	ACACGAAGGCCCTGGAAGAAAATTCTCATCCTTGTGGAAGGAATATATAGGTATACAGGG
ASCRP3001071	5.30564	5.21791	5.74732	5.18854	5.49881	5.9021	hsa_circRNA_068293	hsa_circ_0068293	circBase	chr3	+	183901269	183901879	exonic	NM_004068	AP2M1	ACACGTGTGACTTCGTCCAGTTACAAACCCAATAAACTCTGTAGAGTGGAGTGCCATTCG
ASCRP3001072	5.43633	5.33572	4.64199	5.24986	5.26244	4.89729	hsa_circRNA_404778		25070500	chr10	+	76315125	76360251	sense overlapping	NM_001123	ADK	ACACTATAATGGCTACAGGTGTCAGATCCAGCTAGCAGTGCCATAAGCCAGAATTATAGA
ASCRP3001073	6.11654	5.7979	6.03455	9.12361	6.40743	6.07968	hsa_circRNA_406697		25070500	chr5	-	150075067	150076453	exonic	NM_018047	RBM22	ACACTATATGTTGGTGGTCTAGGTGATACCATTACTGAGACAGATTTAAGGCCTGCCCAT
ASCRP3001074	7.1012	6.19083	5.93391	7.83795	5.39121	5.3026	hsa_circRNA_103350	hsa_circ_0065220	circBase	chr3	-	47468936	47470160	exonic	NM_012235	SCAP	ACACTCAAAGTATGTGGGTGCCCCGGTGGCTTATGTCCAGCAGATATTTGTGAAGTCCTC
ASCRP3001075	10.4868	6.18258	7.61109	9.68528	7.73505	7.92115	hsa_circRNA_008913	hsa_circ_0008913	circBase	chr16	-	75636982	75656362	exonic	NM_012091	ADAT1	ACACTCCCTCAGGTCGATGGCCAGGTGGTCTTCATAAACTATACTGCCTTGTGATGCCTC
ASCRP3001076	8.32141	5.67387	6.26774	6.68137	7.25315	6.99823	hsa_circRNA_004070	hsa_circ_0004070	circBase	chr1	-	46751033	46752171	exonic	NM_006369	LRRC41	ACACTCTCCTACAATGAGTGTGACATGTTGGCGAGCCAAGTTTATGGAGGCCTTTTTTTC
ASCRP3001077	6.07612	5.93588	5.89403	6.20231	6.66961	5.95732	hsa_circRNA_008805	hsa_circ_0008805	circBase	chr17	+	36614345	36619623	exonic	NM_001199417	ARHGAP23	ACACTCTGGAGCTGTCTATCATGCCCAAGGACGAGGACATCCTCCAGCTGCTGCCACTGG
ASCRP3001078	7.47243	10.1664	9.05293	8.7766	7.43922	7.10382	hsa_circRNA_104493	hsa_circ_0082413	circBase	chr7	+	131113791	131113904	exonic	NM_013255	MKLN1	ACACTGAAAAAGAGAGACTGTTTATTTGTTTGGTGGCTGGGATGGAACACAAGATCTTGC
ASCRP3001079	6.42012	6.35405	5.87572	6.29249	6.08943	6.42852	hsa_circRNA_031939	hsa_circ_0031939	circBase	chr14	-	52977957	53011089	exonic	NM_020784	TXNDC16	ACACTGAACATTCACCTGTTTATTAAGACAATGAAAGCACCTCTGTTGATAACATAGATC
ASCRP3001080	6.61669	6.99493	6.66013	8.86421	6.81604	6.51387	hsa_circRNA_067864	hsa_circ_0067864	circBase	chr3	-	167422629	167438061	exonic	NM_007217	PDCD10	ACACTGAGAGCCGCTTTCATCAAGATCAGTGTGTTTTTTGTGTCCAATTCTTTTATCACC
ASCRP3001081	6.494	6.95866	6.55409	6.08501	6.6625	6.41449	hsa_circRNA_071374	hsa_circ_0071374	circBase	chr4	+	166141085	166160051	exonic	NM_007246	KLHL2	ACACTGCAGAAATTCAGGTTACAGAAGAAAATGTACAGATGCACAAAGCAGGGTCATCAG
ASCRP3001082	6.3123	7.50919	7.01645	6.25835	6.82931	6.61669	hsa_circRNA_102109	hsa_circ_0003650	circBase	chr17	+	45740454	45752148	exonic	NM_002265	KPNB1	ACACTGGTGGAAGGTACGAGTGGCTGCTTTACAGAATCTGGTGAAGATAATGTCCTTATA
ASCRP3001083	5.42238	5.99551	6.23619	5.41676	7.04222	7.90218	hsa_circRNA_000804	hsa_circ_0000804	circBase	chr17	-	73946854	73952028	exonic	NM_004035	ACOX1	ACACTGTCATGATGCTCCAGACGGCTAGTTGGAAAGACTTCAAATCATGCAATAGTTCTT
ASCRP3001084	6.13718	6.80694	6.63857	5.48546	5.54332	5.91809	hsa_circRNA_002375	hsa_circ_0002375	circBase	chr12	-	88898935	88939642	exonic	NM_000899	KITLG	ACACTGTTACTTTCGTACATTGACTTGGATTCTCACTTGCATTTATCTTCAGCTGCTCCT
ASCRP3001085	5.23078	5.69954	5.70877	5.51205	5.21791	5.43633	hsa_circRNA_072915	hsa_circ_0072915	circBase	chr5	+	72147070	72201272	exonic	NM_002270	TNPO1	ACACTTAAGCTGCAGTCCCAAAATTAGGGAAACTGGAACAACTTAATCAGTATCCAGACT
ASCRP3001086	5.92602	7.3536	7.19074	5.38259	5.66204	5.50941	hsa_circRNA_006409	hsa_circ_0006409	circBase	chr10	+	102697158	102703885	exonic	NM_018121	FAM178A	ACACTTCCTGAAACCAACATTTTAAATGTGGTTAAGATGATGTCAGTTCATACAGACTGT
ASCRP3001087	5.17197	5.60143	5.0611	4.93315	6.66961	7.0062	hsa_circRNA_005874	hsa_circ_0005874	circBase	chr13	+	31204971	31205611	exonic	NM_005800	USPL1	ACACTTCTATATACCAGTCAATTGAGTGGTGTTAAAGTGCATCTATCCTTTGGGCTCTAA
ASCRP3001088	7.29049	5.71106	5.72704	6.78039	6.29249	6.46572	hsa_circRNA_405165		25070500	chr13	-	95768175	95822882	exonic	NM_005845	ABCC4	ACACTTGGATGATTTGCTGCCGCTGACGTTTTTAGATTTCATCCAGGTGTATTTGTCAAA
ASCRP3001091	4.84387	5.53556	5.09667	4.86877	5.12795	4.78403	hsa_circRNA_407252		25070500	chr9	-	136273891	136278041	exonic	NM_020385	REXO4	ACAGAAATATAAACCTTTCAAGAGTCAAGTAAAGGGAAGACATCTGGTTTGACGACGTGG
ASCRP3001092	6.99021	5.67387	5.38546	7.05312	6.08943	6.83459	hsa_circRNA_404233		25242744	chr9	-	111637174	111644467	exonic	NM_003640	IKBKAP	ACAGAAGACTTCGGTTCCTGTTCTTGGATTATGAAGAAGCTGTGCTCTTGCTGTTAGAAG
ASCRP3001093	6.11654	5.97463	4.98721	5.94956	5.39121	6.0618	hsa_circRNA_403961		25242744	chr7	-	148516069	148516779	exonic	uc011kuj.2	EZH2	ACAGAAGATTCATTGAATGGCACCTGCAGAAGCTTTTCATGCAACACCCAACACTTATAA
ASCRP3001094	5.33274	5.97463	4.73069	5.5714	8.35924	8.11422	hsa_circRNA_057073	hsa_circ_0057073	circBase	chr2	+	172782046	172844276	exonic	NM_003642	HAT1	ACAGAAGCTACAGACTGGATATTAAAAGAAGACTAATTAGCCCATATAAGGATTTGGTGC
ASCRP3001095	7.15702	6.76001	6.8924	7.19608	6.75668	6.60438	hsa_circRNA_101372	hsa_circ_0006278	circBase	chr14	-	68151731	68157138	exonic	NM_016026	RDH11	ACAGAAGGTCTTGAGATTCTAAGTGGGAATCATTTCAGGTCACTTCCTCCTAACCCATCT
ASCRP3001096	6.94213	8.65213	7.98708	7.01319	7.62791	7.76631	hsa_circRNA_102772	hsa_circ_0004964	circBase	chr2	+	85270686	85276771	exonic	NM_020122	KCMF1	ACAGAATTCCCAGTTTCTTTTAACAAGATTTGTCCAATATGTGCAGCGTTACCTGGAGGC
ASCRP3001098	5.99362	6.7994	6.39176	6.72918	7.83637	8.53483	hsa_circRNA_405691		25070500	chr18	-	52937061	52946887	exonic	NM_003199	TCF4	ACAGACAGTATAATGGGTCTATGCTCCATCAGCAAGCACTGCCGACTACAATAGGGACTC
ASCRP3001099	6.69999	7.76907	6.06539	6.58948	6.99399	7.95788	hsa_circRNA_000175	hsa_circ_0000175	circBase	chr1	-	205585605	205593019	exonic	uc021pid.1	ELK4	ACAGACATTCAACATGATTGCATTTGAACTCATTGCTATGGACAGTGCTATCACCCTGTG
ASCRP3001100	8.70523	10.4972	10.4967	8.15845	13.6804	12.8022	hsa_circRNA_026232	hsa_circ_0026232	circBase	chr12	+	50824277	50829407	exonic	NM_052879	LARP4	ACAGACCCTGATCTAATTCTTGAAGTGTTAAGATGAGAAAGCAATTCAGCAGTTTCTACA
ASCRP3001101	7.43609	8.07642	8.30705	7.21805	7.65261	8.25074	hsa_circRNA_101387	hsa_circ_0032434	circBase	chr14	+	71479716	71479919	exonic	uc010are.1	PCNX	ACAGACTCACACTTTTGGCCCTGTTTGATAGATTCGATTGAATAGACTATTGACCATTGA
ASCRP3001102	6.63616	5.33572	6.1676	6.4548	6.53866	7.66866	hsa_circRNA_405555		25070500	chr17	-	26918715	26926848	intronic	ENST00000481916	RP11-192H23.4	ACAGACTGACACATCTCACAGTGGGGTTTCCCGTGCATAGGAGATCCAAGACAGCAGAAG
ASCRP3001103	6.37593	7.93473	7.44613	5.79574	6.23938	6.63071	hsa_circRNA_067100	hsa_circ_0067100	circBase	chr3	-	124997967	125032500	exonic	NM_021964	ZNF148	ACAGAGACATGTCTTCATTCATACAGGCAGTTATACTTAAGCATGAACATTGACGACAAA
ASCRP3001104	9.70716	8.66877	7.99606	7.93202	8.50469	8.6581	hsa_circRNA_104798	hsa_circ_0087300	circBase	chr9	+	82267507	82268990	exonic	NM_007005	TLE4	ACAGAGACTCCATCAAGCAACAACTCCAGGCCCAGCATTTATCACATGGACATGGTCTCC
ASCRP3001105	6.65656	7.42494	7.4406	6.43687	7.88143	7.8125	hsa_circRNA_101866	hsa_circ_0040370	circBase	chr16	-	71772844	71773244	exonic	NM_001128	AP1G1	ACAGAGCTAGATATGACGGACTTTGTTTTCCAAGCTGCAGTACCAAAGGTGCTCCAGCTG
ASCRP3001106	5.21791	5.06828	5.12795	5.12795	5.40546	5.06469	hsa_circRNA_407313		25070500	chrX	+	102730028	102741511	intergenic			ACAGAGCTCATCAGTGTGACATGCATAAAGGAATTTCTTATTGAGCCCCAGGAAGAAGAA
ASCRP3001107	7.53502	8.61888	8.87091	8.20726	9.32804	8.70782	hsa_circRNA_100785	hsa_circ_0008227	circBase	chr11	+	34093272	34093534	exonic	NM_005898	CAPRIN1	ACAGAGGAGTTTCATGGCACTAAGTCAAGATGGTAAGCTTGATGATTACCAGGAACGAAT
ASCRP3001109	6.38026	5.38259	5.80222	6.62036	8.7667	10.6276	hsa_circRNA_407173		25070500	chr9	+	35657761	35658017	antisense	NR_003051	RMRP	ACAGAGTCCTCAGTGTGTAGCCTAGGATACAGGCCTTCAGCACGAACCACAATGAGCCCC
ASCRP3001110	8.1948	9.6504	9.6734	6.74328	8.64914	8.11704	hsa_circRNA_104233	hsa_circ_0078362	circBase	chr6	+	155095122	155099179	exonic	NM_014892	SCAF8	ACAGAGTGTTGAGAAGTTTATTCAGAAATTGTATTCCCTGAATGACTATAAACCACCCAT
ASCRP3001111	4.89729	5.65729	5.57645	5.09315	5.40546	5.27802	hsa_circRNA_077544	hsa_circ_0077544	circBase	chr6	-	107531642	107533486	exonic	NM_020381	PDSS2	ACAGATCGGAGAGGAAAGTTATATCACAGATGATATTGGAATATCGACTTGGAAGGAGCA
ASCRP3001112	7.25315	5.38259	5.7827	7.52461	6.07256	5.53037	hsa_circRNA_100826	hsa_circ_0022245	circBase	chr11	-	61039146	61042056	exonic	NM_152718	VWCE	ACAGATCTGGTCGCCTGGTGACCCCTGTGAGTTATGCATCTGCCAGTGAGATGCTATTTC
ASCRP3001113	6.15078	6.71837	6.5053	6.3123	7.36604	7.37584	hsa_circRNA_047820	hsa_circ_0047820	circBase	chr18	+	56601664	56648849	exonic	NM_018181	ZNF532	ACAGATGCCACCAATGAGGAGGAAACAGAAATAAAAGAAGACACTAAGAAGACTTGCACT
ASCRP3001114	5.94566	5.76069	5.55615	5.99739	5.23078	4.98721	hsa_circRNA_406688		25070500	chr5	+	141765092	141770616	intronic	ENST00000510311	AC005592.2	ACAGATGGAAAAGGCGGCTCTCTGACTAGTGAAAGGGATCACAGTATAAGACAGTGAATA
ASCRP3001115	7.1587	9.2909	8.8433	7.7294	6.20882	6.48464	hsa_circRNA_001508	hsa_circ_0001508	circBase	chr5	+	80071512	80088663	exonic	NM_002439	MSH3	ACAGATTTATCATTTATGATAGAAATAAAGAACTCTGCTGTATCTTGTATACCAACTGAT
ASCRP3001116	8.71657	8.99332	8.92719	8.91105	9.4787	8.40855	hsa_circRNA_018225	hsa_circ_0018225	circBase	chr10	+	38726471	38734535	exonic	NR_024497	LINC00999	ACAGCAAAACGAAGTGACCTCACAATGACTCAAGCTACCACATGCTGTTGATTGTGAAAT
ASCRP3001117	7.00526	5.19184	6.15247	6.49	5.32076	6.1609	hsa_circRNA_000603	hsa_circ_0000603	circBase	chr15	+	56680669	56687032	exonic	NM_198524	TEX9	ACAGCAACAGTTGTCTTCAGTAGAAAGGAGGTCTGTTACCATCTGAAGGGATAGTTCATC
ASCRP3001119	5.21791	6.29249	5.57645	5.12795	5.23078	5.57645	hsa_circRNA_404718		25070500	chr10	+	12159671	12160917	exonic	NM_018706	DHTKD1	ACAGCAAGAGATGAGCAAATACAAACATGTTAAAGGCAGCCGTGTCAACTCTTCAAGAAA
ASCRP3001120	6.18258	7.13409	6.42012	5.89807	6.82136	7.64302	hsa_circRNA_000234	hsa_circ_0000234	circBase	chr10	-	35349801	35360267	exonic	NM_003591	CUL2	ACAGCAAGGGTGCAGACTATATGGACTGCTTATATAGATTTCAACACTACACTTGCACAA
ASCRP3001121	6.1609	6.09207	5.36227	5.51205	6.47926	7.09021	hsa_circRNA_406746		25070500	chr6	+	21108631	21144254	intronic	ENST00000378624	CDKAL1	ACAGCACAATTTTAGTAGAAAAAGCAAAGGACAAAAGATCTTTCTCGGGTGTTTCATTCT
ASCRP3001122	10.212	8.85684	9.42969	9.18727	8.56878	9.72531	hsa_circRNA_402458		25242744	chr2	+	208589523	208598771	exonic	NM_152523	CCNYL1	ACAGCACAGTCAGCCAGCCTAATCTTAGAACCACAGTAAAATGATTTAGCTTTGGAGTCA
ASCRP3001123	5.65012	5.48277	4.84596	6.29249	6.71837	5.66204	hsa_circRNA_406802		25070500	chr6	-	77981056	77983024	intergenic			ACAGCAGTAACAGTGAAAACTAAACATAGCTGTACCAAGGTATGAGCCTTGCAAGAAGAC
ASCRP3001124	8.17518	10.4381	9.92353	7.09901	10.3345	9.26925	hsa_circRNA_404062		25242744	chr8	-	74650518	74652103	exonic	NM_014393	STAU2	ACAGCAGTTTGGTCAATATTGTCTTAACATGCTTCAAATAAATCAGAGGCTGCCTACCAC
ASCRP3001125	7.04222	7.15111	6.92542	5.89807	8.35924	8.26644	hsa_circRNA_401911		25242744	chr18	+	9117835	9122679	exonic	NM_021074	NDUFV2	ACAGCATACTGGAGGCCATTCAGAAAAAGCTTGGGAAGACATGTAAGGAATTTGCATAAG
ASCRP3001126	9.69154	5.85302	6.5053	8.41666	5.41957	5.89403	hsa_circRNA_088200	hsa_circ_0088200	circBase	chr9	-	117819431	117819704	exonic	NM_002160	TNC	ACAGCCACGACAGCCAAAGAACCTGAAATTGGAAACTTAAATGTTTCTGACATAACTCCC
ASCRP3001127	12.5685	9.94832	12.6642	10.6806	12.2155	12.9235	hsa_circRNA_059880	hsa_circ_0059880	circBase	chr20	+	32354656	32358098	exonic	NM_032819	ZNF341	ACAGCCTCCTGCCACAGCACAGCCCCAAGAAGGACAATGCCGTCTACAAGGTTGGGCCAG
ASCRP3001128	10.4226	8.80765	8.60967	9.05339	9.01463	9.13349	hsa_circRNA_008046	hsa_circ_0008046	circBase	chr14	+	31103152	31112611	exonic	NM_016106	SCFD1	ACAGCCTCTTCTGCTTTTTTGTTACTCTGGGCTTTTACACTCTGATCGAGATCCTATTCC
ASCRP3001129	6.18258	5.57645	5.7827	7.52885	5.79574	7.43748	hsa_circRNA_406479		25070500	chr4	-	54811039	54817857	antisense	uc003haa.3	PDGFRA	ACAGCGAAAAGACCTACAGCACTCTGCAAAAGGCATTCTTCACCAAAGTGTGTCTCCTTG
ASCRP3001130	7.72486	8.34471	7.66095	7.98708	8.5487	7.63941	hsa_circRNA_020596	hsa_circ_0020596	circBase	chr11	-	133587	139152	exonic	uc001lnx.4	LOC100133161	ACAGCGAAACGAAGTGAGCTCACAATGACTCAAGCTGCCACATACTGTTGATTGTGAAAT
ASCRP3001131	7.02386	8.04194	7.15026	7.43991	7.82369	7.07112	hsa_circRNA_003163	hsa_circ_0003163	circBase	chr1	-	222652709	224149975	sense overlapping	NM_003268	TLR5	ACAGCGAAACGAAGTGAGCTCACAATGACTCAAGCTGCCACATAGTGTTGATTGTGAAAT
ASCRP3001132	7.1012	7.99205	7.90067	7.48087	7.81304	6.99493	hsa_circRNA_092375	hsa_circ_0001978	circBase	chr1	-	224142178	224149975	intronic	TCONS_l2_00001800	XLOC_l2_001331	ACAGCGAAATGAAGTGAGCTCACAATGACTCAAGCTGCCACATAGTGTTGATTGTGAAAT
ASCRP3001133	6.89038	6.7994	6.59322	6.4548	8.59778	8.04057	hsa_circRNA_042451	hsa_circ_0042451	circBase	chr17	-	20907514	20910300	exonic	NM_015276	USP22	ACAGCGAAGGCGATTTGAACACTCAGCCAAGCTGCGGCGGAAGATCACCACGTATGTGTC
ASCRP3001134	4.92921	5.52255	5.36227	4.93315	5.38259	5.60143	hsa_circRNA_407104		25070500	chr8	+	95879503	95888375	exonic	NM_017864	INTS8	ACAGCGTTTAAATCTCTGCAAGAACAAAACAGGAGGACATTGTGAATGATATTACAGCTG
ASCRP3001135	7.54986	7.95158	7.51413	7.05312	7.29891	8.3796	hsa_circRNA_101851	hsa_circ_0005733	circBase	chr16	+	69279504	69304188	exonic	NM_006750	SNTB2	ACAGCTACCCACTTGTTGCCACCAGTCAAGTTCATCCGAGAAGTAACACCATATATCAAG
ASCRP3001136	6.03179	6.70288	6.53866	5.32377	5.16528	5.4611	hsa_circRNA_100283	hsa_circ_0013222	circBase	chr1	-	94360169	94363454	exonic	NM_002061	GCLM	ACAGCTGTTGACTCACAATGATCCAAAAGCAAAACTGTTCATTGTAGAATCAAACTCTTC
ASCRP3001138	7.87068	6.82295	6.8924	7.55881	7.44957	7.31259	hsa_circRNA_028319	hsa_circ_0028319	circBase	chr12	-	112370389	112381173	exonic	NM_138341	TMEM116	ACAGGACACCAAGCTTCACATGGCCCTTTATGTTCTCCAGATATTCTACATTTCCTCATT
ASCRP3001140	7.26022	7.90143	7.13238	6.88936	7.09418	6.1423	hsa_circRNA_092490	hsa_circ_0001064	circBase	chr2	+	120830753	120836157	exonic	NM_020909	EPB41L5	ACAGGAGTCCTTGTTTTTGAAGGAGATACCAAAATTGGCTTATTTTTTTGCATTGGTTGG
ASCRP3001141	8.95168	9.67796	8.68464	7.74574	8.43101	8.43623	hsa_circRNA_006314	hsa_circ_0006314	circBase	chr15	+	72810407	72837305	exonic	NM_005744	ARIH1	ACAGGATATGCCTTGTCAGATCTGCTACTTGAACTACCCTAACTCGAATCCAGCAACTAT
ASCRP3001142	6.0198	6.50331	6.06539	4.96043	6.22499	6.0198	hsa_circRNA_101277	hsa_circ_0007610	circBase	chr13	+	76301164	76335174	exonic	NM_005358	LMO7	ACAGGATTTATCAAATCGAGTCACTGTCAATTTGATTAATAAGCTTAAACCTGGCGTCAT
ASCRP3001143	6.12862	6.6802	5.70877	5.92602	6.47386	7.03398	hsa_circRNA_007209	hsa_circ_0007209	circBase	chr8	-	135612678	135622898	exonic	NM_020863	ZFAT	ACAGGCACATCTTAAAGTTCACACAGCACTGGTAACGAGTCTGACCTTGAACTAGAAAAG
ASCRP3001144	5.80222	4.98721	5.15856	5.35641	4.98721	5.34166	hsa_circRNA_405028		25070500	chr12	+	72955944	73015531	exonic	NM_013381	TRHDE	ACAGGCATCAACACTTATTTCAGATTGGATTTCCAGCAACAGGAACAGGATTATTTAACC
ASCRP3001146	4.92921	5.53556	5.8551	5.06469	6.71837	5.98984	hsa_circRNA_037977	hsa_circ_0037977	circBase	chr16	+	14738130	14743830	exonic	NM_016561	BFAR	ACAGGGAAAGGTTTTTATCTGAACGAGTAAATGGAAGATTAATGATGTTTTGCAGCAGTT
ASCRP3001147	5.4611	6.16928	5.22114	5.71565	5.26244	5.99551	hsa_circRNA_404886		25070500	chr11	+	48175347	48177671	exonic	NM_002843	PTPRJ	ACAGGGAAGAGATCTGAAGCTTGTTGGAATTAGTCAACCTAAATATGCAGCAGAACTGGC
ASCRP3001148	5.33274	5.89403	5.62598	5.32377	5.33274	5.82573	hsa_circRNA_401419		25242744	chr15	+	57743697	57746016	exonic	NM_032866	CGNL1	ACAGGGAGAAGGGAGCTCTGATTGAGGCTTGTAATTCCACATCTGAAGTCAAAGATCTAT
ASCRP3001151	6.52697	5.21791	4.98721	6.18092	5.0629	5.20494	hsa_circRNA_405317		25070500	chr15	+	40933576	40943017	sense overlapping	NM_144508	CASC5	ACAGGGCATTTATCCACAACAGTGTTTCTCAAGCTTGAATACTACCATAATTTTTAGATT
ASCRP3001152	5.65012	5.68793	5.72704	5.32377	5.33274	5.53037	hsa_circRNA_104304	hsa_circ_0079363	circBase	chr7	-	6465618	6472590	exonic	NM_139179	DAGLB	ACAGGGCTGCAGTACAGGGACTTCATCCACGTCAGCTTCCATGACAAGGACACAGATCTG
ASCRP3001154	5.92602	4.78403	5.64533	8.47577	4.66112	4.98721	hsa_circRNA_407257		25070500	chr9	+	140109659	140109825	intronic	ENST00000344894	NDOR1	ACAGGTGAGGGCAGCCTTGGGCCTGGTGGTTGGAGCCCAGGACCGGCCCTGGGAAAGCTG
ASCRP3001155	6.11654	7.17959	6.5053	5.68793	5.7827	5.09667	hsa_circRNA_029998	hsa_circ_0029998	circBase	chr13	-	36822742	36828280	exonic	NM_001144981	CCDC169	ACAGGTGGATCAACTGCCTAGGATGCAAGAGAATCTAGTGAAAACGAATCCTTAAACACA
ASCRP3001156	5.29036	5.57645	5.30564	6.21854	7.77348	8.20237	hsa_circRNA_062993	hsa_circ_0062993	circBase	chr22	+	33254003	33259028	exonic	NM_000362	TIMP3	ACAGTAAAGTGGTTTTATTTCTATCACAGTCGCGTCTATGATGGCAAGATGTACACGGGG
ASCRP3001157	5.30564	5.92602	5.57645	5.38259	5.62841	6.09207	hsa_circRNA_404684		25070500	chr1	+	235498556	235506198	sense overlapping	NR_036605	GGPS1	ACAGTAAATAGATTAGCTTTGAAGTTTAAATCCAATGGAGAAGACTCAAGAAACAGTCCA
ASCRP3001158	8.59886	9.16378	8.22746	8.14109	6.40743	6.50331	hsa_circRNA_104479	hsa_circ_0001741	circBase	chr7	-	128655032	128658211	exonic	NM_012470	TNPO3	ACAGTAGTATCTCTATTGGTTCATGCATGGGAGATCTCAGACCAGTTGTTACAGATCCGG
ASCRP3001159	6.494	7.8926	7.36312	6.18092	7.31335	7.70857	hsa_circRNA_079518	hsa_circ_0079518	circBase	chr7	-	17890448	17937069	exonic	NM_015132	SNX13	ACAGTATCTTAGATCTCTAGATACAGCTGGTGATGGCCAGTCTATCCATATGGGGATGGG
ASCRP3001160	8.96629	7.22208	9.05881	9.14617	9.15811	9.3164	hsa_circRNA_104736	hsa_circ_0086414	circBase	chr9	-	16435552	16437522	exonic	NM_017637	BNC2	ACAGTGGCTGGTTGCAATGCTGCATTCCCCTCTCGCCGAAGCCGAGACAGGATGCTGCTG
ASCRP3001161	7.23331	9.10909	8.13896	6.92937	6.3889	5.84049	hsa_circRNA_030788	hsa_circ_0030788	circBase	chr13	-	101997616	102031004	exonic	NM_052867	NALCN	ACAGTGGCTTTAATGAGATAGGGGGATAGTTCCTATGTGAAAGATCGCTGGTGTGTTTTT
ASCRP3001162	11.0712	10.0877	11.8408	10.3204	12.3032	12.5388	hsa_circRNA_100423	hsa_circ_0006267	circBase	chr1	+	198247090	198266370	exonic	NM_133494	NEK7	ACAGTGTGACTACCCACCTCTTCCTTCAGATCACTATTCAGAAGAACATTTTAAGAAGCA
ASCRP3001163	10.6588	9.92736	9.10909	12.8708	7.61263	6.58948	hsa_circRNA_405952		25070500	chr2	-	122125405	122135069	sense overlapping	NM_015282	CLASP1	ACAGTGTGCTGTGCTGCAGGTTATCCCTAGGCTAAAAGAGAACTCTGTATGAGTTAAATG
ASCRP3001164	7.94793	7.18703	7.19608	10.9478	5.57645	5.9708	hsa_circRNA_404635		25070500	chr1	+	193332350	193334904	sense overlapping	NR_125789	LINC01031	ACAGTGTGTCAGGAGGTGTTTCTAGAGAGCTATCTTATCACCAACATCACCAAGTATGCT
ASCRP3001165	6.53218	7.86399	7.68569	8.02173	7.04768	6.7771	hsa_circRNA_404693		25070500	chr1	+	243542022	243589860	exonic	NM_006642	SDCCAG8	ACAGTGTGTCCAGCATGGGAGAGTACATGAGACGATGAAGCAAAGGAAATAGAGAAATTG
ASCRP3001167	7.65142	5.87572	7.1587	5.5714	4.941	4.89729	hsa_circRNA_100752	hsa_circ_0020976	circBase	chr11	-	5367002	5368140	exonic	NR_038321	OR51B5	ACAGTTAGATCTCATCTCTATGGGTGGAAGATGTTGAGAAGGAACAACATGATCTAAGTC
ASCRP3001168	7.61937	9.14543	7.92857	7.34105	6.99728	6.67197	hsa_circRNA_009110	hsa_circ_0009110	circBase	chr18	-	19144163	19148055	exonic	NM_052911	ESCO1	ACAGTTGATTATAAATTTCAGCCAATGTTTGGAATCCAAGCTAGAAAACAGTCCAGTGGA
ASCRP3001169	5.97845	6.39176	6.09911	5.48546	6.12173	6.89846	hsa_circRNA_103894	hsa_circ_0073035	circBase	chr5	+	74639677	74640157	exonic	NM_000859	HMGCR	ACAGTTGTCATTCACTTCTTAGACAAAGAATTGACAGGCTTGAAGATGTTTTGAGCAGTG
ASCRP3001170	6.95479	6.82295	7.55849	6.10698	8.01663	10.7713	hsa_circRNA_100279	hsa_circ_0003069	circBase	chr1	+	93301746	93303190	exonic	NM_000969	RPL5	ACATAAAGAACAGCGTAACTCCAGACATGCTTCTCAATAGGTTTGGCATGGACAAGATCT
ASCRP3001171	7.69558	6.46163	7.13238	7.297	7.19608	6.92443	hsa_circRNA_406007		25070500	chr2	+	190584297	190585513	exonic	NM_144708	ANKAR	ACATAAAGGCCTCCCATATCTTATCAGATTTCTGAGTTCTGATTCAGGCACCATTCCTGC
ASCRP3001172	5.35934	5.91211	5.7827	5.82148	7.11514	6.59322	hsa_circRNA_102862	hsa_circ_0004305	circBase	chr2	+	179400458	179407088	exonic	NR_038272	TTN-AS1	ACATACTCATTTCCTTCGGTGATCACAGGATCTGGTTTGCCACTGAAAGGAATCTTGATG
ASCRP3001173	7.71545	8.6201	8.02957	7.03398	8.09567	7.92709	hsa_circRNA_000982	hsa_circ_0000982	circBase	chr2	+	24357988	24369956	exonic	NM_001145710	FAM228B	ACATAGAAAGTGAATTTTGTAGAAGGAGAAGGTTTTAGCTAAAGAAGATACTGAGGCAGC
ASCRP3001174	5.92602	5.58649	5.19184	5.99739	5.80222	5.71565	hsa_circRNA_092585	hsa_circ_0001886	circBase	chr9	-	125895123	125923347	exonic	NM_018387	STRBP	ACATAGCTCCAGAAAATGTTTCGATGAAAGATCCTCCGGACTTATTGGACAGGCAGAAAT
ASCRP3001175	8.26312	7.59905	8.28756	7.24999	7.53955	7.40131	hsa_circRNA_402346		25242744	chr2	+	113258782	113260758	exonic	NM_153712	TTL	ACATATAATAAGGTGAAGGCATTCTCATCTCCTCAGAGGCTTCAGAGCTTCTCGATTTCA
ASCRP3001177	5.24986	4.98721	5.33274	5.06469	4.941	4.80569	hsa_circRNA_035484	hsa_circ_0035484	circBase	chr15	+	59397283	59417244	exonic	NM_004701	CCNB2	ACATATATTGAGGAAAAATAAAGCGATTGGTTTTTCTTAAGGTAGGGCCGCCCAATGGGG
ASCRP3001178	7.44957	8.848	8.51853	7.52885	7.14942	6.39534	hsa_circRNA_070520	hsa_circ_0070520	circBase	chr4	-	103226145	103236987	exonic	NM_022154	SLC39A8	ACATATGGTCAGTGTTTAACTGCTGAAGAGATCTTTTCCCTTCATGGCTTTTCAAATGCT
ASCRP3001179	6.78312	5.86648	5.48546	6.78039	8.58766	9.39867	hsa_circRNA_061372	hsa_circ_0061372	circBase	chr21	-	30428647	30437426	exonic	uc002yna.3	CCT8	ACATATTGTTACTGTCAAGGCTCTGGTATCAGTTCCTCTTCAGTATTGCATGGCATGGTT
ASCRP3001180	6.62949	7.4687	6.49133	7.08624	6.47386	6.32285	hsa_circRNA_406427		25070500	chr3	+	197559067	197566268	exonic	NM_032773	LRCH3	ACATCAAAACAGCCTACAGATGAATTTTCAGATCTGCCTCTTCGAGTAGCAGAGATTACT
ASCRP3001181	5.41112	5.6211	5.48546	5.79574	6.85446	7.25315	hsa_circRNA_101235	hsa_circ_0029762	circBase	chr13	-	25049609	25052414	exonic	NM_006437	PARP4	ACATCAAAGGGAGAATCATAGACACTGTAGCCCAGTACAAGTATCAAGTACTCACACCCG
ASCRP3001182	8.66137	9.99372	9.52383	8.76075	6.70576	6.29249	hsa_circRNA_103642	hsa_circ_0001411	circBase	chr4	+	54249939	54256040	exonic	NM_030917	FIP1L1	ACATCAAGACAGGGGGAAGAGTTTATGGAACTACAGAAAGTGACTGAGACCGAAGATGAT
ASCRP3001183	10.1698	6.83775	6.37737	9.52904	9.77528	9.33736	hsa_circRNA_406076		25070500	chr2	+	243056789	243081039	exonic	NR_130699	LOC728323	ACATCAAGAGACCTATCAAGACCTGTATCCAGGAAAAGTATCTTAAATAGCGAAGATGGA
ASCRP3001185	4.89729	5.17197	4.98721	5.09315	5.71336	5.27802	hsa_circRNA_007021	hsa_circ_0007021	circBase	chr6	-	143238332	143247159	intronic	ENST00000367603	HIVEP2	ACATCACATACGAAACTGTATGATAAAGAAGAGTCGTATCAGCTGAGCAGTCGTGATTGT
ASCRP3001186	5.77613	5.01722	5.33274	6.58948	6.5782	7.36968	hsa_circRNA_100424	hsa_circ_0002869	circBase	chr1	+	201681944	201687883	exonic	NM_020443	NAV1	ACATCACTACCGGACCCAGAGTCCCAGAGAAAGAGGACAGTGCAGAATGTCCTGGATCTC
ASCRP3001187	6.32134	7.07647	6.56429	5.06469	5.90812	6.12259	hsa_circRNA_001483	hsa_circ_0001483	circBase	chr5	-	54562965	54568003	exonic	NM_019030	DHX29	ACATCACTGTTAACCCTAGAGATTGTTTTAGCAACCAATATTGCAGAGACGGGTATCACT
ASCRP3001188	5.21791	5.17197	5.0611	5.82148	5.71336	5.73609	hsa_circRNA_009725	hsa_circ_0009725	circBase	chr1	+	10460449	10480201	exonic	uc001arc.3	PGD	ACATCAGACTGAGTCTGTGCTTTTAATAGGACTGTCTCCAAAGTTGATGATTTCTTGGCC
ASCRP3001189	7.41406	7.78606	7.07067	6.99399	7.20344	7.10382	hsa_circRNA_402193		25242744	chr2	+	30775358	30791042	exonic	NM_001304446	LCLAT1	ACATCCAAGAACTACAGGCTTTACTTTTGTGGTAGACCGTCTAAGAGAAGCACAGTCACA
ASCRP3001190	14.3719	13.4765	15.3151	12.881	15.1188	15.7066	hsa_circRNA_063981	hsa_circ_0063981	circBase	chr22	-	50904191	50904269	exonic	NM_002972	SBF1	ACATCCACCTCCTCCCTGAAGATGCAGGTCCTGGACCCGGAGCTGGAGTTGGCTGACCTC
ASCRP3001192	11.2613	13.7244	12.2291	10.4462	11.2312	11.5703	hsa_circRNA_100118	hsa_circ_0011122	circBase	chr1	-	28365349	28369161	exonic	NM_001990	EYA3	ACATCCCTCGCTCATCCAATGATTATACCTCACAAATGTATTCTGCAAATCAAGTAAGCA
ASCRP3001193	5.89807	7.36531	6.55409	5.99739	6.37593	7.48959	hsa_circRNA_102532	hsa_circ_0008813	circBase	chr19	+	34942885	34955036	exonic	NM_005499	UBA2	ACATCCTTCATAGGAGAAGAAACGAATGCATCAGATCAACAGAATGAACCCCAGTTAGGC
ASCRP3001194	9.02655	10.2462	10.2431	8.15339	7.45369	7.88346	hsa_circRNA_102525	hsa_circ_0050518	circBase	chr19	+	34922765	34955036	exonic	NM_005499	UBA2	ACATCCTTCATAGGTTGCCAAGGAAAGTGTACTGCAGTTTTACCCGAAAGCTAATATCGT
ASCRP3001195	5.55615	6.4806	6.19904	7.93202	5.58899	5.04298	hsa_circRNA_103158	hsa_circ_0062220	circBase	chr22	-	19187244	19189004	exonic	uc021wle.1	CLTCL1	ACATCGTCATTCATGCAGATGAGCTGGAGGAGCTGATGTGCTATTACCAGGTTGGAGACC
ASCRP3001196	4.941	5.27802	5.27802	5.44739	5.02093	5.16193	hsa_circRNA_405663		25070500	chr18	+	14763684	14764089	exonic	NM_001145029	ANKRD30B	ACATCTACAAAAGCAAGTACAAATGAAGGAACATCTACAGGAACACCTGATGAGGCTGCA
ASCRP3001197	5.06828	5.74059	5.60143	5.06469	6.03271	5.9021	hsa_circRNA_103169	hsa_circ_0062432	circBase	chr22	-	22057658	22065197	exonic	NM_013313	YPEL1	ACATCTACTGCGAGAACTGCAAGACCACGCTCGGGTGGAAATACGTTACGTTTTTCTCTC
ASCRP3001200	6.33927	6.40743	6.58573	6.62036	6.3889	6.9085	hsa_circRNA_004889	hsa_circ_0004889	circBase	chr15	+	57383986	57387361	intronic	ENST00000560190	TCF12	ACATCTTTTTGGCACATCACTAGGGTTTTACAGACAGCCCTCATTACAGTGATCACTTGA
ASCRP3001202	6.78966	8.33133	7.06394	7.11254	9.21161	9.49978	hsa_circRNA_101814	hsa_circ_0039353	circBase	chr16	+	53189837	53191453	exonic	NM_025134	CHD9	ACATGACAGAAATCACCTATGTTTACAGCGACAGGATTTTGACACTTCATGACATGTCAT
ASCRP3001203	8.5345	9.93266	9.25081	8.52376	7.98376	8.19172	hsa_circRNA_007460	hsa_circ_0007460	circBase	chr17	+	28811231	28819771	exonic	NM_004871	GOSR1	ACATGACCACCTTCGAAATTCTGATACAACACCCCTTTTAAATGGATCAAGCCAAGACAG
ASCRP3001204	5.56887	6.12173	5.96696	5.84677	5.40546	5.24986	hsa_circRNA_103616	hsa_circ_0069380	circBase	chr4	+	26614790	26622310	exonic	NM_018317	TBC1D19	ACATGAGGAAAGCACAGGCCAGTCTTCAGAGACCTGAGATTAAACTTGAATCACTGAAAG
ASCRP3001205	5.33274	4.89729	4.84596	5.68793	5.56887	5.3026	hsa_circRNA_008399	hsa_circ_0008399	circBase	chrX	+	48433555	48435497	exonic	NM_006743	RBM3	ACATGCACATAATATAGGACTTGAACTGCCATGTCCTCTGAAGAAGGAAAGCTCTTCGTG
ASCRP3001206	7.42354	6.64459	6.46436	7.92709	6.82931	7.1473	hsa_circRNA_103311	hsa_circ_0064651	circBase	chr3	+	30029633	30032700	exonic	NM_001003792	RBMS3	ACATGCACCTGCATATTCTTACCAACAGTCTAATATATGACTGCTGCTGCTCCTATGCAA
ASCRP3001207	7.57309	8.60598	7.7057	7.52461	6.29249	6.13376	hsa_circRNA_405209		25070500	chr14	-	39623414	39628754	exonic	NM_001079537	TRAPPC6B	ACATGCATCTAAGGAAAACGGACGATGTATTACTAAGCTGGAAAACATGGGGTTTCGAGT
ASCRP3001208	9.80878	11.3749	11.6295	9.37859	10.9097	10.0041	hsa_circRNA_104327	hsa_circ_0001971	circBase	chr7	-	23015828	23023664	exonic	NM_032581	FAM126A	ACATGCCCAGTGTTTCTCTTCAGTCACTGTGTCAAATTTGTTCAAGACATTACCAGAAAC
ASCRP3001209	5.0611	5.32076	5.15856	5.68793	7.47073	8.62498	hsa_circRNA_025988	hsa_circ_0025988	circBase	chr12	-	46751970	46760951	exonic	NM_018976	SLC38A2	ACATGCTTAATCCTGAGGTCTTTATTATATGAACAATTGGGATATAAGGCATTTGGATTA
ASCRP3001210	7.13922	6.52436	6.74328	7.3949	10.3131	8.38536	hsa_circRNA_006471	hsa_circ_0006471	circBase	chr19	-	11623870	11625036	exonic	NM_016581	ECSIT	ACATGGAGCCTGACCTTAGTGCCAGGGTCACCATCTACCAGGTCCCTCGCCGGCTCCCTC
ASCRP3001212	10.7595	9.31527	10.3162	10.0919	10.5819	10.5321	hsa_circRNA_003613	hsa_circ_0003613	circBase	chr1	-	52283737	52299842	exonic	NM_002525	NRD1	ACATGGGCACTTCCTCCTCAACAGCAACATTACAGTGGTATTCATGGGTAGTTTGAAATA
ASCRP3001213	7.18373	7.11254	6.59322	5.84677	6.15416	6.13718	hsa_circRNA_404106		25242744	chr8	+	126021212	126021585	exonic	NM_003129	SQLE	ACATGGTTGAAAAAATTTACCCACAAATACCTGGAACTCCATGCTCCACTGACTGTTGTT
ASCRP3001214	7.31183	8.4331	7.8799	6.78039	5.84468	5.6113	hsa_circRNA_102372	hsa_circ_0047721	circBase	chr18	+	51797729	51813781	exonic	NM_007195	POLI	ACATGTAATTCAGAAATTAGGGACAGGAGTTCATGATCAAGTGTTGCCCACACCAAATGC
ASCRP3001215	6.44655	7.09418	6.81977	7.42529	5.76069	6.37737	hsa_circRNA_054963	hsa_circ_0054963	circBase	chr2	+	64796225	64800202	exonic	NM_017657	AFTPH	ACATGTACATCTGATCAGTTCCAGGGAATTGCTAGATGTGTGGACTGAGCTACAGGATAT
ASCRP3001216	8.1101	9.38318	8.15992	7.98708	8.37127	8.88814	hsa_circRNA_101103	hsa_circ_0007127	circBase	chr12	+	70671911	70704797	exonic	NM_014515	CNOT2	ACATGTACTACAGCCAGTCTTCTATGTTTCCACATCGGTCAGAAAAAGATAGGGAGACGT
ASCRP3001217	6.8203	6.39176	6.51913	7.59936	5.85302	6.0105	hsa_circRNA_404493		25070500	chr1	+	43239233	43241193	sense overlapping	NM_024097	C1orf50	ACATGTAGGTGACTCACAAACTTCTTGGAAAGAGACCCTGTGTGAATGCTGATGAATTCA
ASCRP3001218	7.08092	8.82856	7.79961	6.32435	7.25865	8.15339	hsa_circRNA_102338	hsa_circ_0047347	circBase	chr18	-	29210921	29238052	exonic	NM_004775	B4GALT6	ACATGTATATATTATCCCGAAGGCAATAATTCAAGTGATTATCTTGTTCAAACAACAACG
ASCRP3001219	5.62598	5.26244	5.0611	5.06469	6.3643	6.47926	hsa_circRNA_104626	hsa_circ_0084522	circBase	chr8	-	54891584	54923052	exonic	NM_006756	TCEA1	ACATGTGGCAAATGTAAAAAGAAGAATTGCACTTACACACAGGCTGGAGCATTGGATTTG
ASCRP3001220	6.1609	5.76069	6.01237	6.12947	6.62767	6.78312	hsa_circRNA_104995	hsa_circ_0090429	circBase	chrX	+	47100675	47100849	exonic	NM_004651	USP11	ACATGTGTTCAAGTGCCTCAGCAATGTGCCACAGCTCACCGAGTACTTCCTCAACAACTG
ASCRP3001221	6.54124	5.43633	5.74732	6.55793	7.57403	7.28587	hsa_circRNA_001454	hsa_circ_0001454	circBase	chr4	+	154524454	154533552	exonic	NM_015196	KIAA0922	ACATGTTTTCTGAGAAACAGGACATACCTTTCGTAGAGTTTGTCCCTGTTGGGTGTGATT
ASCRP3001222	5.12795	5.35641	5.57645	4.99477	6.18258	5.65012	hsa_circRNA_401201		25242744	chr13	-	111315797	111357918	exonic	NM_024537	CARS2	ACATTACTATTAAGGTATAGCTGTGGACCAACTGTATATGATCATGCGCACCTTGGCCAT
ASCRP3001223	7.6921	8.45211	8.19296	11.032	8.49306	8.54564	hsa_circRNA_100883	hsa_circ_0005918	circBase	chr11	-	72695132	72700142	exonic	NM_014824	FCHSD2	ACATTATGAAGTGTGTGGACCAGTTGACAAAGATCCAAACTGAATTACAAGAGACAGTGA
ASCRP3001224	6.58948	8.70782	7.93792	6.32435	6.69304	6.88936	hsa_circRNA_100289	hsa_circ_0000097	circBase	chr1	+	100889777	100908552	exonic	NM_003672	CDC14A	ACATTATGAGGTAATCTATTTAAAGAAGACACCAGAAGAAGCCTACAGAGCACTCCTGTC
ASCRP3001225	6.71837	5.83207	6.31984	6.32435	6.94116	7.0118	hsa_circRNA_406313		25070500	chr3	+	100348441	100438902	sense overlapping	NM_006070	TFG	ACATTATTTGGAAAATCTACTTCCTCATCAAGCACCCCTACAGAGTTCTGCAGGAATGGT
ASCRP3001226	4.89729	5.41112	4.56283	4.78403	7.21481	7.31259	hsa_circRNA_066649	hsa_circ_0066649	circBase	chr3	-	100082302	100087010	exonic	NM_014820	TOMM70A	ACATTCAAGCTCTTTACTTCAACTTCAGTGGAAGCAAGATCTGGATAGAGGTTTGGAACT
ASCRP3001227	5.87367	5.89403	5.33274	5.71565	5.48546	5.47468	hsa_circRNA_009128	hsa_circ_0009128	circBase	chr16	-	11815432	11830089	exonic	NM_015914	TXNDC11	ACATTCATTAAAGAAAGTCGAGCAAAAGATGTGATAATACCAGCAAAGCCACCTGTCAGC
ASCRP3001228	5.65012	5.76069	5.48546	5.66204	7.50622	9.18727	hsa_circRNA_404345		25242744	chrX	+	24075537	24075871	exonic	NM_001415	EIF2S3	ACATTCCAGGGACCAAAGGGAACTTCAAATTAGTCAGGTACAATTGGTCATGTAGCTCAT
ASCRP3001229	7.24128	5.06828	5.33274	4.96043	5.18194	5.16193	hsa_circRNA_103346	hsa_circ_0065182	circBase	chr3	+	47361142	47364198	exonic	NM_025010	KLHL18	ACATTCCTTCGAGAACGATTGGGGACCACAAATTCAGTGCCCACCGGATTGTCTTAGCAG
ASCRP3001230	6.26774	5.01722	5.4391	5.06469	5.50941	5.97845	hsa_circRNA_406482		25070500	chr4	+	56883813	56890780	exonic	NM_025009	CEP135	ACATTCTCCTGAACATAGAAATGTGTAATTATCAGAAAGCACATAAATGCCCATCATGCT
ASCRP3001231	6.49	5.4611	5.53297	6.34372	6.09559	6.33332	hsa_circRNA_000283	hsa_circ_0000283	circBase	chr11	-	33127112	33127610	exonic	NM_001326	CSTF3	ACATTGAACAGCTCTGGAGAGACTATAACAAGTATGAAGAGAGAAAAAATGGCTCAAGCA
ASCRP3001232	8.70033	11.4879	10.7685	8.07151	7.04768	6.92443	hsa_circRNA_101462	hsa_circ_0034168	circBase	chr15	-	25650607	25654354	exonic	NM_000462	UBE3A	ACATTGAAGCTAGCCGAATAGTTATTAAGCCTACGCTCAGATCAAGGTAGCAGCTAGACT
ASCRP3001233	7.2878	5.7827	6.34963	7.52004	7.88905	7.42704	hsa_circRNA_000532	hsa_circ_0000532	circBase	chr14	+	45564423	45566208	exonic	NM_017922	PRPF39	ACATTGGACCCTGGTGATCCTGAGACAAACAATACAATAAGAGGATCGTTAACTGAAGAC
ASCRP3001234	7.98708	9.89679	9.3637	6.99399	6.80156	7.12336	hsa_circRNA_102318	hsa_circ_0008741	circBase	chr18	+	19353584	19359646	exonic	NM_020774	MIB1	ACATTGTAGTACAGTATCCAAGTGGCAATAGGTAACAGAAATCCAGGACTGGAGTGCATC
ASCRP3001235	5.4611	5.80652	4.98721	5.18854	5.94566	6.65537	hsa_circRNA_056879	hsa_circ_0056879	circBase	chr2	+	162251588	162268226	exonic	ENST00000477232	PSMD14	ACATTTACAGTCATGTTGCTAAATTTGCATAAGAAGAGTTGGATGGAAGGTTTGACACTT
ASCRP3001236	6.86379	7.09418	6.92542	6.18092	9.01044	9.88298	hsa_circRNA_080788	hsa_circ_0080788	circBase	chr7	+	75933300	75933614	exonic	NM_001540	HSPB1	ACATTTATCTTCTGTTTTTCTCAAATAAAGTTCAAAGCAACCACCTGTCAGCTGCCCCCC
ASCRP3001237	4.92921	5.21791	5.12795	4.96043	5.30564	5.91809	hsa_circRNA_076143	hsa_circ_0076143	circBase	chr6	+	35436723	35438558	exonic	NM_007104	RPL10A	ACATTTGAATAAATTCTATTACCAGTTCGTTCCTGGAGACGGTGGAGTTGCAGATCAGCT
ASCRP3001239	5.57645	5.23717	5.02463	5.24986	6.15416	5.80006	hsa_circRNA_405035		25070500	chr12	-	88504978	88524995	exonic	NM_025114	CEP290	ACATTTGTTACAGTTGGCTCTTCGAAATGAGGAGGCAGAAAATGAAAACAGCAAATTAAG
ASCRP3001240	7.26022	5.83207	6.09911	7.23371	6.29249	6.17261	hsa_circRNA_406736		25070500	chr6	-	8093409	8095466	intronic	ENST00000379715	EEF1E1	ACATTTTTAAGATCACCTCGCCTGGCCAGTAAACTGTTTTTTTGTTCACCGACAATGTGT
ASCRP3001241	7.02386	6.55793	6.95769	7.31297	6.62767	6.37737	hsa_circRNA_030131	hsa_circ_0030131	circBase	chr13	+	42739466	42742954	exonic	NM_152910	DGKH	ACCAAAATGTTGGACAGGTACACACTGCCTGCAAAGATTTATACCATCCAATATGTCCAC
ASCRP3001242	8.33748	10.2176	9.68038	7.93202	8.71742	9.16901	hsa_circRNA_101574	hsa_circ_0008378	circBase	chr15	+	68434283	68439038	exonic	NM_016166	PIAS1	ACCAAACACGATTGTTGTTTCTTGGACTGCAGAAATTGGAAGACATCAGACAACAGTCAG
ASCRP3001243	9.391	7.79041	7.90067	7.65381	9.2978	10.2602	hsa_circRNA_401790		25242744	chr17	+	37646809	37646986	exonic	NM_015083	CDK12	ACCAAAGGCAATCACACCACCTCAGCAACCATATAAAAAGAGACCAAATCCAAAAGAAAC
ASCRP3001245	6.51124	9.03242	8.16433	5.94956	8.31896	7.85077	hsa_circRNA_400275		25242744	chr1	+	82302569	82302742	exonic	NM_012302	LPHN2	ACCAAATACAGAAGATATGAAGATCAATGATGCAGACTGATGGTTTTGATGAAGCTGGGC
ASCRP3001246	5.18854	5.68793	5.57645	5.68793	5.19512	5.22114	hsa_circRNA_406770		25070500	chr6	+	38045815	38050233	intronic	ENST00000373391	ZFAND3	ACCAACAAAAAGATCCTGTGGTACAGGTTACAGTGAAGTGAGTATGCAGATTTGACCCAT
ASCRP3001247	6.08678	6.51387	5.93391	5.92602	5.84468	5.98984	hsa_circRNA_101562	hsa_circ_0035943	circBase	chr15	-	66021409	66025156	exonic	NM_005848	DENND4A	ACCAACACTATTTCTCAGCATATTTCTCATTTTATGCATAAAGTTCCTTTTCCATCTCCT
ASCRP3001248	4.95657	5.12795	4.76205	4.86877	5.69258	5.71565	hsa_circRNA_024310	hsa_circ_0024310	circBase	chr11	-	113612415	113614762	exonic	NM_004724	ZW10	ACCAACATATCACAAATTATTCCTGATTCTAAGATAAATGTGCCAGAGTTACCCACTCCT
ASCRP3001249	6.80318	6.83406	6.13547	5.62841	8.20686	7.98043	hsa_circRNA_104236	hsa_circ_0078368	circBase	chr6	+	155095122	155136950	exonic	NM_014892	SCAF8	ACCAACCTGTTTGAAGAGTTTGGACAGATTGAATCCATTAATTTGTATTCCCTGAATGAC
ASCRP3001251	6.75668	7.70022	7.07647	6.80156	6.00864	6.0618	hsa_circRNA_104518	hsa_circ_0005284	circBase	chr7	-	148543588	148544397	exonic	NM_001203248	EZH2	ACCAAGAATGGAAACAGCGAAGGATACAGCCTGTGCACATCCTGACTTCTAATAATCATG
ASCRP3001252	7.18373	8.79675	8.01895	7.1587	7.32239	8.07531	hsa_circRNA_103251	hsa_circ_0008199	circBase	chr22	+	46085591	46136418	exonic	NM_013236	ATXN10	ACCAAGACAAGAGAAACAGCACCCAGGACTATCTTCCAAAGAGTTCTGGATATCCTAAAG
ASCRP3001253	9.22824	12.9235	11.1431	9.20592	9.33112	10.0227	hsa_circRNA_103254	hsa_circ_0001247	circBase	chr22	+	46125304	46136418	exonic	NM_013236	ATXN10	ACCAAGACAAGAGTTACACTGTTAGACCTTATGATAGCCAAGATAACGAGTGATGAGCCA
ASCRP3001254	9.35473	6.07256	6.73314	8.24619	6.04004	6.46572	hsa_circRNA_001991	hsa_circ_0001991	circBase	chr5	+	80299959	80338802	sense overlapping	NM_006909	RASGRF2	ACCAAGCCAGGCACCTCTGATCACAGCCTAAGAGCATGTAAGGTTCTCTGGAAGGATTTG
ASCRP3001255	6.45342	7.46564	6.19904	5.68793	5.0629	5.00978	hsa_circRNA_004516	hsa_circ_0004516	circBase	chr12	+	110922882	110925748	exonic	NM_013300	FAM216A	ACCAAGGAAACTGTTCATGCAAACAGATAGAATCAAAGATGGATACAAAGTGAACTCACA
ASCRP3001256	5.89807	5.99551	6.06539	6.78039	6.54189	5.73609	hsa_circRNA_048085	hsa_circ_0048085	circBase	chr19	+	676388	683392	exonic	NM_005860	FSTL3	ACCAAGGAAATAAAGACTCAAGCCATTTGGGAAGTCGGTGCCGCTGCCGTCTCTGCGTTC
ASCRP3001257	5.80222	7.43297	7.7057	6.79183	5.62841	5.66204	hsa_circRNA_103474	hsa_circ_0067344	circBase	chr3	+	130851588	130852800	exonic	NM_024800	NEK11	ACCAAGGCTATGACACAAAGTCGGACATCTGGAGGATACTTCATCGAGACTTAAAGTCAA
ASCRP3001258	7.04768	8.09215	7.69761	8.08109	6.1061	8.52131	hsa_circRNA_104333	hsa_circ_0001685	circBase	chr7	+	24663284	24690331	exonic	NM_016447	MPP6	ACCAAGTTATAGAGATACCATTACTCCTCAACAGCAATGCAGCAAGTCTTGGAAAACCTT
ASCRP3001259	7.94793	7.02062	6.8924	8.02173	9.48526	8.73855	hsa_circRNA_100492	hsa_circ_0016979	circBase	chr1	-	233353644	233372726	exonic	NM_014801	PCNXL2	ACCAATACACAGAGATGCAGGTCAGCTCCTCCAGTACCACAACTTCTGAGAGTCAAGATC
ASCRP3001260	6.2298	7.6556	7.06394	6.92937	5.82148	6.32285	hsa_circRNA_100491	hsa_circ_0003314	circBase	chr1	-	233353644	233363117	exonic	NM_014801	PCNXL2	ACCAATACACCATGTGAGTCAGGATCTGGAAGCCTCGTCATGTTCTTCAACACAAGGAAA
ASCRP3001262	12.6409	11.4564	12.0832	12.3448	10.7639	10.0675	hsa_circRNA_004646	hsa_circ_0004646	circBase	chr1	+	162546566	162567648	exonic	NM_003115	UAP1	ACCAATCCAATGTGAAATCTCTCCTCTTATCTCCTATGCTGGAGAAGACTTTTCCAGATT
ASCRP3001263	6.00115	6.80694	6.5053	5.94956	7.89361	8.20237	hsa_circRNA_103810	hsa_circ_0072099	circBase	chr5	-	32415073	32417897	exonic	NM_016107	ZFR	ACCACAGCAGTTACATATTCTGGATTCATACTCATATGTAAGGTCCACAGCTCCTGCTGT
ASCRP3001264	7.54149	8.05556	7.17169	7.49626	7.78005	7.83031	hsa_circRNA_103925	hsa_circ_0001522	circBase	chr5	+	122881110	122893258	exonic	NM_004384	CSNK1G3	ACCACAGCTACATTTGGAATACAGATTCTATAAGCAGTTAGGATCTGGAGCTCTCTATCA
ASCRP3001265	6.8555	6.79508	6.01237	4.59302	6.60438	6.73201	hsa_circRNA_406543		25070500	chr4	+	144378832	144387378	exonic	NM_207123	GAB1	ACCACCACGTAAGGTCAAAGTCCTAAAATTTTAAGACTCAAACCCCATGGTTTAGAGCGA
ASCRP3001266	7.4687	6.55793	6.25205	7.31297	6.87817	7.20425	hsa_circRNA_101678	hsa_circ_0037353	circBase	chr16	-	1872300	1873038	exonic	NM_005326	HAGH	ACCACCACTGGTCCAGCCCTGCTGGGAGTTTTCTGCCACACAGATTTGCGGAAGAACCTG
ASCRP3001267	6.17095	8.57131	7.60029	5.66204	6.02719	5.82573	hsa_circRNA_105003	hsa_circ_0090868	circBase	chrX	-	62885765	62898452	exonic	NM_015185	ARHGEF9	ACCACCAGATGGTCCTCTGCAAGAAGCAAGATGGATTCTGGATATACTCTGAGTATTGTA
ASCRP3001268	6.57883	5.41112	5.96696	5.79574	6.94116	6.39033	hsa_circRNA_015169	hsa_circ_0015169	circBase	chr1	+	169767997	169770112	exonic	NM_018186	C1orf112	ACCACCTGACATTGGAACAGACTTTCTTTTCACAAGTGTTACCAAAGGTTTGTTCTGAGT
ASCRP3001269	5.53815	6.58948	5.9161	4.93315	6.97834	6.55793	hsa_circRNA_404991		25070500	chr12	-	31551108	31562318	exonic	NM_144973	DENND5B	ACCACGGCTAGGAGATTGAGCATCACTTCACTGACAGGAAAAAACAACAGAAGCTTTATA
ASCRP3001270	5.60143	5.41112	5.15856	6.12947	5.43633	6.08678	hsa_circRNA_403101		25242744	chr4	-	25831719	25836945	exonic	NM_015187	SEL1L3	ACCACTAGCATTGGACAGGATTTGAAAAGCTACCACAATCAGACCATTAGATGTGGTTGC
ASCRP3001271	6.76001	8.46917	7.805	6.4548	5.84468	6.85446	hsa_circRNA_007930	hsa_circ_0007930	circBase	chr5	+	135483520	135489852	exonic	NM_005903	SMAD5	ACCACTATAAGAGAGTGGAGAGTCCAGAAAGGAAGCTGTTGAAGTTATTGAAGTACCTGT
ASCRP3001272	12.6968	13.2333	12.4275	11.2797	11.0343	11.4435	hsa_circRNA_102983	hsa_circ_0005265	circBase	chr20	+	2928627	2945848	exonic	NM_002836	PTPRA	ACCACTCCAGAAACTTTCCCTCCTTCAGGACACATGTTCAAAGAGCATAATTAACTTTTT
ASCRP3001273	10.1937	9.10909	7.59533	6.97404	8.04057	8.21092	hsa_circRNA_003074	hsa_circ_0003074	circBase	chr10	+	12123470	12133683	exonic	NM_018706	DHTKD1	ACCACTCCAGCTGAAAGAGGAAGGTCTTCTTTATACTGCAGTGATATTGTTGATCATGGC
ASCRP3001274	7.21238	6.84404	7.49026	6.99399	10.9929	12.0427	hsa_circRNA_103337	hsa_circ_0065052	circBase	chr3	-	44986659	45000952	exonic	NM_016598	ZDHHC3	ACCACTGCAGATGCCAGTATGGACAGAATAGCTTATGATGCTTATCCCCACCCACCACTT
ASCRP3001275	8.20848	7.59564	7.59097	7.34844	8.24777	7.97518	hsa_circRNA_403676		25242744	chr6	-	99930628	99958106	exonic	NM_001080481	USP45	ACCACTTTCTCCTAAAGTTCTTTTTAATCAGCTTTGTCAGAATAAATAACAGATGCGGGT
ASCRP3001276	6.38026	8.5583	8.26546	5.76512	5.43633	5.38259	hsa_circRNA_102568	hsa_circ_0051449	circBase	chr19	+	45766370	45769539	exonic	NM_031417	MARK4	ACCAGAAAAATATTGTACACAGGGACCTGAAGGTTGCCATCAAGATTATCGACAAAACCC
ASCRP3001277	5.04298	5.44739	5.27802	5.18854	6.02719	6.09207	hsa_circRNA_404874		25070500	chr11	+	33065295	33076271	exonic	NM_018393	TCP11L1	ACCAGAAAACAGGAAAGTGAATAAACTTAATTGAGAATGTCTGAAAACCTTGACAAGTCC
ASCRP3001278	6.69304	9.50111	7.36968	11.9961	5.6211	5.66204	hsa_circRNA_007809	hsa_circ_0007809	circBase	chr14	+	50190591	50192487	exonic	NM_172193	KLHDC1	ACCAGAAATTAAAACTAATATATTTTGGTGGTTATGGGTGTAGGAGACACAGTGAACTCC
ASCRP3001279	5.77613	7.59222	6.92542	5.44739	5.50941	5.06469	hsa_circRNA_104171	hsa_circ_0077574	circBase	chr6	+	109249290	109258202	exonic	NM_032131	ARMC2	ACCAGAAGAAGCAGGTGACTGCTACATTGAGAAACTTGGTTGATTCATCATTAGTAAGAA
ASCRP3001281	5.81295	5.41112	5.15856	6.23938	5.38259	5.97845	hsa_circRNA_403266		25242744	chr4	+	178272533	178274882	exonic	NM_018248	NEIL3	ACCAGAGCTTAAAAGCTGCAACCCTGGATATTCTAACAGCAAGCTACCGACTAGAAATAC
ASCRP3001282	8.36345	11.7602	9.43282	7.91867	7.71517	7.63094	hsa_circRNA_100671	hsa_circ_0019632	circBase	chr10	-	103716353	103717489	exonic	NM_024541	C10orf76	ACCAGAGCTTTGACAACCTCTACTCCATGGCCTTGATAAATTTGCTGAAGTTCCTTATGT
ASCRP3001283	7.6654	10.8235	9.72801	7.85519	7.17127	7.24999	hsa_circRNA_100352	hsa_circ_0000137	circBase	chr1	-	155408117	155408859	exonic	NM_018489	ASH1L	ACCAGAGGAAGAAGAGCAAGAGAATAATAAAAGTAAACGGAGTTCCCTCTCGAAGTCCAA
ASCRP3001285	8.41102	7.1771	7.04222	9.48526	5.94566	6.19083	hsa_circRNA_104179	hsa_circ_0077705	circBase	chr6	-	116966876	116982009	exonic	NM_145062	ZUFSP	ACCAGATATTGGCAGTAGAGGGTGCTCTTTCTCTAGAGGAGAAACTTACTGTGATCAACC
ASCRP3001286	5.78706	6.47791	5.53297	5.15519	5.47468	5.33274	hsa_circRNA_104836	hsa_circ_0087636	circBase	chr9	-	99271954	99327765	exonic	NM_033331	CDC14B	ACCAGATCTGCTTCAAGGAAAAGCAGTGTTAAAAGATCGCCTTTGTTTTGCCATTCTCTA
ASCRP3001287	5.24986	6.16258	5.74732	4.86877	5.98795	6.55281	hsa_circRNA_001616	hsa_circ_0001616	circBase	chr6	-	86235843	86251761	exonic	NM_020468	SNX14	ACCAGATGTAAATCTTGTATTTCAGACAACTTTTAAGAGGTGCAGAATCACCAACACGCA
ASCRP3001288	6.39819	7.11687	7.09637	6.25835	8.6858	9.27876	hsa_circRNA_102671	hsa_circ_0053829	circBase	chr2	+	32735592	32738221	exonic	NM_016252	BIRC6	ACCAGCACTCCTGGACCAAGAGCTCTTTGAATTTGAATAGTCCTTTACTTTTTGGAAGAC
ASCRP3001289	5.94566	7.12981	6.68371	5.15519	5.54332	5.65012	hsa_circRNA_405136		25070500	chr13	-	41826780	41828756	exonic	NM_004294	MTRF1	ACCAGCAGATTATGGCCTAAATAAACAAGATGAAAAGCAGTTACAAGAACTTGCACTGGA
ASCRP3001290	8.28487	10.5752	8.97301	8.03462	7.12637	7.84529	hsa_circRNA_008951	hsa_circ_0008951	circBase	chr7	-	22999874	23030758	exonic	NM_032581	FAM126A	ACCAGCATGTCAATAAGGGGTCATAGGTGGAAAAGACATGGTTGAAGGTTTAGAACAGAT
ASCRP3001291	11.5155	7.95012	10.3734	10.1398	10.272	10.4336	hsa_circRNA_001741	hsa_circ_0001286	circBase	chr3	+	42132937	42134918	intronic	ENST00000484786	TRAK1	ACCAGCTAATCTTCCTACCCTTCAGTTCCCTTATGACTAGTGCCTTTGGAGTTTATGTCT
ASCRP3001292	9.86562	7.34623	7.01645	6.58948	7.9335	8.17268	hsa_circRNA_001814	hsa_circ_0001814	circBase	chr8	+	95839490	95854716	exonic	NM_017864	INTS8	ACCAGCTATTTCTTAGACCAAATAAAGAGAAAATAGACTTTCTTCTTGAGTTTGTCTGTT
ASCRP3001293	5.33274	5.39692	5.48546	5.5714	5.35934	5.27802	hsa_circRNA_001407	hsa_circ_0001407	circBase	chr4	+	42212390	42215180	intergenic			ACCAGCTCCTTGTCATGATTAAAAGCTGGAAGATACTCACCAAACAAACAAACAATGAAT
ASCRP3001294	9.20856	12.2867	9.8164	9.17318	9.1467	9.98057	hsa_circRNA_002863	hsa_circ_0002863	circBase	chr2	-	69585460	69590802	exonic	NM_002056	GFPT1	ACCAGCTTTACTACCTTGGTGGAGAGAGTTATCCAACAATTGAGCAACAAGATATGGATT
ASCRP3001295	6.12862	5.01722	5.15856	5.24986	5.12795	5.22114	hsa_circRNA_037933	hsa_circ_0037933	circBase	chr16	+	12995476	13297406	exonic	NM_001145204	SHISA9	ACCAGGAAAAGAGCTCAACAAGTACGCCTCCTTAAAGGCAGTCGCTCTTCAGCGCACTTG
ASCRP3001296	5.21791	5.21791	5.48546	5.82148	5.74059	5.54074	hsa_circRNA_001309	hsa_circ_0001561	circBase	chr5	-	177652366	177652583	intronic	ENST00000474052	PHYKPL	ACCAGGACGTGGTGGCATTTGATATATACCAAACAAACAAGCAAGTGACTGACTAGTTGA
ASCRP3001297	7.24128	5.76069	6.5053	8.31047	5.49881	5.73609	hsa_circRNA_018974	hsa_circ_0018974	circBase	chr10	-	81813151	81816161	exonic	NR_027428	TMEM254-AS1	ACCAGGGAAAAACTGGCTGGACAGTCTCTTGTCCTGTGTTTGTAATTGATATTTGATATT
ASCRP3001298	7.2878	6.13718	7.62791	6.84926	7.83637	8.99568	hsa_circRNA_087331	hsa_circ_0087331	circBase	chr9	-	84267098	84300811	exonic	NM_001303103	TLE1	ACCAGGTCTACCTCCTACACCTTAAATTGGAATGTGAGAAACTGGCAAGTGAAAAGACAG
ASCRP3001299	5.04298	4.63233	5.55615	4.89729	5.02093	5.35641	hsa_circRNA_000886	hsa_circ_0000886	circBase	chr19	-	8601135	8604912	exonic	NM_012335	MYO1F	ACCAGTACCAGATGGGGAGCACCAAGGTCTTTGTCAAGAACCCAGAGTCGGGCCTTCCTC
ASCRP3001300	8.57179	5.93588	6.68371	8.19624	5.86338	6.34224	hsa_circRNA_058695	hsa_circ_0058695	circBase	chr2	+	232952196	233199209	exonic	NM_152383	DIS3L2	ACCAGTCTCTTCTTTGCTGTTCTGGTCAAGGTAGTTAAACCAGAGAGCAATGACAAAGAA
ASCRP3001301	6.11654	6.75223	7.06394	5.94956	7.00433	6.96445	hsa_circRNA_103743	hsa_circ_0071023	circBase	chr4	-	143003183	143067149	exonic	NM_003866	INPP4B	ACCAGTTACACAAGGACTTCTTTATCCGAGCGCTGGATTGCATGAGAAGGACAGGGTGTG
ASCRP3001302	9.59923	12.6331	12.3493	9.14617	7.6722	7.41828	hsa_circRNA_100544	hsa_circ_0017643	circBase	chr10	-	7325865	7327916	exonic	NM_001018039	SFMBT2	ACCAGTTGGTTGGTGTCAAGAGAATAAATACAGAATGGACCCACCTTCAGCAATCAAAGA
ASCRP3001303	5.74956	6.35405	6.34963	5.79574	9.43916	9.69154	hsa_circRNA_040749	hsa_circ_0040749	circBase	chr16	+	85839338	85840607	exonic	NM_001861	COX4I1	ACCAGTTTACCTGAATGTATCGCATTAAGTTCAAGGAGAGCTTTGCTGAGATGAACAGGG
ASCRP3001304	6.36284	6.87099	7.20385	5.94956	5.44739	5.80652	hsa_circRNA_405049		25070500	chr12	+	100598717	100601564	exonic	NM_022496	ACTR6	ACCAGTTTCAAGCAGTATTAAGAGTAAATGGGTTATTCCTAATTGTCAGTTCCGGTCAAA
ASCRP3001306	6.33034	7.55626	7.57245	6.52305	8.10421	7.80042	hsa_circRNA_100351	hsa_circ_0007608	circBase	chr1	-	155340294	155340774	exonic	NM_018489	ASH1L	ACCATAGCTGTGACCCAAATTGTGAAATGCAGAAATGAATGATCTTTGCTGAGTGTTCCC
ASCRP3001308	6.3123	5.99551	6.63857	6.3123	7.1746	7.05854	hsa_circRNA_103334	hsa_circ_0064996	circBase	chr3	+	43341245	43373802	exonic	NM_017719	SNRK	ACCATCCCATGTGTCTAAAGAGTGTAAAGAGAAAAAGAAGCAACTAACAAAACACTGTGA
ASCRP3001309	6.69304	7.68277	7.4956	6.68137	8.08309	8.98409	hsa_circRNA_101096	hsa_circ_0027491	circBase	chr12	+	69210591	69218431	exonic	NM_002392	MDM2	ACCATCTACCTCATCTAGAAGGAGAGCAATTAGTGAGACAGGTTCTTTTTTATCTTGGCC
ASCRP3001310	5.91012	6.76776	6.31984	5.97463	6.60438	6.21369	hsa_circRNA_102727	hsa_circ_0054685	circBase	chr2	+	61009820	61010344	exonic	NM_022894	PAPOLG	ACCATCTAGAGTGGTCTTGCAGTCACAGATGAAATTCTTCAAGGAAAGTCAGATTGGTCC
ASCRP3001311	9.52741	11.3831	8.99709	9.43768	10.1341	10.5941	hsa_circRNA_100889	hsa_circ_0007458	circBase	chr11	+	76174864	76183884	exonic	NM_020193	C11orf30	ACCATCTGTGGTCATGTCAACAGTAGCACAAGGTGTAAGCTGTTCAGATGAAGATGAAAA
ASCRP3001312	5.69954	5.97463	5.36227	5.48546	5.41957	5.86028	hsa_circRNA_405232		25070500	chr14	-	52936754	52957723	exonic	NM_020784	TXNDC16	ACCATGAAAACAGACTGAAGTTGCTGAAGATCCTCAACAAGTTTCAACTGTCCATCTCCA
ASCRP3001313	8.35043	9.20429	9.16315	7.98708	5.4611	5.84049	hsa_circRNA_004666	hsa_circ_0004666	circBase	chrX	-	154645235	154649223	sense overlapping	TCONS_00017391	XLOC_008269	ACCATGGCTCAGTGGAGTGTTTTACACAATCTGATTATATACATGAGTGCTTCGCTCCTG
ASCRP3001314	6.18258	5.74732	5.67151	6.25835	7.43297	7.62243	hsa_circRNA_103604	hsa_circ_0069227	circBase	chr4	-	15626874	15646331	exonic	NM_012161	FBXL5	ACCATGGTCTCAGCTTTCTAAAACCAATTTTTCCAACAACAACGATTTCCGTGCTCTTCT
ASCRP3001315	9.53367	5.82148	6.76001	7.17959	6.78203	6.52044	hsa_circRNA_401640		25242744	chr16	-	70301561	70316687	exonic	NM_001605	AARS	ACCATTCCCGTTCTTTGGGGTGACTTTCAAGATGGACTCTACTCTAACAGCAAGTGAAAT
ASCRP3001316	7.16626	8.41982	6.5053	7.24999	9.2909	9.04817	hsa_circRNA_103662	hsa_circ_0007096	circBase	chr4	+	76711302	76711950	exonic	NM_003715	USO1	ACCATTGATGACCATAAATACTGTATCAGAAGTTATTCGAGGCTGCCAAGTAAACCAAGA
ASCRP3001318	6.6228	7.91419	8.44315	6.29249	6.33332	6.59322	hsa_circRNA_103520	hsa_circ_0005292	circBase	chr3	-	179310431	179319578	exonic	NM_020409	MRPL47	ACCATTTTCTCAGGAGCAGCATGGACCTGTCAGCAACTAAGGAACAAAAGTAATGAAGAT
ASCRP3001319	6.78966	6.72407	6.7994	5.68793	5.89807	5.93194	hsa_circRNA_005297	hsa_circ_0005297	circBase	chr3	-	179310431	179316559	exonic	NM_020409	MRPL47	ACCATTTTCTCAGGTATGTCTTACTGAAAGAAAGAAACATGCTTCTAACCCTAGAGCAGG
ASCRP3001321	6.52697	5.52255	5.33274	5.48546	5.69258	6.88936	hsa_circRNA_404944		25070500	chr11	+	124856637	124858030	exonic	NM_025004	CCDC15	ACCCAAATGTCAGGACCAAGATTTTCTACCAAAATATCAGGAACTTGACTATGAGGAACC
ASCRP3001322	5.92602	7.45369	7.0257	6.68137	7.51281	8.73262	hsa_circRNA_003316	hsa_circ_0003316	circBase	chr8	+	38677039	38678153	exonic	NM_006283	TACC1	ACCCAAGAAGGCAAAGTCGCGTTTAATAACAATCACAAGAAGCTGATGAACAGCTTGTAG
ASCRP3001324	8.06569	9.98057	9.65994	7.94964	5.94566	5.96311	hsa_circRNA_000581	hsa_circ_0000569	circBase	chr14	+	102659799	102661457	exonic	NR_038354	WDR20	ACCCAATCAAAAAAGAAACTAGCAAACTTTTTAATGAGGAAACAATCCCATGAGGTTGGT
ASCRP3001325	4.6226	5.06828	4.92525	4.93315	6.82136	7.9072	hsa_circRNA_101339	hsa_circ_0031583	circBase	chr14	+	32559707	32563592	exonic	NM_001173	ARHGAP5	ACCCACAAAGTGAAAGAAGATAAAAAGGAAGATGATCCCTATGATCTTGAAGATGTTTCT
ASCRP3001326	4.95657	6.20067	5.80222	7.27427	5.09667	6.18258	hsa_circRNA_002107	hsa_circ_0002107	circBase	chr5	+	61846193	61897675	exonic	NM_016338	IPO11	ACCCACAGAACAAGATAAGAGGAAAAAGATGGTTGTGGAAAATGCCCTTAAAGTGAACCC
ASCRP3001327	5.01722	5.93588	5.82148	4.64199	6.49133	6.53995	hsa_circRNA_406767		25070500	chr6	+	36862279	36884350	exonic	NM_001286635	C6orf89	ACCCAGAACCTGTTGTGGGGAGTAAGGAATCATTGTAGTCAATCATTTTCCAGTTCTCAG
ASCRP3001328	6.3123	6.72975	6.23619	6.72918	8.04649	7.28972	hsa_circRNA_402857		25242744	chr3	-	49083857	49114471	exonic	NM_017730	QRICH1	ACCCAGATGTGCTCTACTATATTTTCCTGTGTATTCAAAAGGAACCCTAAGGACTCTGCA
ASCRP3001329	5.78706	6.18092	6.08412	6.18092	5.04298	5.22114	hsa_circRNA_406847		25070500	chr6	-	129823749	129879311	sense overlapping	uc003qbq.3	BC035400	ACCCAGGAGAGAAAAACAGGAGATTATGGACTGTTCTTTAAAAAGGGCAGCATAAGATCA
ASCRP3001330	6.49	7.87785	7.7057	6.4548	6.83459	6.9085	hsa_circRNA_402191		25242744	chr2	+	29140758	29152576	exonic	NM_015131	WDR43	ACCCAGGGCTTAGAAAGTAACGATTTTGAAATGCTAAATGCAGGTCCGATCAGAAAACAA
ASCRP3001331	8.25251	6.28788	5.83629	7.64332	8.96449	8.78398	hsa_circRNA_072816	hsa_circ_0072816	circBase	chr5	-	69424179	69503572	exonic	uc010ixu.3	SMA4	ACCCAGTATATTCAAAGCTACAAGGGATTTGTTGACATAACGGGCTGGTGAATTACCAGA
ASCRP3001332	5.34166	5.29955	5.09667	5.44739	5.29036	6.36284	hsa_circRNA_405577		25070500	chr17	-	38547757	38548989	exonic	NM_001067	TOP2A	ACCCAGTTCCTAAAAAGAATGTGACAGTGAAGAAGACAGCAGCAAAAAGTACAAAGACAA
ASCRP3001333	8.68814	6.09207	7.24999	8.56625	9.23883	10.8644	hsa_circRNA_407188		25070500	chr9	-	74522734	74523039	intronic	ENST00000333421	ABHD17B	ACCCATCACCCAGTTAAACAAACAAAACTACCAATTAAAACGAAGTCCACTTCACTGTTT
ASCRP3001334	6.11654	6.83406	6.85654	5.94956	6.74328	6.56302	hsa_circRNA_011167	hsa_circ_0011167	circBase	chr1	+	29313942	29314417	exonic	NM_203342	EPB41	ACCCATCTTTGGATCTTCATTCATTAAGCAGTGCAGAAACACAGCAACATCATGACAACA
ASCRP3001335	8.42333	8.34082	8.02957	8.12525	10.0311	11.0799	hsa_circRNA_085323	hsa_circ_0085323	circBase	chr8	-	109240495	109254142	exonic	NM_001568	EIF3E	ACCCCAAAGGTCGCGATAATATTATTGACCTCTTCCTTTATCAGCCACAATATATAATGA
ASCRP3001336	7.32988	6.2072	6.76001	6.10698	7.97136	8.62635	hsa_circRNA_406148		25070500	chr21	+	37653780	37664531	exonic	NM_005128	DOPEY2	ACCCCACACTGTCAGGATTCTAGAACTTCTAAAATTAAAGTTTGGGACATGCAGAGCAGT
ASCRP3001337	5.71106	6.54897	6.8924	6.42012	7.80607	7.63941	hsa_circRNA_008865	hsa_circ_0008865	circBase	chr10	+	70719561	70720005	exonic	NM_004728	DDX21	ACCCCAGTGAAGCTGCCAGTGAAGAAAGTAACAGTGAGATAGAGCAGAAAGAGAAAAAAG
ASCRP3001338	6.33927	6.99021	6.33332	5.84677	5.39121	6.0618	hsa_circRNA_406805		25070500	chr6	-	82201207	82223546	sense overlapping	ENST00000412306	FAM46A	ACCCCATCTGATTTATATGAAGATTCATCATTTCGCATTTCTGTAACCATGAATGAGGGT
ASCRP3001339	7.98043	8.85684	8.26703	8.2182	9.12479	8.53207	hsa_circRNA_007084	hsa_circ_0007084	circBase	chr10	+	22002700	22016857	exonic	NM_004641	MLLT10	ACCCCGAGGAAGTCTCTCGCCACGGTATTTATAACAGCAATGATGTAGCAGTATCGTTTC
ASCRP3001340	8.46713	8.80765	7.87376	12.6194	6.84508	7.56581	hsa_circRNA_011538	hsa_circ_0011538	circBase	chr1	+	35824525	35855699	exonic	NM_005095	ZMYM4	ACCCGCCTTCACAAAATAATGCAGGTGGTGGTATCATGGATACAGAAATGTCTGAAGATA
ASCRP3001341	5.23078	4.93315	5.48546	6.08501	5.07543	5.12795	hsa_circRNA_000596	hsa_circ_0000661	circBase	chr15	+	100645330	100645426	antisense	NM_139057	ADAMTS17	ACCCGGGAGATGGTGCTGTTGCCACCCACCAGGATGGTGGCTCTTTTGTAAAGACTGGTG
ASCRP3001342	5.24986	5.50941	4.80569	5.24986	6.2693	6.28942	hsa_circRNA_405067		25070500	chr12	+	110566754	110600870	exonic	NM_014055	IFT81	ACCCGTGAATTTGATGGTACTGAAGTTTTAAAGGGAGATGAGGAGTACTTTTCGTCAGGG
ASCRP3001343	7.23331	5.48277	5.7827	9.74197	4.941	4.6226	hsa_circRNA_001288	hsa_circ_0000999	circBase	chr2	-	46795476	46795608	sense overlapping	NR_104182	LOC100506142	ACCCTAAAAGCTTGCTATATAAAGGATACTTTCTGGAGGTTGGTGGTCCAGTAGCACAGA
ASCRP3001344	7.75328	7.16458	7.76355	7.78497	9.52587	10.1214	hsa_circRNA_103523	hsa_circ_0068142	circBase	chr3	+	182602540	182605501	exonic	NM_014616	ATP11B	ACCCTCATGTGTTACAAAATAAGCCCACCCTTTATCGGAATCATGGGTAAAGAAGGAAGA
ASCRP3001345	9.92687	11.9924	10.2356	8.73516	8.21436	8.67511	hsa_circRNA_102830	hsa_circ_0001073	circBase	chr2	+	148653869	148657467	exonic	NM_001616	ACVR2A	ACCCTCCTGTACTTGTTCCAACTCAAGTGCTATACTTGGTAGATCAGAAACTCAGGAGTG
ASCRP3001346	5.71106	5.38259	5.53297	5.24986	5.77393	5.67151	hsa_circRNA_023420	hsa_circ_0023420	circBase	chr11	-	71808337	71808960	exonic	NM_017907	LAMTOR1	ACCCTCGATAAAGGAAGTATATTCATCCAGTCTCCAGGATAGCTGCTTATGCCTACAGTG
ASCRP3001347	10.6017	10.6084	11.5703	9.70967	14.2858	14.5485	hsa_circRNA_102059	hsa_circ_0043428	circBase	chr17	-	37579579	37584043	exonic	NM_004774	MED1	ACCCTGACCCCATACCTTTGAATCACAACATGAGATTTTATGCTGTCATTTAATGAACCT
ASCRP3001348	5.67622	5.77393	5.62598	5.66204	7.83637	7.98043	hsa_circRNA_103074	hsa_circ_0060627	circBase	chr20	+	46252654	46256767	exonic	NM_006534	NCOA3	ACCCTGAGAGCTTTATTACCAGACATGATCTTTCAGTCTTACCTGCAGTGGTGAAAAACG
ASCRP3001350	7.52135	7.839	8.61903	8.41155	6.79291	8.77454	hsa_circRNA_005752	hsa_circ_0005752	circBase	chr9	-	113771427	113773970	intronic	uc011lwn.2	LPAR1	ACCCTGTTTACATCTTCTTAAAAGTTGTGTCATCCTTGAAGGATAGAATAAATCAGCTGT
ASCRP3001351	6.04186	4.27275	6.12173	5.06469	6.42572	6.42292	hsa_circRNA_069586	hsa_circ_0069586	circBase	chr4	+	41945763	41951402	exonic	NM_018126	TMEM33	ACCCTTCGATATTCGTCTCGAAGAAACCCATATTGTCGTGAGTATCTTCCCAGTCTTGTT
ASCRP3001352	5.65012	5.26244	5.48546	5.79574	6.84508	6.92937	hsa_circRNA_001807	hsa_circ_0001807	circBase	chr8	-	68163533	68172161	exonic	NM_006421	ARFGEF1	ACCCTTTACAAGTGCAACACATTTGGAGCATGTGAGGCCCATGTTTAAGATTTAATAAGA
ASCRP3001353	6.89645	4.86877	5.33274	5.79574	4.79706	4.9449	hsa_circRNA_403168		25242744	chr4	+	85555009	85562143	exonic	NM_001263	CDS1	ACCCTTTCTAAAGGCAGTCTTGAGACAGTTCGCATGGACTCATGTCACTTTACTGATAAC
ASCRP3001354	7.95546	9.91359	9.89962	7.6157	8.28756	7.54632	hsa_circRNA_101520	hsa_circ_0035226	circBase	chr15	-	50875285	50878685	exonic	NM_017672	TRPM7	ACCGAAGACACTCATGAAGTAGATTCCAAAGCAGCTTTAATACCGAATAACAATACTTCT
ASCRP3001355	7.27116	6.55793	6.43409	6.58948	8.12093	7.99535	hsa_circRNA_400289		25242744	chr1	+	100459092	100480976	exonic	NM_012243	SLC35A3	ACCGACTGACCTGGATAGTAGTTGTTCTTCAGGCAAATGAAGATAAAACAATGTTCGCCA
ASCRP3001356	5.11413	5.53556	5.70877	6.32435	6.05819	6.09207	hsa_circRNA_100060	hsa_circ_0010023	circBase	chr1	-	12638745	12639440	exonic	NM_004753	DHRS3	ACCGAGATGTTCCAGGGCATGAGAGTCAGGTGGGTGACATCACCATCCTGGTGAACAATG
ASCRP3001359	5.18854	4.89729	4.95657	5.28729	5.00978	6.40175	hsa_circRNA_401174		25242744	chr13	+	94482406	94482798	exonic	NM_005708	GPC6	ACCGAGTTTCCAAGAATTTTTCCGAGAGCTCCTGGAGAATGCAGAAAAGTCACTAAATGA
ASCRP3001360	5.43633	5.7827	6.33332	5.18854	6.89443	6.27862	hsa_circRNA_100880	hsa_circ_0003557	circBase	chr11	-	72420914	72422544	exonic	NM_015242	ARAP1	ACCGCATCTTCAGATCTTACATCTATCAGAAACGATGGGTGAGACTGGATACTGATCACC
ASCRP3001361	7.67632	9.31527	10.1447	7.02386	7.75216	7.57781	hsa_circRNA_104175	hsa_circ_0005954	circBase	chr6	+	111208707	111211559	exonic	NM_001634	AMD1	ACCGGAATTTCCAGGAAGAAATAGAGTTTCTTAATGCAATTTTCCCAAATCTGAGTGGGA
ASCRP3001362	6.34668	7.214	6.19904	5.48546	5.74059	5.69375	hsa_circRNA_406896		25070500	chr6	-	165792682	165806285	exonic	NR_045597	PDE10A	ACCGGATCACTAAACCTTAATAATCAATCACATAGCTTTGAGCTTGAAAAGTTGTGTCGT
ASCRP3001363	6.8203	5.87572	6.30471	6.96445	6.75668	6.52044	hsa_circRNA_401999		25242744	chr19	-	430683	440932	exonic	NM_012435	SHC2	ACCGGTACAGTACATGGGCTGCATCGAGGTTCTCCGCTCTATGCGCTCCCTGGACTTTAA
ASCRP3001364	7.12379	8.06591	7.4038	5.84677	5.85302	6.82508	hsa_circRNA_100705	hsa_circ_0008898	circBase	chr10	-	126097110	126100769	exonic	NM_000274	OAT	ACCGTGAAGGGCATTCAGAAATACAAAGCAAAGATTGTTTTTGCAGATCTGTGGTTTTTC
ASCRP3001365	7.21238	6.09735	6.60438	7.40416	7.00433	6.55281	hsa_circRNA_018818	hsa_circ_0018818	circBase	chr10	-	75264607	75265184	exonic	NM_152586	USP54	ACCGTTGTCTCAGAGAGGGAGGAAGCTCCGGTTTCTTCCCACAGTTTTGCTCTGCAGATG
ASCRP3001366	6.29249	6.62158	6.13547	5.38259	5.50941	4.9449	hsa_circRNA_092382	hsa_circ_0001961	circBase	chr10	+	52907841	52916908	sense overlapping	NM_006258	PRKG1	ACCTAAATGCCAGAGGTTCTTATGGTTTTAACAAAGAGAATACTCATATGGTATTAATCA
ASCRP3001367	5.77613	5.26244	6.34963	5.84677	5.12795	5.34166	hsa_circRNA_008147	hsa_circ_0008147	circBase	chr8	+	129021835	129032965	intronic	ENST00000512617	PVT1	ACCTAAGGAGCACTGAGGCCAACAGAGATTTTGAGAAACACATTGAAGGATCTGTTAACA
ASCRP3001368	5.55615	5.33572	5.19184	5.51205	6.1609	6.36284	hsa_circRNA_407206		25070500	chr9	-	99579646	99589463	sense overlapping	NM_001001662	ZNF782	ACCTACACAGAGGCTACTGCTTTACAAAACCAGAACTGATCTTCACATTGGAACAAGGAG
ASCRP3001369	6.7444	7.37548	6.47926	5.62841	5.44739	5.99551	hsa_circRNA_404584		25070500	chr1	+	152221370	152224234	exonic	ENST00000420707	FLG-AS1	ACCTACTACAATTCTTAGCCGATTTTTCCTCTTAGGATTTATTTCCCTGGAGACCTCATG
ASCRP3001370	7.40238	5.41112	5.99739	6.99399	5.30564	6.41449	hsa_circRNA_405867		25070500	chr2	-	44169153	44169936	intronic	ENST00000260665	LRPPRC	ACCTAGAGCATCCTCTGTGCTTCTGATTATATCCTGAACTGAATTTGACTGAAACGCAGA
ASCRP3001371	4.80998	5.44739	5.15856	7.01319	6.29249	7.92512	hsa_circRNA_011083	hsa_circ_0011083	circBase	chr1	-	27992571	27995857	exonic	NM_002038	IFI6	ACCTAGATGTGAAAACAGAATAAACTTCACCCAGAAAACACTTGTCTAGTGACGGAGCCC
ASCRP3001372	8.1205	9.39546	9.7355	7.3809	7.14942	7.61876	hsa_circRNA_102523	hsa_circ_0004956	circBase	chr19	+	34922765	34929671	exonic	NM_005499	UBA2	ACCTATACATTGCATCGTTTGGGCAAAGTACTTGTTCAAGTTGCCAAGGAAAGTGTACTG
ASCRP3001373	5.24986	6.65537	6.58573	5.94956	6.43825	6.35552	hsa_circRNA_023224	hsa_circ_0023224	circBase	chr11	+	68286968	68305359	exonic	NM_018312	PPP6R3	ACCTCAAGACATGGATGAAAAGATCAGATACAAGAGAGCTTGTTTCATATCCATATCCCA
ASCRP3001374	8.33133	7.84842	8.21254	7.48087	8.7803	9.85033	hsa_circRNA_102130	hsa_circ_0005652	circBase	chr17	+	53016284	53024673	exonic	NM_005486	TOM1L1	ACCTCACCTCAAGCCACGCATATGATAATATTTCAGCCTTCCAAGTTCTGATGTAACAAA
ASCRP3001375	5.18854	6.13718	5.8551	4.73972	6.00864	6.1061	hsa_circRNA_100506	hsa_circ_0017264	circBase	chr1	-	244579282	244587689	exonic	NM_001126	ADSS	ACCTCATATCCCAGTATTTGATTTTCATCAAGCAGCTGATGGTATCCAGGAACAACAGAG
ASCRP3001376	10.5558	9.37261	9.9989	8.37436	9.68528	10.8537	hsa_circRNA_104922	hsa_circ_0003270	circBase	chr9	+	128099296	128099870	exonic	NM_015635	GAPVD1	ACCTCATTCATCATCTTCATCCCCGAGTAAGGACTCCTCAAGAGGAGAGGTGCCCACCAG
ASCRP3001377	13.7951	12.4592	13.5526	11.5885	13.7628	13.9439	hsa_circRNA_104572	hsa_circ_0007618	circBase	chr8	+	25265498	25266456	exonic	NM_024940	DOCK5	ACCTCCACTCACTCCCAAAGCCACCAGGACCCTAACTCAATCTTGGAGCCACTTTTGGAG
ASCRP3001378	9.53367	7.37113	8.19296	8.84683	11.6391	11.5087	hsa_circRNA_402338		25242744	chr2	-	112588862	112596089	exonic	NM_022662	ANAPC1	ACCTCCCTGGAATCTGTGAAAGAAGCAGACTTGTAGTCTTGTTTGACTTTGAAGGATCAC
ASCRP3001379	6.81016	6.85343	7.04222	6.75334	7.34401	8.14789	hsa_circRNA_092554	hsa_circ_0001551	circBase	chr5	+	167915606	167924353	exonic	NM_002887	RARS	ACCTCCTATTGGGGATCTTCAGGTCTTTTATAAGGAAGAAGAGATTAAATCTCTGACTGC
ASCRP3001380	8.20217	8.91553	9.12834	7.81678	7.93005	8.51162	hsa_circRNA_104658	hsa_circ_0004592	circBase	chr8	-	99718694	99719539	exonic	NM_006281	STK3	ACCTCCTTATGCTGATATACATCCAATGAGGTTAATAGAAGATGAAATTGCAACCATTCT
ASCRP3001381	7.18373	9.95742	8.74108	7.98091	7.90419	7.85259	hsa_circRNA_005882	hsa_circ_0005882	circBase	chr2	-	168920009	168986268	exonic	NM_013233	STK39	ACCTCGTTTTGAGATTAAGGCCCACAGCAGCAGAACTTTTAAAATGCAAATTCTTCCAGA
ASCRP3001382	7.51347	8.88661	8.43623	10.2065	7.2696	7.42319	hsa_circRNA_104146	hsa_circ_0002041	circBase	chr6	-	82920530	82922510	exonic	NM_015525	IBTK	ACCTCTATACTGATGAAGCTGTGGTGATAAAAGGTTAGATGGAGTCAGATTTGAAAATGA
ASCRP3001384	7.54986	7.86862	7.58441	6.27785	6.58948	7.70656	hsa_circRNA_103643	hsa_circ_0005912	circBase	chr4	+	54265896	54294350	exonic	NM_030917	FIP1L1	ACCTCTGATTCCACCACCGGGTACAGCAGGGAAGAACTGGAAACTCAGAGAAAGAAACTG
ASCRP3001385	7.66095	8.54564	7.10382	7.31297	7.06709	7.34623	hsa_circRNA_103318	hsa_circ_0007147	circBase	chr3	-	33453072	33467233	exonic	NM_014517	UBP1	ACCTCTGCTTTCATTCAGTGATGTCTTGGCATTGCCCATTTTCAAGCAGGAAGATTCCAG
ASCRP3001386	5.8236	5.01722	5.4391	5.94956	5.55615	6.0105	hsa_circRNA_025285	hsa_circ_0025285	circBase	chr12	+	7025834	7032859	exonic	NM_001975	ENO2	ACCTCTGTGGCATTGAAATGAGCACCTCCATTAAAGTCTGAATCAGTGCGTGTCCTGAAG
ASCRP3001387	7.82528	8.77495	7.8799	7.34844	8.69483	8.47577	hsa_circRNA_006337	hsa_circ_0006337	circBase	chr1	+	193172924	193181607	exonic	NM_024529	CDC73	ACCTCTTTAATAACCATGCTTAATGCAAAAGACCTTCTACAGGACCTGAAGAGGGTGCAT
ASCRP3001389	6.51913	7.64663	6.61791	6.20231	6.6228	7.0234	hsa_circRNA_100584	hsa_circ_0018187	circBase	chr10	-	35321362	35322201	exonic	NM_003591	CUL2	ACCTGAACTGATGCCAACACTATTTGTGGAGTCAGTTTTGGAAGTGCATGGTAAATTTGT
ASCRP3001390	5.96696	6.33927	5.4391	5.32377	6.27862	6.31154	hsa_circRNA_009160	hsa_circ_0009160	circBase	chr14	-	58877560	58890813	exonic	NM_012460	TIMM9	ACCTGAAGAGGTAAGAATCAGGCCTTATTGGAGACATTCAAGCAAAGGTTGGACAACTAC
ASCRP3001391	7.84424	7.12465	7.19608	7.05312	5.99739	5.78706	hsa_circRNA_101695	hsa_circ_0007146	circBase	chr16	-	5077135	5078186	exonic	NM_016256	NAGPA	ACCTGAAGCCACCCTGAGGGCGGGAGAACTCTCCTTTTTCACCAGCCAGGACAACATGTG
ASCRP3001392	6.88479	8.72582	8.35484	6.64939	9.70558	9.26925	hsa_circRNA_103959	hsa_circ_0003205	circBase	chr5	+	138145726	138147991	exonic	NM_001903	CTNNA1	ACCTGAAGTGGATAAGCTGAACATTATGGCAGCCAAAAGACAACAGGTGATTTGATGAAG
ASCRP3001393	5.04298	5.15519	5.70877	6.42012	5.15519	5.22114	hsa_circRNA_405912		25070500	chr2	+	73477044	73477365	intronic	ENST00000258091	CCT7	ACCTGAGTGAAGAATGTAAGAGCAGCTGCTGAGTGTTGGGGGGGCTGGCAGTGAGCCGTG
ASCRP3001394	6.79832	6.2314	6.99021	7.08624	6.97021	6.47926	hsa_circRNA_053294	hsa_circ_0053294	circBase	chr2	+	27820936	27830906	exonic	NM_001271286	ZNF512	ACCTGATGATCGAAAGCAGGACCCAGTGCTCCATAAAGGATAATAGTTTCCAGTACACTA
ASCRP3001395	7.9102	9.32935	9.53051	7.44509	6.34668	6.56302	hsa_circRNA_007135	hsa_circ_0007135	circBase	chr7	-	6840578	6841154	exonic	NM_198097	CCZ1B	ACCTGATTGAAGTAAATGGTCTGAGAAAGAACCCCAGTTTAAGTTTATCTACTTCAACCA
ASCRP3001396	5.12795	5.48277	5.15856	5.48546	5.86338	5.80652	hsa_circRNA_402675		25242744	chr21	+	45745035	45745147	exonic	NM_002626	PFKL	ACCTGCAGCAGGAACGAGAAGTGCCATGACTACTACACCACGGAGTTCCTGTACAACCTG
ASCRP3001397	9.88196	8.59793	10.3934	9.03952	10.4166	10.7579	hsa_circRNA_009031	hsa_circ_0009031	circBase	chr4	+	4650703	4651269	exonic	NR_037888	STX18-AS1	ACCTGCCCCTAGATCTTCTATTTCTGATCATCTTCTATGCAAGGATGCAGAGATTCAGAG
ASCRP3001398	5.44739	5.87572	5.55615	4.68	6.96733	7.0062	hsa_circRNA_000261	hsa_circ_0000261	circBase	chr10	+	112723882	112724819	exonic	NM_007373	SHOC2	ACCTGCTGAAATTGGAACTCTAATGAATCATTGATTGACCAGCACTATTTTACCAGTTGG
ASCRP3001399	5.83839	5.29955	5.4391	5.79574	5.48546	5.82148	hsa_circRNA_022356	hsa_circ_0022356	circBase	chr11	-	61556601	61557393	exonic	NM_014206	TMEM258	ACCTGCTGCTCATAATAAATGCAGATGTATAGCATTACGAGGTCACCTCTACCAAGTACA
ASCRP3001400	8.90353	7.60215	7.98708	11.5499	7.06709	6.6625	hsa_circRNA_014551	hsa_circ_0014551	circBase	chr1	-	155313104	155316260	exonic	NM_018489	ASH1L	ACCTGCTGTGTGTTGGACCTTTATACGTATTGTAAAGGTATGGCAGCACTGTGATTGTAT
ASCRP3001401	6.53218	6.09735	6.60438	7.85103	5.84468	5.22114	hsa_circRNA_103157	hsa_circ_0008533	circBase	chr22	-	19178815	19187352	exonic	NM_001835	CLTCL1	ACCTGGACAGTCAGTTTCTTTTCAAAGGTGTGCTTTGCCTGCATGGATGGACAAGAGTTC
ASCRP3001402	9.07104	11.6148	10.6551	6.88936	7.12033	6.49	hsa_circRNA_005791	hsa_circ_0005791	circBase	chr14	-	104245081	104263855	exonic	NM_015316	PPP1R13B	ACCTGGAGAAAAACGTACTGAAAATGGGATGATATTAACTGTTTTCTTGAGCAACAATGA
ASCRP3001403	5.89807	7.59781	7.04222	5.94956	9.44529	10.0881	hsa_circRNA_103323	hsa_circ_0064794	circBase	chr3	+	33853563	33863574	exonic	NM_013374	PDCD6IP	ACCTGGATAATGATGAAGGATTGAAAATCGCTGCTAAACATTACCAGATATTATGATCAG
ASCRP3001404	6.9115	8.80376	7.59097	6.35991	7.99417	7.1268	hsa_circRNA_100442	hsa_circ_0002274	circBase	chr1	-	211952259	211966532	exonic	NM_014873	LPGAT1	ACCTGGATCCTTGGATACAGGAAACCAACAGTCACACATGTACATTACAGTGATGGAATG
ASCRP3001405	8.30705	6.09207	6.55409	8.37145	6.30395	6.23938	hsa_circRNA_059711	hsa_circ_0059711	circBase	chr20	+	30330343	30389603	exonic	NM_012112	TPX2	ACCTGGCCTGGAATAAATACGTTTTGTCTTTCCCTCGTTCTTGATACATATTTGCCAGAC
ASCRP3001406	6.67491	6.57442	7.04222	6.70576	7.31863	7.73195	hsa_circRNA_405189		25070500	chr14	+	31050069	31050322	exonic	ENST00000550944	G2E3	ACCTGGTGACTCACAGAACCTTGCTAAAAAACATTCCCTTCAATTTAAAAAATGTTCCCG
ASCRP3001407	6.70691	5.04298	5.02463	7.76576	4.79706	4.92525	hsa_circRNA_101209	hsa_circ_0029403	circBase	chr12	+	129396968	129411699	exonic	uc001uhy.1	GLT1D1	ACCTGGTGATTGTGGGTCCTGAACCGCATGCTAAGGGTAAGGTCTATGTCCAGAGTCAAG
ASCRP3001408	5.21791	5.48277	5.53297	5.87059	5.60143	5.72704	hsa_circRNA_007475	hsa_circ_0007475	circBase	chr12	-	51639798	51640615	sense overlapping	NM_001031628	SMAGP	ACCTGTACAAGAACAAAGGCAGCTACGTCACCTATGAACCTACAGAAGAAGAACTGATGA
ASCRP3001409	6.21369	5.01722	5.50941	5.79574	5.0629	5.60143	hsa_circRNA_070689	hsa_circ_0070689	circBase	chr4	-	113527163	113545032	exonic	NM_018392	ZGRF1	ACCTGTGACCCTAAGGCAATTTTATATGATGACAAAGGAGCATGTTTGGAGAGTCTGTTT
ASCRP3001410	6.03179	8.43831	8.37689	6.04186	5.57645	5.35641	hsa_circRNA_100196	hsa_circ_0007693	circBase	chr1	-	44773981	44804994	exonic	NM_024066	ERI3	ACCTGTGGAGACTGGGACTTAAAAGTCATTTTTAGATGCTTCTGGATGTTCAATGCTAGC
ASCRP3001411	5.84886	6.2072	5.53297	5.02463	7.06709	6.61669	hsa_circRNA_064889	hsa_circ_0064889	circBase	chr3	+	38542845	38548459	exonic	NM_005107	EXOG	ACCTTACCTCAGACTAGAGGCGATGGAAAGAAAATAGTTAGTTACCAGGTGATGCAGACA
ASCRP3001412	4.89729	6.09207	6.23619	5.5714	5.41957	5.6381	hsa_circRNA_401817		25242744	chr17	+	46998521	47000299	exonic	NM_023079	UBE2Z	ACCTTCAAGGCCAAACTATGCAGGAGAGACATCCAGGAGACAGCAAAAACTATAATGAAT
ASCRP3001413	5.8236	6.11654	6.58573	6.04186	7.17127	7.16123	hsa_circRNA_103819	hsa_circ_0072305	circBase	chr5	-	38496483	38530768	exonic	NM_002310	LIFR	ACCTTCCAAAATAGCGAGTATGGAAATTCCAAATGGACTGACTGCATTGCACAGATGATG
ASCRP3001414	6.90249	5.57645	6.42012	7.90243	5.29036	5.48546	hsa_circRNA_400080	hsa_circ_0092348	circBase	chr4	+	113568990	113569830	intronic	ENST00000324052	LARP7	ACCTTCCTGAACTAGTTCCCAAAGTAAGTCTGTGGTTTAAATTCTGTCATTGGCTTAACA
ASCRP3001415	6.97786	6.97404	6.99021	6.79183	10.3404	10.1243	hsa_circRNA_100683	hsa_circ_0020028	circBase	chr10	+	112723882	112745523	exonic	NM_007373	SHOC2	ACCTTGACTTGCAGCACAATGAACTGCTAGACCTCCCAGATACTATAGGAACTCTAATGA
ASCRP3001416	6.07612	4.73069	5.33274	6.12947	6.52827	5.67151	hsa_circRNA_001712	hsa_circ_0001601	circBase	chr6	-	38606358	38606482	intronic	ENST00000481247	BTBD9	ACCTTGCTTTGTAACACTTATTAGATTACTCGGAATTCAAAGTTCTCATTTAGGTCTAAA
ASCRP3001417	5.87367	7.00057	6.40813	5.44739	6.2693	6.22499	hsa_circRNA_104144	hsa_circ_0077168	circBase	chr6	+	80910650	80912929	exonic	NM_000056	BCKDHB	ACCTTGGGATGTGGACACAATTTGTAAGCGGAAGAAGTCCCTATAGAACCATACAACATC
ASCRP3001418	5.93588	7.13837	6.13547	5.38259	6.05819	6.31154	hsa_circRNA_104143	hsa_circ_0077164	circBase	chr6	+	80877394	80912929	exonic	NM_000056	BCKDHB	ACCTTGGGATGTGGACACAATTTGTAAGGAAAAGATAGAGTTTTTAATACCCCATTGTGT
ASCRP3001419	8.01732	6.94311	7.34586	6.9095	9.36242	10.9696	hsa_circRNA_025177	hsa_circ_0025177	circBase	chr12	+	6643656	6647536	sense overlapping	NM_002046	GAPDH	ACCTTGTCATGTACCATCAATAAAGTACCCTGTGCTCAACCAAATTGAGCCCGCAGCCTC
ASCRP3001420	12.6022	8.18492	9.09179	11.1765	8.40642	8.3886	hsa_circRNA_403658		25242744	chr6	+	87925620	87943245	exonic	NM_015021	ZNF292	ACCTTGTCTGTCTTTGTACATCATCACCAAATGGAAAGTTAATCGAAGAGACACTCCTAG
ASCRP3001421	11.2869	9.26515	10.204	10.9331	10.4282	9.52317	hsa_circRNA_001100	hsa_circ_0000877	circBase	chr19	+	4445536	4447603	sense overlapping	NR_039901	MIR4746	ACCTTGTTCTGCAGCTTGATCTTCCGGTACTTCTCCTCCTCGGGGTGCAGGATGGAGTCC
ASCRP3001422	7.2261	5.69954	5.94956	6.58948	5.88897	6.24731	hsa_circRNA_100772	hsa_circ_0021535	circBase	chr11	-	28080472	28113060	exonic	NM_031217	KIF18A	ACCTTTCCACAACTTGGACCAGTTCAGCCTATTCCTTGTTGTATATAATGAACAGATTCG
ASCRP3001423	5.06828	6.1061	5.53297	5.02463	7.19608	8.05194	hsa_circRNA_003799	hsa_circ_0003799	circBase	chr6	-	111665127	111678328	exonic	NM_002912	REV3L	ACCTTTCGAGTCTTGTCAGACTGGTTTGATAACAAGACAGATCTATACAGATATCAGATA
ASCRP3001424	7.63155	6.78148	7.25551	7.6157	7.0729	7.83479	hsa_circRNA_002210	hsa_circ_0002210	circBase	chr8	-	102211422	102213971	exonic	ENST00000518336	ZNF706	ACCTTTGACTCTTCTACTGTCTCAGACCTTAGATATGGCTCGTGGACAGCAGAAAATTCA
ASCRP3001425	4.80998	5.15519	4.80569	4.99477	5.54332	5.72704	hsa_circRNA_104905	hsa_circ_0088373	circBase	chr9	-	125616230	125659855	exonic	NM_001100588	RC3H2	ACCTTTTAAGCAAGGAAATTGAACTAAGAAATGGAGAGCTTACAAAACACTACACAGCAA
ASCRP3001426	7.58064	8.42403	8.25998	6.92937	7.29891	7.37584	hsa_circRNA_104037	hsa_circ_0008836	circBase	chr5	+	179976930	179980471	exonic	NM_001303241	CNOT6	ACCTTTTGAGCTGGGAAAACTGTTTCAGTTGCAGACTTTAGGCCTGAAAGGAAAAGTAAG
ASCRP3001427	8.62529	11.0177	9.46329	8.08818	7.82634	8.44557	hsa_circRNA_104851	hsa_circ_0008812	circBase	chr9	+	110062421	110074018	exonic	NM_002874	RAD23B	ACCTTTTTGAAGATGCAACGAGTGCACTTGGTGAAAGCACTGAAAGAGAAGATTGAATCT
ASCRP3001428	5.39977	5.7979	5.7827	5.12795	5.23078	5.24986	hsa_circRNA_103865	hsa_circ_0004081	circBase	chr5	-	68651475	68651780	exonic	NM_016283	AK6	ACGAAAGACTTGAAACAAGAGCAATTGTATGATGGCTATGATGAAGAGTATGACTGTCCC
ASCRP3001429	8.83647	7.78005	8.22746	12.0832	5.70185	5.23398	hsa_circRNA_406225		25070500	chr3	-	11849306	11858811	exonic	NR_104314	TAMM41	ACGAAAGGCATTTTTACTGCTGGTGACTTTCGGATGGTGGTTGGAGAAGATAAAACAAAA
ASCRP3001430	5.50941	5.26244	5.70877	5.68793	5.41957	5.29036	hsa_circRNA_101886	hsa_circ_0000720	circBase	chr16	+	81929411	81939112	exonic	NM_002661	PLCG2	ACGAACACAAGCAACAGGGGGAGCTGTACATGTGGGATTCCATTGACCAGTGGACTGCTG
ASCRP3001431	5.99362	5.21791	4.61281	5.60143	5.02093	5.02463	hsa_circRNA_406585		25070500	chr5	-	13911494	13931353	exonic	NM_001369	DNAH5	ACGAAGAGTTTTGCAAGCAGACTAATGACCTTCATCAAAGACTGAAGGGAGAGAAGGAAG
ASCRP3001432	6.50331	7.51216	6.69768	5.97463	7.44957	6.8797	hsa_circRNA_406800		25070500	chr6	-	77921697	77983024	intergenic			ACGAAGATTGAGCCCAGCATCTTGCTATTAAGGAAAAGTATGAGCCTTGCAAGAAGACAT
ASCRP3001433	5.52255	5.43633	5.27802	5.32377	5.92997	6.21369	hsa_circRNA_402518		25242744	chr20	+	2636240	2637195	exonic	NM_006392	NOP56	ACGAATCGATTGCTTCTCTGGCATGGACATATCTGCCATTGACTTGATAAACATCGAGAG
ASCRP3001434	6.55665	6.94116	6.4548	6.43687	5.38259	5.62841	hsa_circRNA_405022		25070500	chr12	-	68696399	68697693	sense overlapping	NM_017440	MDM1	ACGAATTCAGGGCTCTCTTAGAGATCCAGAGTTTCAGCACAATGGACAGTGATACATAGT
ASCRP3001435	6.49	7.59222	6.99776	6.49	9.10189	8.60967	hsa_circRNA_078367	hsa_circ_0078367	circBase	chr6	+	155095122	155131342	exonic	NM_014892	SCAF8	ACGACAGAAAAAGGGATTACCTCCAATTAGATCTAAAACACTAAGTGTTGTATTCCCTGA
ASCRP3001436	6.52697	7.522	7.59097	6.78039	9.5739	9.92204	hsa_circRNA_003137	hsa_circ_0003137	circBase	chr3	+	41265511	41267352	exonic	NM_001904	CTNNB1	ACGACAGACTGCCTTCAAATTTTAGCTTATGGCAACCAAGAAAGCAAGGGTATTTGAAGT
ASCRP3001437	6.57316	6.84404	6.62767	6.4548	7.21481	7.26492	hsa_circRNA_405988		25070500	chr2	-	170387096	170401345	exonic	NM_024622	FASTKD1	ACGACATTTGGAAATTCTGGGGTATCGTGTAATTCAGATCCATCCTTTTACAATCCCTGC
ASCRP3001438	6.78312	7.04222	6.57442	7.05312	8.21254	8.86086	hsa_circRNA_400983		25242744	chr12	-	65122735	65138687	exonic	NM_002076	GNS	ACGACCTAAATAAGACACAGATGGATGGGATGTCCTTATTGCCCATTTTGGAAAAGAATT
ASCRP3001439	5.96696	6.765	6.84613	6.29249	5.81188	5.35641	hsa_circRNA_102407	hsa_circ_0008186	circBase	chr19	+	2180711	2191239	exonic	NM_032482	DOT1L	ACGACCTGTTTGTGGACTTGGGGAGCGGATAAACATCACGATGCTGCTCATGAAATCATC
ASCRP3001440	4.95657	4.74421	4.88513	4.89729	5.38259	5.12795	hsa_circRNA_101055	hsa_circ_0026218	circBase	chr12	-	50529514	50537840	exonic	NM_147190	CERS5	ACGACTAGGAATCTATCCATTCTGATTTATTGCCAAACCCTGTGCACTCTGTATTGGCAT
ASCRP3001442	6.64459	6.12173	6.63857	7.07647	7.33137	7.32838	hsa_circRNA_407277		25070500	chrX	+	24094105	24094366	intronic	ENST00000253039	EIF2S3	ACGACTTCCAGTGTATTTTGAAATAGATTTAAGCAATAAACTTTCACCACCCCGCCCAGC
ASCRP3001443	6.64459	5.68793	5.67151	6.58948	5.92997	5.80006	hsa_circRNA_104281	hsa_circ_0079040	circBase	chr7	-	618892	647089	exonic	NM_002735	PRKAR1B	ACGACTTTTACATCATCACGGAGTGACATATTCGATGCCATGTTCCCTGTCACTCACATC
ASCRP3001444	6.97404	6.21693	6.06539	6.42012	6.61791	6.99823	hsa_circRNA_103081	hsa_circ_0002168	circBase	chr20	-	48744511	48747484	exonic	NM_199129	TMEM189	ACGAGACCTACTTCTGCATCACCACAGTTGCAGGGGCTCTCATTGCTGACTTCTTGTCTG
ASCRP3001446	6.20231	5.43633	4.84596	5.06469	5.33274	5.3026	hsa_circRNA_057139	hsa_circ_0057139	circBase	chr2	-	175711607	175783293	exonic	NM_001822	CHN1	ACGAGCAAATTCCAAAATATGAAAAGATTCACAATTTCAAGGTGGAAAACAGACCAAAGT
ASCRP3001447	8.82233	7.50423	7.655	11.2613	6.52827	6.05277	hsa_circRNA_101038	hsa_circ_0025768	circBase	chr12	-	29904598	29921008	exonic	NM_175861	TMTC1	ACGAGCTGTGTGGTCCATGATGAGGCTAAACATATTTTTGACTGGTATGAACCCATTCTA
ASCRP3001448	5.11413	5.62841	4.84596	5.18854	7.74406	7.69326	hsa_circRNA_400717		25242744	chr11	-	17112880	17113823	exonic	NM_002645	PIK3C2A	ACGAGGAATCCGACATTCAATGAAATGCTTTCCTAATAGGATGGTTCTAGGAAGAACACA
ASCRP3001449	8.78562	6.40743	7.43575	8.61964	7.75912	7.05131	hsa_circRNA_404904		25070500	chr11	+	71369656	71370884	intergenic			ACGAGTTTGTCATCATGTGAGAGAGAATAGGTCTGTTCTTCCCCTGGATTGTAAACTCCT
ASCRP3001450	7.0349	8.43171	9.13883	7.62151	7.13837	7.41124	hsa_circRNA_100894	hsa_circ_0000343	circBase	chr11	-	77336007	77336863	exonic	NM_001293	CLNS1A	ACGATGGAGAAGAATATGATGTGGAAGCACATGAAGAATCAAAAGAACCTGTTGCTGATG
ASCRP3001451	6.96733	7.97853	8.14789	6.92937	8.49306	7.89209	hsa_circRNA_003264	hsa_circ_0003264	circBase	chr3	-	37170553	37190529	exonic	NM_006309	LRRFIP2	ACGCATGAGAGAACTGGAACGACAACAAAAAGAGGGCTGAAAACACAGTTAAATCACTTT
ASCRP3001452	9.48576	6.43548	7.11254	8.39789	5.92997	5.94761	hsa_circRNA_406494		25070500	chr4	-	84337883	84348873	exonic	NM_133636	HELQ	ACGCCAAGCCAAGCAAATTGTTTCATCAGCAAAGGAACTATAGATTTAGCTTATTGTGAC
ASCRP3001453	9.47929	7.38522	8.6032	9.98822	8.40855	7.90218	hsa_circRNA_101722	hsa_circ_0038111	circBase	chr16	+	16146580	16150152	exonic	NM_004996	ABCC1	ACGCCCTTTCTGAATCTGGGCCCTTCCGTCCTGGCTGGAGTGGCGGTGATGGTCCTCATG
ASCRP3001454	12.3561	9.8162	11.9364	11.7805	11.1146	11.0066	hsa_circRNA_100685	hsa_circ_0020080	circBase	chr10	+	116590610	116608496	exonic	NM_020940	FAM160B1	ACGCTCATAGGCAGCTTGCACCTTCTCTTCCTTTACAAGAAGATTTTGTTTATCACTGGA
ASCRP3001455	7.1012	8.67496	8.88941	5.44739	5.95538	6.0105	hsa_circRNA_104274	hsa_circ_0078786	circBase	chr6	-	170855190	170858201	exonic	NM_002793	PSMB1	ACGCTGACAAAGATTATTGAAGCAAGACTAAAGTACTATACTGGCAATTGCTGGAGAAGA
ASCRP3001456	5.44739	5.80652	5.83629	5.54074	6.32435	5.78706	hsa_circRNA_092399	hsa_circ_0000455	circBase	chr12	-	122720332	122724492	exonic	NM_022916	VPS33A	ACGGAAAACATTACGCCTCTGGATGGATGATGTTAATGAGCAACTTCTGAAGACTTTTTT
ASCRP3001457	6.49	6.39176	5.09667	6.42012	6.86636	7.61017	hsa_circRNA_075625	hsa_circ_0075625	circBase	chr6	+	10935290	10956475	exonic	NM_001040274	SYCP2L	ACGGAAAAGAAAATATGAGGCTAAGCTTCTATCACCATCAGAGAAAGAAATACCCGAGCA
ASCRP3001458	5.27647	5.33572	5.53297	5.18854	5.0629	4.80569	hsa_circRNA_089372	hsa_circ_0089372	circBase	chr9	+	136302868	136303486	exonic	NM_139025	ADAMTS13	ACGGAAGGGCTCTTTCACAGCTGGCAGAGCGAGAGGGGATGCTCTGTGCAGACACATGTG
ASCRP3001459	8.94706	10.0478	10.513	8.22103	8.57951	8.09611	hsa_circRNA_020354	hsa_circ_0020354	circBase	chr10	-	126799558	126799662	exonic	NM_001329	CTBP2	ACGGACAGCCCATCGTGTGAACTATAGAGTTTGTGGACAGATTTATATTGGGTTTCATCA
ASCRP3001460	7.64001	9.2978	8.26546	6.89947	11.0712	10.4311	hsa_circRNA_090181	hsa_circ_0090181	circBase	chrX	-	32715986	32717410	exonic	NM_000109	DMD	ACGGAGCCCATTTCCTTCACAGATGTTGATACCACCTATCCAGATAAGAAGTCCATCTTA
ASCRP3001461	5.27647	5.57645	6.52827	5.51205	5.48546	5.48546	hsa_circRNA_004594	hsa_circ_0004594	circBase	chr19	-	6230580	6270770	exonic	NM_005934	MLLT1	ACGGAGTTCCGGTACAAGCTCCTGCGGGCCGGCGGGTGCACCGTCCAGGTGAGGTTAGAG
ASCRP3001463	6.30319	7.34623	6.4548	5.62841	7.18703	6.76665	hsa_circRNA_007235	hsa_circ_0007235	circBase	chr5	-	137342678	137356886	exonic	NM_016603	FAM13B	ACGGCAACAAGATTAACTGCTGAAGTACTGATCGAGTTCTGCATTTCTTCAATGAGGAAC
ASCRP3001464	5.38259	5.04298	4.88513	5.24986	5.94566	5.76291	hsa_circRNA_407297		25070500	chrX	+	70775803	70777524	sense overlapping	NM_181672	OGT	ACGGCAACCTGTGCTTAGATAAGGTGTTGCTGAAGCAGAAGATTGTTATAATACAGCTCT
ASCRP3001465	5.67622	7.1587	6.29249	5.12795	5.16528	5.02463	hsa_circRNA_400523		25242744	chr10	-	17401512	17432619	exonic	NM_001004470	ST8SIA6	ACGGCAAGCAGAAGAATATGCAAATTTTAGCACATATCTGAATGAGAAGTCGCTCCAACT
ASCRP3001466	5.94566	5.12795	5.02463	5.62841	5.77393	6.36284	hsa_circRNA_100463	hsa_circ_0016599	circBase	chr1	+	225140371	225156576	exonic	NM_001373	DNAH14	ACGGCAATTCAAGATATTTTCTGATTTCCGCCAGTTCCTTTATAGTTTTGTTCAGAAAAA
ASCRP3001467	6.27862	4.95657	4.80569	6.39033	4.941	5.76291	hsa_circRNA_404526		25070500	chr1	+	67792417	67804386	exonic	NM_001559	IL12RB2	ACGGCACATTGACTACAGTAGACAACAGATTTCTCTTTTCTGGAAGTTGCTCCAGAACAG
ASCRP3001468	6.1609	6.83406	6.70691	6.43687	6.73201	6.8123	hsa_circRNA_100161	hsa_circ_0002043	circBase	chr1	+	35846859	35847359	exonic	NM_005095	ZMYM4	ACGGCATACAAGCAGAGACATTTTAAATCCAAAGGATGTGATCAGTGCCCAGTTTGAAAA
ASCRP3001469	5.43633	6.4806	5.99739	4.93315	8.80026	7.61017	hsa_circRNA_100514	hsa_circ_0017311	circBase	chr1	+	246784730	246797889	exonic	NM_152609	CNST	ACGGCTTACGAAAATTTGTGCAACACATCAAGAGACTTTTTTCAGGAGATATTGCACCTT
ASCRP3001470	7.5569	8.55222	8.58468	7.65381	8.308	8.79363	hsa_circRNA_007448	hsa_circ_0007448	circBase	chr10	-	12039670	12046726	exonic	NM_015542	UPF2	ACGGGCACTCTTCATAGTTCCTAGACAAAGAACATGGGCCTGGAATTGATATATTCACAC
ASCRP3001471	7.58064	6.79508	7.27272	7.99488	9.5235	9.88527	hsa_circRNA_102918	hsa_circ_0058275	circBase	chr2	+	219447693	219449444	exonic	NM_005444	RQCD1	ACGTCCCTTTGAGTATCTCCGGCTCACCAGCCTTGGAGTTATTGGAAATTGTAAATATTT
ASCRP3001472	11.224	8.46271	13.7581	10.1637	10.4781	11.7976	hsa_circRNA_038651	hsa_circ_0038651	circBase	chr16	+	24046739	24046868	exonic	NM_002738	PRKCB	ACGTCCTCATTGTCCTCGCCTGCATGATGAATGTGCACAAGCGCTGCGTGATGAATGTTC
ASCRP3001473	6.27862	5.38259	5.57645	5.28729	4.66112	4.74421	hsa_circRNA_003333	hsa_circ_0003333	circBase	chr15	+	94983404	95001475	exonic	NM_018349	MCTP2	ACGTCTTGGAGGAAATAGCTTCTTTTGGAGAAAGGATTAAGAAGTATTTTTGATCACTGT
ASCRP3001474	5.60143	5.6211	5.02463	5.02463	5.34463	5.33274	hsa_circRNA_406202		25070500	chr22	-	44062983	44083461	exonic	NM_022785	EFCAB6	ACGTGCATGACTTTAAGAAGATTTGGACTTAAAGCCACCACTAAAATCAATTGGAAGCAA
ASCRP3001475	6.26774	7.85103	6.95769	8.76393	6.20231	6.70461	hsa_circRNA_002757	hsa_circ_0002757	circBase	chr18	+	21087948	21099138	exonic	NM_013326	C18orf8	ACGTGGTGGACAACCTGGTAGTCGTGCATCATCAGGATACAGAGGATTTTTGTAATTTTA
ASCRP3001476	7.29738	5.72704	6.3643	7.27427	6.97834	6.62036	hsa_circRNA_060918	hsa_circ_0060918	circBase	chr20	-	52192265	52199707	exonic	uc002xwq.4	ZNF217	ACGTTAGAAGGGTTTGGAAATCCCTTGTCTCCAGGTTGCTGGGATTGACTTCTTGCTCAA
ASCRP3001477	5.16193	5.85302	5.38546	5.48546	5.40546	5.06469	hsa_circRNA_006737	hsa_circ_0006737	circBase	chr4	-	2951660	2952972	exonic	NM_003703	NOP14	ACGTTCGCAGGCTGAGAGACTTCGAAGAATGCTTGGAAAGGATGAGGATGAAAATGTTAA
ASCRP3001478	6.92046	7.96271	8.22143	6.52305	6.31984	5.9021	hsa_circRNA_006589	hsa_circ_0006589	circBase	chr9	-	99122435	99130587	exonic	NM_007001	SLC35D2	ACGTTGGAAACCACATAAGTGGATTATCAAGCACAAGTAAATTAAGTTTCCCGTCACCAA
ASCRP3001479	9.49671	6.43548	5.33274	9.17057	4.86877	4.9449	hsa_circRNA_403898		25242744	chr7	+	105551462	105553084	exonic	uc003vdk.3	CDHR3	ACGTTTGGATCAGGAGTTAGTGATAACAGTTCTTCTTTTTGTAAAGGTGTGTCCTGAGGA
ASCRP3001481	6.41449	5.53556	4.73069	6.58948	6.85446	7.95012	hsa_circRNA_071439	hsa_circ_0071439	circBase	chr4	-	170650618	170658898	exonic	NM_017867	C4orf27	ACTAAAAACGTTTAGTTGTGACAAAGACCTTTCATGGTGCAGGCTTGGTTGTTCCAGTAG
ASCRP3001482	4.60295	6.32134	6.06539	4.86877	5.12795	5.32076	hsa_circRNA_006911	hsa_circ_0006911	circBase	chr2	+	48725631	48738607	exonic	NM_152994	PPP1R21	ACTAAAGATGTCCAGTAAGGTTCAACAGAGTTTGGAAAAGATTTCTAAACTGGAGCAGGA
ASCRP3001483	6.20231	6.84404	6.29249	5.74284	7.27427	6.8409	hsa_circRNA_101808	hsa_circ_0002820	circBase	chr16	+	47531309	47644831	exonic	NM_000293	PHKB	ACTAAAGGATCAACGTAACGTGAGCATGAGGTTTTCCAATCAGGCTCAGTTTATGAACCT
ASCRP3001484	5.10018	5.17197	5.74732	6.18092	5.16528	5.22114	hsa_circRNA_011126	hsa_circ_0011126	circBase	chr1	+	28562871	28564616	exonic	NM_016311	ATPIF1	ACTAACAGATTATAATAAATTGTCATCAGTGAACTGTGTCCGAGAATGTCGACCGGGGCG
ASCRP3001485	5.0611	5.12795	5.0611	5.12795	5.48546	5.57645	hsa_circRNA_405885		25070500	chr2	-	58386784	58393009	sense overlapping	NM_018062	FANCL	ACTAACATCAAAAGGACAGAGCTCCTTAATAAGCATTTATAGTCAGTTTTTGGCAGCAAT
ASCRP3001486	5.74059	6.83406	7.17169	6.39033	6.95673	8.0017	hsa_circRNA_005895	hsa_circ_0005895	circBase	chr5	+	40852275	40854198	intronic	ENST00000381677	CARD6	ACTAAGACCTGCTTCTCAGCAAGGAGTCCAGATGAAGACACAAGAAAGAAAAAAGGTGTT
ASCRP3001487	6.82508	5.38259	5.70877	6.32435	9.00085	7.54632	hsa_circRNA_085465	hsa_circ_0085465	circBase	chr8	-	124349864	124351686	exonic	NM_014109	ATAD2	ACTAAGCCTGTTGACCCTGATGAGGTGCAAGAATTGTTTATCCGTGATTATGGAGAGATT
ASCRP3001488	6.23938	5.29955	5.33274	6.52305	4.941	5.26244	hsa_circRNA_065637	hsa_circ_0065637	circBase	chr3	-	49394608	49395180	exonic	NM_000581	GPX1	ACTAATAAAGTGCCGGGTGTCAGCAGAAGAGAACGCCAAGAACGAAGAGATTCTGAATTC
ASCRP3001489	6.45342	5.41112	5.0611	6.32435	5.16528	5.48546	hsa_circRNA_008786	hsa_circ_0008786	circBase	chr14	-	50120707	50122529	intronic	uc010anj.1	NEMF	ACTAATCCTTGCAGGTCCTTCTAATACATCTGTGAAGACTTCTGCAAAACTAAAACAGCT
ASCRP3001490	6.43061	8.78535	7.91892	6.08501	7.59097	7.30349	hsa_circRNA_006542	hsa_circ_0006542	circBase	chr12	+	107208473	107219598	exonic	NM_018157	RIC8B	ACTAATCGTAGGTCCAACTGAAGACAAAACAGAAGAGCTACACAGAAACTCTGTGAAGGC
ASCRP3001491	6.70691	6.6802	5.57645	9.52904	9.50227	9.61924	hsa_circRNA_058161	hsa_circ_0058161	circBase	chr2	+	216977738	216982517	exonic	NM_021141	XRCC5	ACTAATCGTGAGCATGGATGTGATTCAACATGAAACAATGCAGCTGTTGTGCTGTGTATG
ASCRP3001492	6.83775	8.35961	7.77841	6.64939	7.09637	7.09506	hsa_circRNA_075835	hsa_circ_0075835	circBase	chr6	+	24416624	24418806	exonic	NM_020662	MRS2	ACTAATGGGAGTTGCTTTTGGAATGAATTTGGAATCTTCCCTTGAAGAGTCTATCAGAGT
ASCRP3001493	6.62949	5.94566	7.11254	5.89807	7.05674	8.14194	hsa_circRNA_024892	hsa_circ_0024892	circBase	chr11	-	130749518	130749606	exonic	NM_014758	SNX19	ACTACAACAACCCCTCATCAACAGATCTCGTAGTAGAAATTCTTGGGGTGAACAAATGCC
ASCRP3001494	6.39819	5.17197	5.62598	6.35991	6.33927	6.43409	hsa_circRNA_077792	hsa_circ_0077792	circBase	chr6	+	126319198	126329618	exonic	NM_001031712	TRMT11	ACTACAACACAGTTCATGGCTTGGGTCTATATTTGAACTATGGGGTCATGGACAATCTCC
ASCRP3001495	6.60438	8.4867	8.31198	6.66724	7.31145	7.40131	hsa_circRNA_404147		25242744	chr9	+	20715320	20789607	exonic	NM_017794	FOCAD	ACTACAGAATTAGCCCAAGCAGATTCCTCCCAGAAGCTGCACACATACATGTAAGAGAAG
ASCRP3001496	8.98978	11.7723	11.5371	8.36818	7.48087	6.26462	hsa_circRNA_100355	hsa_circ_0014614	circBase	chr1	+	155695172	155695810	exonic	NM_004632	DAP3	ACTACATATTCCAGATGGTGAAGACATTCAGTGAAGCTTGCCTGATGGTAAGGAAACCAG
ASCRP3001497	7.52722	9.09619	8.52833	6.55793	7.08535	7.20425	hsa_circRNA_102839	hsa_circ_0005227	circBase	chr2	+	162036124	162061304	exonic	NM_004180	TANK	ACTACCAAAGACCTGTCATTTACTCCATCCTTTATAGTGATGCTACAGGACGAAGAGGAA
ASCRP3001498	8.03003	8.07352	7.4406	12.4467	5.12795	5.09667	hsa_circRNA_102046	hsa_circ_0043256	circBase	chr17	-	35604934	35609962	exonic	NM_198834	ACACA	ACTACGTATATGAAAGAGGAAGTGGATAGAAACATGGTGGTGGCTTTGAAGGAGCTGTCT
ASCRP3001499	4.86877	5.35641	5.27802	4.83967	5.12795	5.93194	hsa_circRNA_401609		25242744	chr16	-	58208354	58220760	exonic	NM_001896	CSNK2A2	ACTACTTAAACCAGTGAAGAAAAAGAAGATAAAACGAGAGGTTAAGATTCTGGAGAACCT
ASCRP3001500	9.46703	12.4791	11.4131	8.97217	9.78472	10.0647	hsa_circRNA_104852	hsa_circ_0006174	circBase	chr9	+	110064315	110068928	exonic	NM_002874	RAD23B	ACTAGCCCAACAGCAACTGACAGGCAAAATCCTCAATGATGATACTGCTCTCAAAGAATA
ASCRP3001501	6.03179	7.1587	6.40813	6.27785	8.3629	8.50436	hsa_circRNA_102644	hsa_circ_0004976	circBase	chr2	-	25990451	25994409	exonic	NM_018263	ASXL2	ACTAGGCTTGGGGAAGAAGTCATTCCAGAGATCTGAGAGACTCCATACCATATCGTCGTC
ASCRP3001503	5.99362	7.24167	6.30471	5.62841	7.76272	8.31122	hsa_circRNA_406027		25070500	chr2	+	203382173	203383775	sense overlapping	NM_001204	BMPR2	ACTATCCCAATGGATCTTTATGCAAGTATTTAAGTCTCCACAAAAGTGACTACAGGCGCA
ASCRP3001504	5.99362	6.70288	6.70691	6.50464	6.05819	6.1676	hsa_circRNA_012187	hsa_circ_0012187	circBase	chr1	-	45340349	45363116	exonic	NM_020365	EIF2B3	ACTATTACCAATTGCCTTCTCATGAACTCAGTCACTGTGGAGGAAGGGCATCCTAGAATA
ASCRP3001505	4.98721	5.80652	5.22114	5.18854	5.86338	5.93194	hsa_circRNA_001188	hsa_circ_0001188	circBase	chr21	+	37705943	37713844	exonic	NM_015358	MORC3	ACTATTCCCTGAGGCTTTGCCCGAAGTTTTTACATACAAATTCTACTAGTCACACCTGGC
ASCRP3001506	6.88479	7.34623	8.04148	6.80156	7.18703	6.1676	hsa_circRNA_102254	hsa_circ_0046522	circBase	chr17	+	80828099	80851508	exonic	NM_005993	TBCD	ACTATTTTGCCGTCGGTAACAGATCCAACTGTTTCCTGGTTATAAGTTGTCGCCGTGATC
ASCRP3001507	6.05277	7.42319	7.32389	5.74284	6.97021	7.93325	hsa_circRNA_101286	hsa_circ_0002473	circBase	chr13	+	96375495	96377506	exonic	NM_006260	DNAJC3	ACTCAAACAAGGAAAACTTGATGAAGCAGAAGATGATTTTAAAAAAGTGATGGTGACCCT
ASCRP3001508	7.41406	7.71001	7.7057	7.1587	9.94381	10.5597	hsa_circRNA_101486	hsa_circ_0034682	circBase	chr15	+	41535864	41555081	exonic	NM_007236	CHP1	ACTCAACAGCCGAAGCAACAAACTGCACTTTTCCCACAGTCAAATCACTCGCCTCTACAG
ASCRP3001509	8.21133	12.3222	8.42017	13.4434	7.08977	6.46572	hsa_circRNA_101958	hsa_circ_0041555	circBase	chr17	-	4192524	4200109	exonic	NM_003342	UBE2G1	ACTCACCTGCTAATGTTGATGCTGCGTGAAGGTGGTGTTTTTAAGGCTCATCTTACTTTC
ASCRP3001510	6.04186	6.56683	6.34963	5.79574	6.65596	6.95382	hsa_circRNA_005726	hsa_circ_0005726	circBase	chr20	-	49557401	49558663	exonic	NM_003859	DPM1	ACTCAGATCTTGCTGAGACCAGGAGCATCTGATTTAACAGGAAGTTTCAGGAAGCAAAAG
ASCRP3001511	6.19083	5.62841	5.4611	6.52305	6.07256	6.1061	hsa_circRNA_102703	hsa_circ_0054248	circBase	chr2	+	42522264	42531691	exonic	NM_019063	EML4	ACTCAGGCAGACAACAAATGAAGTTGTTTTGGCTGTGGAGTTTCACCCAACAGATGCAAA
ASCRP3001512	6.11654	6.84404	6.66013	6.08501	6.82136	6.37737	hsa_circRNA_080929	hsa_circ_0080929	circBase	chr7	-	81613950	81695840	exonic	NM_000722	CACNA2D1	ACTCAGGCCAGATCTTCACCATGGGTTGATAATAGTAGAACTCCAAATAAGATTGACCTT
ASCRP3001513	5.41112	4.89729	5.15856	4.86877	5.23078	4.74421	hsa_circRNA_003925	hsa_circ_0003925	circBase	chr3	-	27385762	27394410	exonic	NM_152534	NEK10	ACTCATAAGCAGGAATGCGATGTTAATTCTGGGGCATTGATGTTTTACAATGCCTGATCA
ASCRP3001514	6.29249	4.54233	4.88513	6.34372	4.81426	5.09667	hsa_circRNA_406232		25070500	chr3	-	15605050	15606052	sense overlapping	NM_012260	HACL1	ACTCATGACCTTGTTTTTCAGGTAACCAAGACCAATGTCTGTTTACTTTCTCTTTCCCGT
ASCRP3001515	5.33274	5.76069	5.22114	5.02463	6.2693	6.61178	hsa_circRNA_100393	hsa_circ_0015264	circBase	chr1	+	172569203	172571927	exonic	NM_014283	SUCO	ACTCATGAGATCCAAGTCTCTACAGTTAACTGGCAAAGAAGGATCAGCGGCAAACTGAAG
ASCRP3001516	7.18786	6.91699	6.84613	6.84926	6.45205	6.47926	hsa_circRNA_007472	hsa_circ_0007472	circBase	chr10	-	94428283	94428763	sense overlapping	ENST00000428356	EIF2S2P3	ACTCATTGCCTACTTTAACACCTGTCAGAGAAACATGATATGAGTGGTTCTATAGATGGT
ASCRP3001517	7.38126	7.05131	6.33332	7.00433	6.66961	6.74328	hsa_circRNA_003742	hsa_circ_0003742	circBase	chr2	+	171609036	171609516	sense overlapping	ENST00000461070	EIF2S2P4	ACTCATTGCCTACTTTAACACCTGTCAGAGAAACGTGATATGGGTGGTTCTATAGATGGT
ASCRP3001518	6.25992	7.30425	7.19608	6.39033	6.05819	6.27241	hsa_circRNA_103360	hsa_circ_0001295	circBase	chr3	-	47716964	47727660	exonic	NM_003074	SMARCC1	ACTCCAAGAAAACATTAGCAAAGGAAGATGAAGATCCTGCCAAAGGTGATCAGAGTCGAT
ASCRP3001519	5.81295	7.91768	6.74328	6.92937	5.35934	6.1423	hsa_circRNA_088614	hsa_circ_0088614	circBase	chr9	+	129154344	129184227	exonic	NM_033446	MVB12B	ACTCCAATTTGTATGCCATATCAGAGGAAGTGGCTTTTAGGAAGAAGAGGCTGTGCATTA
ASCRP3001520	6.0198	5.55615	5.50941	5.60143	5.6211	5.80652	hsa_circRNA_011712	hsa_circ_0011712	circBase	chr1	+	38166107	38169019	exonic	NM_018101	CDCA8	ACTCCAGGCCTGACACCCAGGTTTGACTCAAGCACGAAAGGTAATACAGGTAGATGAAAT
ASCRP3001521	5.80222	5.33572	5.83629	5.35641	5.74059	6.34742	hsa_circRNA_001543	hsa_circ_0001720	circBase	chr7	+	77378740	77387395	sense overlapping	NM_198467	RSBN1L	ACTCCATCTCAAAAAAAAAGAAAGAAATTCATGATAATGCTATCCTCTAGGTGGGAAGGA
ASCRP3001522	6.4806	6.68371	6.59322	5.94956	7.21886	6.26462	hsa_circRNA_100712	hsa_circ_0005734	circBase	chr10	-	126395204	126395456	exonic	NM_014661	FAM53B	ACTCCATTGCATGTGGGACCTTCAGCCGTGAACTGGGAGTTGACCACATTTGGCCATTTC
ASCRP3001523	9.28301	10.349	9.82424	8.74276	8.91204	8.78807	hsa_circRNA_103415	hsa_circ_0008234	circBase	chr3	-	71090478	71102924	exonic	NM_032682	FOXP1	ACTCCCAAAAGGGAAAGGTTCCCGTGTCAGTGGCTATGATGACACCTCAAGTTATCACTC
ASCRP3001524	11.1269	7.00526	9.33643	8.90466	8.56228	11.3779	hsa_circRNA_090446	hsa_circ_0090446	circBase	chrX	+	47441689	47446190	exonic	NM_003254	TIMP1	ACTCCCATCTTTCTTCCGGACAATGAAATAAAGAGTTACCACCCAGCAGATTTCGTCGGC
ASCRP3001525	9.40649	10.0512	10.2514	8.86975	8.55526	9.37515	hsa_circRNA_068697	hsa_circ_0068697	circBase	chr3	-	196846280	196869639	exonic	NM_004087	DLG1	ACTCCCCAGTTTCTAAAGCAGTACTTGGAGATGATGAAATTACAAGGTTAATGGCACAGA
ASCRP3001526	12.1587	10.1727	14.7257	11.0967	13.2003	12.576	hsa_circRNA_405036		25070500	chr12	-	89853414	89866052	exonic	NM_172240	POC1B	ACTCCCCCTGTTATGGATATCCTTTCTTTTGATTCTACCACAATTTTCACCCGATGGAAG
ASCRP3001527	7.33808	7.92709	7.805	8.26703	7.79475	6.95382	hsa_circRNA_060342	hsa_circ_0060342	circBase	chr20	+	37159809	37161502	exonic	NM_020336	RALGAPB	ACTCCCGATAGTGAGAGACCTGCTCAAGCTCTCTTAAGAGATTATGGGGCAATGTTAAAT
ASCRP3001528	6.61178	7.51413	6.92542	6.4548	6.34668	6.69187	hsa_circRNA_054190	hsa_circ_0054190	circBase	chr2	-	39499423	39507497	exonic	NM_003618	MAP4K3	ACTCCCTGACAGAATACTGCCAAGATGGGTGCATGTTTTTCAAAAGTTTTTAATGGGTGT
ASCRP3001529	7.64302	9.39189	8.01895	7.33137	8.04057	7.3845	hsa_circRNA_406926		25070500	chr7	-	27934838	28031600	exonic	NM_175061	JAZF1	ACTCCGACAGATACAGATCCACGGGTTTTAGAAAAACAAGAATTACAGCAGCCAACCTAT
ASCRP3001530	5.18854	5.89403	5.62598	5.66204	5.12795	5.35641	hsa_circRNA_404557		25070500	chr1	-	108226107	108247683	sense overlapping	NM_006113	VAV3	ACTCCTAAACAGGTGGATCCAGGTGTCTAACATAAGACCAGACTATGCAGACTCCAATTT
ASCRP3001531	5.80222	6.0618	6.34963	5.74284	6.2693	6.33332	hsa_circRNA_406290		25070500	chr3	+	61880230	61880810	intronic	ENST00000295874	PTPRG	ACTCCTCAGCAGGAAGAAGACAGCAGTAAATTATAAACAGCTCTTAGGGTGAAGAACAGT
ASCRP3001532	5.92602	5.48277	5.8551	6.0618	5.60143	6.0105	hsa_circRNA_401021		25242744	chr12	+	101727078	101728282	exonic	NM_014503	UTP20	ACTCCTCTGCTGAAACTGATCAGTATCTGGAGCAGAAACGCAAGATACAGCTGAGATTTA
ASCRP3001533	6.36284	6.47791	6.5053	5.41676	7.20344	7.20425	hsa_circRNA_103900	hsa_circ_0002186	circBase	chr5	+	77711343	77717784	exonic	NM_004866	SCAMP1	ACTCCTTGTTCATTTGTCTGTTGGTACAGACCACTTTATGGAGCTTTCAGCCTCCACCAG
ASCRP3001534	7.81997	6.62158	7.522	7.5082	8.19992	7.82634	hsa_circRNA_030254	hsa_circ_0030254	circBase	chr13	+	50025688	50042096	exonic	NM_031915	SETDB2	ACTCCTTTCCAGAAGACTGTACATTTCTAATGTTTCATCCATTTGTGGACCAAAAGATGG
ASCRP3001535	13.8796	8.93384	11.8066	11.481	11.5942	11.5293	hsa_circRNA_001233	hsa_circ_0000463	circBase	chr12	-	132609079	132609271	antisense	NR_003290	EP400NL	ACTCCTTTCCCTGTGCTTTCCGATACTCACCACCAGGACTGTGACTTCCTGAATGCACTG
ASCRP3001536	5.74956	5.04298	5.22114	6.18092	5.98795	5.52255	hsa_circRNA_081393	hsa_circ_0081393	circBase	chr7	-	99690403	99693093	exonic	uc003usv.1	MCM7	ACTCCTTTTGCTAATAAAAGTGTTTGTAGATTGTCGTTGGCCCAGCACATCACCTATGTG
ASCRP3001537	8.25724	6.33927	6.72521	8.02957	7.29662	6.72407	hsa_circRNA_405032		25070500	chr12	+	85459039	85460676	exonic	NM_001079910	LRRIQ1	ACTCGAATTGGTTACAACAGTTACATTTCAAGATTTGCCAGGCTGTGTTCTCTCCACACT
ASCRP3001538	8.18368	6.64459	7.85259	7.76962	6.26305	6.13718	hsa_circRNA_103104	hsa_circ_0002805	circBase	chr20	-	62407030	62422143	exonic	NM_025224	ZBTB46	ACTCGCTGTCCCAGTCTGTAGAAGAGGCGACACCAGGGCTTCCAAATGAACAACCGAAAG
ASCRP3001539	9.99419	7.94232	10.1114	9.34635	10.7655	8.56625	hsa_circRNA_404833		25070500	chr11	-	3726429	3733958	exonic	NM_016320	NUP98	ACTCGTTCACTAGGTCTCCCATTTTTCTAAGTATGGCCTTCAGGATTCTGATGAAGAGGA
ASCRP3001540	9.12598	11.4788	9.86504	8.91354	9.03974	8.81194	hsa_circRNA_104810	hsa_circ_0005142	circBase	chr9	-	86297865	86301070	exonic	NM_013438	UBQLN1	ACTCTACATCTGGTTCTGCTACTAGCAACCCTTTTGGTTTAGTTTAAGGAAGAAATCTCT
ASCRP3001541	8.99756	6.47791	6.55409	8.0542	8.28756	7.8125	hsa_circRNA_104471	hsa_circ_0082142	circBase	chr7	+	127447537	127569382	exonic	NM_014390	SND1	ACTCTATTTGCCAAAGGAAACTTGCCTTATCACCTTCTTGCTTGCAGGATAAGAACAAGA
ASCRP3001542	5.23078	5.7979	5.15856	6.27785	7.51281	7.31259	hsa_circRNA_102188	hsa_circ_0045537	circBase	chr17	+	71231614	71233134	exonic	NM_017941	C17orf80	ACTCTCACAAGGAATAGGATGAGTGATAATCCACCCAGAATGGAAGTGTGTCCTTACTGT
ASCRP3001543	7.2878	6.20067	6.25205	6.04186	7.1587	7.68569	hsa_circRNA_066814	hsa_circ_0066814	circBase	chr3	-	113207791	113218429	exonic	NM_144718	SPICE1	ACTCTCAGTCTAACACGAATACAGACAGGTACGCCGTCATGAAATACACAAATCGAAGAA
ASCRP3001544	7.25315	6.03271	7.4038	7.26492	8.30192	7.77595	hsa_circRNA_101189	hsa_circ_0029033	circBase	chr12	+	122380439	122380881	exonic	NM_144668	WDR66	ACTCTCGAACTCCCCACAGAGTACGGTGTTCAGTATTCCTGTGCACACAATATTTGACAG
ASCRP3001545	10.9097	10.8105	11.7824	11.2111	8.91653	8.71799	hsa_circRNA_100085	hsa_circ_0005075	circBase	chr1	-	21377358	21415706	exonic	NM_001198801	EIF4G3	ACTCTCTCAAAATTCCTAGAGGACCTGTGCAACAACCTCTTGAGGATCGAATCTTCACTC
ASCRP3001546	9.72957	10.3005	11.4564	10.7905	8.00638	8.4331	hsa_circRNA_100086	hsa_circ_0000026	circBase	chr1	-	21377358	21437876	exonic	NM_003760	EIF4G3	ACTCTCTCAACAATCCCACAGAGTATTGATGAGGAAACTGAAGTTTGGAGCGATCACATC
ASCRP3001547	6.67079	8.0208	7.4956	6.62036	6.08943	7.26492	hsa_circRNA_066568	hsa_circ_0066568	circBase	chr3	-	78763546	78767033	exonic	NM_002941	ROBO1	ACTCTGACTGTTCAAGATACGAGGAGGAAAGCTCATGATCACTTACACCCGTAAAAGTGA
ASCRP3001548	5.29036	5.29955	5.27802	5.15519	5.76069	5.38259	hsa_circRNA_004165	hsa_circ_0004165	circBase	chr19	+	44600495	44602041	exonic	NM_013398	ZNF224	ACTCTGCAAGTTTCCAGAAGTAAGAGGGAAAATGACCACGTTCAAGCTGAATACCACTAG
ASCRP3001549	7.75328	7.88448	7.42529	7.35727	6.12173	6.1148	hsa_circRNA_405197		25070500	chr14	+	33684387	33684793	exonic	NM_173159	NPAS3	ACTCTGCATGAGAAAGACACCATGTGAAGTTTACAAGCATTGAGAAAGGAGAAATCCCGA
ASCRP3001550	10.3529	8.62802	8.26546	12.5441	5.44739	5.60143	hsa_circRNA_407148		25070500	chr9	-	5859467	5867902	intergenic			ACTCTGGAGAGTCTTTCTTGTTTTGTCTCAGGTGTGTGCCTAATAATAAGAGCAAACCCC
ASCRP3001551	5.12795	5.39692	5.27802	6.60438	5.77393	6.12259	hsa_circRNA_105019	hsa_circ_0001937	circBase	chrX	-	100296305	100297301	exonic	NM_024917	TRMT2B	ACTCTGGAGGTTGAGCTATGAAGAACAGCTCAAGGTGGATTTCAGTGTGTTCTTTGGATG
ASCRP3001552	5.18854	5.33572	5.53297	4.86877	6.75668	6.90198	hsa_circRNA_081979	hsa_circ_0081979	circBase	chr7	-	111535667	111541857	exonic	NM_014705	DOCK4	ACTCTTCCAGATGGCACTCATGAGCTCATCGTGCATAAGGTGAAATGAGGAATGATTTAT
ASCRP3001553	7.06439	6.95866	7.11254	7.3809	6.50464	6.33034	hsa_circRNA_100806	hsa_circ_0007061	circBase	chr11	-	46515157	46534363	exonic	NM_017749	AMBRA1	ACTCTTCTGTTAACAGGGTCCTGGCAGGAGGCTGCTGGAATCTTCCCTCATTTCATTATC
ASCRP3001554	7.35433	7.39775	6.85654	6.79183	6.56302	6.75446	hsa_circRNA_102145	hsa_circ_0002496	circBase	chr17	-	58538023	58539422	exonic	NM_006380	APPBP2	ACTCTTCTTATGTCCACCAGTATAGCTCTGGGAAATTTGACAATGCACTGCTTGTGTAGT
ASCRP3001555	8.32778	8.10377	7.66688	7.82899	9.22171	7.85882	hsa_circRNA_401590		25242744	chr16	-	30304419	30306012	exonic	NR_002453	SMG1P5	ACTCTTCTTGGTCAGTTTCTAGAAGACATGGAAGCATATGCTGAGCTTGTAATGACCAGC
ASCRP3001557	10.9997	8.63379	11.8118	10.0881	8.10202	7.2696	hsa_circRNA_001440	hsa_circ_0001440	circBase	chr4	-	129913321	129960251	exonic	NM_144643	SCLT1	ACTGAACAAAGTGTGATAATCGAACAACTCCGAAAAAAACTTAGAAACAGGTGGGTGAGA
ASCRP3001558	5.06828	6.02719	5.38546	4.89729	5.23078	5.69375	hsa_circRNA_103659	hsa_circ_0069982	circBase	chr4	+	75040222	75091111	exonic	NM_001144978	MTHFD2L	ACTGAAGATTCATACGCAGCTGGCAGATATTATCATAGTTGCTGCAGACATGAAGCCATT
ASCRP3001560	5.27647	6.05277	6.39176	5.41676	5.07543	5.12795	hsa_circRNA_061570	hsa_circ_0061570	circBase	chr21	+	35229039	35239635	exonic	NM_003024	ITSN1	ACTGAAGCCTATGCAACGGGTAACAAGATACCCACTGATCATTAAAAATGGTGTTCAGAC
ASCRP3001561	5.18854	5.12795	4.98721	5.44739	6.08943	6.2552	hsa_circRNA_000498	hsa_circ_0000498	circBase	chr13	-	79209244	79219132	exonic	NM_024546	RNF219	ACTGAAGGCTGAAGTTGATAACAGATCACCTCAAAAGTACGTCAGCCTGTCATATGCATC
ASCRP3001562	7.81624	6.2552	6.03455	5.15519	5.57645	5.93194	hsa_circRNA_102143	hsa_circ_0044949	circBase	chr17	-	58342772	58372162	exonic	NM_032582	USP32	ACTGAATGCACATGACACCACAAAGACATTTTTAGTCTTTTTTCAAGTGAATCTGGGAAC
ASCRP3001563	7.58064	7.77238	7.83295	7.08624	10.2679	10.5913	hsa_circRNA_007335	hsa_circ_0007335	circBase	chr10	+	76978820	76979114	exonic	NM_003375	VDAC2	ACTGACATTTGATACTACCTTCTCACCAAACACAGGGAATTTTCAACGTCCGGTTCATCT
ASCRP3001564	6.25992	5.65729	5.0611	5.94956	6.12173	5.99551	hsa_circRNA_400537		25242744	chr10	+	27447477	27450111	exonic	NM_032844	MASTL	ACTGACGGATTTTGGCCTTTCAAAAGTTACTTTGAATAGAGGTTGTTAAAAAAGCAGACA
ASCRP3001565	8.8571	9.54071	10.358	8.50353	9.65994	8.88407	hsa_circRNA_071106	hsa_circ_0071106	circBase	chr4	+	148778703	148803083	exonic	NM_024605	ARHGAP10	ACTGACTCCATTGACAGAAGGTTTTGTTTTGACATAGAAGCTGCTGATCGGAAGAAAAAA
ASCRP3001566	5.65012	6.6802	5.67151	5.02463	6.21854	6.12259	hsa_circRNA_101459	hsa_circ_0034049	circBase	chr15	+	22835915	22846952	exonic	NM_052903	TUBGCP5	ACTGAGACTCAGGTTATTCGGGAAACCCTATGATTTCATCGTTTCTTGGATGTCAACAGC
ASCRP3001567	5.47739	5.95732	5.33274	5.66204	7.99134	8.48167	hsa_circRNA_100231	hsa_circ_0012560	circBase	chr1	+	53250548	53262456	exonic	NM_024646	ZYG11B	ACTGAGCTCTTCATTGTCAGGCTTGTGGTTACTGGGATGAGAAACCACCCTATGAATTTG
ASCRP3001568	5.77613	5.88897	6.01237	5.68793	6.54189	7.38738	hsa_circRNA_403817		25242744	chr7	+	56123316	56124107	exonic	NM_001762	CCT6A	ACTGATACAAGGGCCTTCATCCTAGAATAATCACTGAAGGATTTGAAGCTGCAAAGGAAA
ASCRP3001569	6.09383	7.15576	6.46436	5.54074	7.35727	7.19074	hsa_circRNA_405886		25070500	chr2	+	61014081	61014755	exonic	NM_022894	PAPOLG	ACTGATACAGGGTTGGATTAGTAGAATCTAAAATCCGTGTACTTGTTGGAAACTTGGAAC
ASCRP3001570	5.0611	5.23717	4.84596	4.86877	5.04298	4.85221	hsa_circRNA_405706		25070500	chr18	-	71067646	71075957	sense overlapping	TCONS_00026558	XLOC_012879	ACTGATCATTCATCTTTGAGGAAGTGCCTTAGACTACTTCTCAAACCTCAGTCCACGTCA
ASCRP3001571	6.39033	5.60143	5.09667	6.25835	6.68254	6.68371	hsa_circRNA_077228	hsa_circ_0077228	circBase	chr6	-	84922674	84925640	exonic	NM_014895	CEP162	ACTGATGACGAACATGAGAATGAATCGAAACATGAAGAACTGGCAGGACTTCTTGGAACA
ASCRP3001572	5.33274	6.37737	6.13547	5.94956	5.88897	5.58899	hsa_circRNA_104047	hsa_circ_0075487	circBase	chr6	+	3006701	3012908	exonic	NM_000904	NQO2	ACTGATGAGCAGAAAAAGGTTCGGGAGGCTGACCTAGTGATATTTCAGATTGCTGGACTC
ASCRP3001573	8.58343	8.09215	8.10224	7.09901	7.33696	8.04786	hsa_circRNA_004506	hsa_circ_0004506	circBase	chr15	-	65266939	65273363	exonic	NM_016630	SPG21	ACTGCAAACAGATTATTGTGGATGATGATGACAGTAAGATATGGTCGCTCTATGACGCGG
ASCRP3001575	5.24986	7.34623	6.85654	6.63495	5.16528	5.48546	hsa_circRNA_102650	hsa_circ_0004269	circBase	chr2	+	26587169	26598016	exonic	NM_033505	EPT1	ACTGCAATGATTATTGTACAGTGCTGTGGATACCAATCCACTTTCTCTGTATGTCATGCA
ASCRP3001576	5.10018	6.89038	6.51913	4.96043	4.73972	5.09667	hsa_circRNA_104742	hsa_circ_0086483	circBase	chr9	+	19423859	19435082	exonic	NM_001010887	ACER2	ACTGCACTGCTCATCGCAGAGCTAAAGAGATCAGCAATGTCTTATTTTTCATTTTACCGC
ASCRP3001577	4.98721	5.23717	5.64533	6.18092	5.11413	5.23398	hsa_circRNA_405082		25070500	chr12	+	122337539	122341013	exonic	NM_002813	PSMD9	ACTGCATAACATTGGCAGTGTGGTGCAGCACAGTGAGGGGGCCTGCAGAATGATCACAAG
ASCRP3001578	7.36312	8.62559	7.47952	6.72918	7.88652	7.51216	hsa_circRNA_103319	hsa_circ_0064742	circBase	chr3	-	33467081	33467233	exonic	NM_014517	UBP1	ACTGCATGATGAAACGCTTACTTATTTGAACCAAGTGATGTCTTGGCATTGCCCATTTTC
ASCRP3001579	7.44957	7.45643	7.8799	8.42595	9.53148	11.3263	hsa_circRNA_104588	hsa_circ_0005630	circBase	chr8	-	37727937	37735069	exonic	NM_025151	RAB11FIP1	ACTGCCACCATCATCAGTGAGAACTTGAACAATGAGGTCATGATGAAGGTGGTATAAGTT
ASCRP3001580	6.71837	7.74378	7.69761	5.48546	7.24128	6.87407	hsa_circRNA_102660	hsa_circ_0053422	circBase	chr2	+	32396355	32400430	exonic	NM_017964	SLC30A6	ACTGCCTATACTTACCTGACCATTTTTGATCTTTTTAGGGGACAATTCATCTCTTTCGAA
ASCRP3001581	6.36284	5.83207	5.4391	5.89807	8.62392	8.1101	hsa_circRNA_407187		25070500	chr9	+	72965029	72965387	exonic	NM_015110	SMC5	ACTGCCTGTAAAGAAAATACATCTCAATACTTTTTCATAACACCAAAGGAAGATTATGAT
ASCRP3001582	7.6921	9.24864	9.28128	7.65381	6.82931	7.32838	hsa_circRNA_008874	hsa_circ_0008874	circBase	chr10	+	96201652	96234540	exonic	NM_015188	TBC1D12	ACTGCCTTGATTCTTGAGGATCGACCATCAAACCTTTTTCCAAAAAGGACAAAGGAACTC
ASCRP3001583	6.17095	7.19608	6.42012	5.79574	6.02719	5.99551	hsa_circRNA_401211		25242744	chr14	-	20793697	20794952	exonic	NM_021178	CCNB1IP1	ACTGCGTTTTTCTTTTATGAAATGATCCTAGATAATTGATAGATCCTGTGGTTCAACTGG
ASCRP3001584	11.6993	10.5597	13.1218	10.3162	12.6513	13.3095	hsa_circRNA_100269	hsa_circ_0013048	circBase	chr1	+	82302569	82372915	exonic	NM_012302	LPHN2	ACTGCTACCTCCCCGATGCCTTCAAAATTATGACTCAAAGATATGAAGATCAATGATGCA
ASCRP3001585	5.74956	6.90048	6.03455	6.20231	5.58899	5.70416	hsa_circRNA_405966		25070500	chr2	-	136071058	136073100	exonic	NM_032143	ZRANB3	ACTGCTATTGCCAAGATATTTTGGTAAAAGACCTCAGTGGGATTGTAGAGGGGCATCAAA
ASCRP3001586	5.12795	5.62841	5.02463	5.32377	5.29036	5.93194	hsa_circRNA_001311	hsa_circ_0001311	circBase	chr3	-	53262071	53262344	sense overlapping	NM_001064	TKT	ACTGCTGAAGAAAGAAAATGCCATCATCTATAACAACAATGAGGACTTCCAGGTCGGACA
ASCRP3001587	4.89729	5.95732	5.74732	5.12795	5.67151	5.6381	hsa_circRNA_028345	hsa_circ_0028345	circBase	chr12	+	112568314	112583466	exonic	NM_006700	TRAFD1	ACTGCTGATTGACCATCAGGAAGAGCTAAAGATGGCTGAATTTCTAGATGACCAGGAAAC
ASCRP3001588	8.48436	10.4316	9.39546	8.78084	8.09742	8.52327	hsa_circRNA_008620	hsa_circ_0008620	circBase	chr5	+	76342171	76344097	exonic	NM_018046	AGGF1	ACTGCTGTAAACCCTGCTACAATTGGAAGGATTTGAACTCAGAGGATCAAAAAGCCTTCA
ASCRP3001589	6.71837	5.71106	5.82148	6.39033	5.27802	5.74284	hsa_circRNA_103685	hsa_circ_0070284	circBase	chr4	+	85555009	85556504	exonic	NM_001263	CDS1	ACTGCTTACCTTTTTGGATTTTTTTTTGGGAGAACTCCATTAATTAAGTTCGCATGGACT
ASCRP3001590	14.0103	10.1596	11.8884	11.5908	8.21133	9.16189	hsa_circRNA_403472		25242744	chr5	-	142675024	142680328	exonic	NM_000176	NR3C1	ACTGCTTCTCTCTTCAGCTCGAAAAACAAAGAAAAAAATAAAAGGAATTCAGCAGGCCAC
ASCRP3001591	10.7905	7.24167	7.09637	6.92937	6.1061	5.96311	hsa_circRNA_072780	hsa_circ_0072780	circBase	chr5	-	68590619	68607031	exonic	NM_176816	CCDC125	ACTGCTTCTTCAGCTCAAACAAGAGGAGGTAGAAATGTTAAAAACTGAACTTGAGGCATC
ASCRP3001592	5.80222	5.6211	5.33274	6.04186	6.22499	6.00302	hsa_circRNA_104370	hsa_circ_0080189	circBase	chr7	-	47520700	47568745	exonic	NM_022748	TNS3	ACTGGAACAGCCGGAAGAATTAACCTCGAGTCTGCACGCTTTTAAGAACAAGGCCTTTAA
ASCRP3001593	6.26774	5.93588	5.70877	5.97463	5.19512	5.22114	hsa_circRNA_400352		25242744	chr1	-	173593925	173596298	exonic	NM_198493	ANKRD45	ACTGGAAGATATTGTGACTCCTATCTTCACAAAAATGACTACACCATATGCAAGGCTGAC
ASCRP3001595	5.93588	5.7979	5.76291	5.94956	7.76907	8.4331	hsa_circRNA_072732	hsa_circ_0072732	circBase	chr5	+	65349233	65350779	exonic	NM_018695	ERBB2IP	ACTGGAGAGAACAAGTACTTCGACATATTGAAGCCAAAAAGTTAGAAAAGGCAAGAAGAT
ASCRP3001596	5.12795	5.65729	4.92525	5.24986	7.09637	6.20231	hsa_circRNA_087255	hsa_circ_0087255	circBase	chr9	+	79952170	79986065	exonic	NM_015186	VPS13A	ACTGGAGGCATCATAGACATGGCTAGCAGTACATTTCAGGGAATAAAAAGATCATTCATT
ASCRP3001597	5.38259	6.3123	5.62598	4.89729	5.7827	5.47468	hsa_circRNA_001146	hsa_circ_0001429	circBase	chr4	-	103610730	103612114	exonic	ENST00000514430	MANBA	ACTGGATGGAGGCTTAAATATTGAAAAATCAGCTAAGAATGAAGGATTAAACTGAAGATT
ASCRP3001598	5.17197	7.12465	5.94956	4.96043	5.19512	5.44739	hsa_circRNA_001478	hsa_circ_0001478	circBase	chr5	-	40764615	40777688	exonic	NM_006251	PRKAA1	ACTGGATTTCCGTAGTATTGATGTTGGCAAACATGAATTGACTGGGCATAAAGTAGCTGT
ASCRP3001599	7.34697	7.32239	7.61937	7.45369	6.32435	6.5782	hsa_circRNA_101182	hsa_circ_0004479	circBase	chr12	-	121220457	121229360	exonic	NM_139015	SPPL3	ACTGGCCATTGGCTTCTCATGGATGGTCCCTTAATATGGACTTTGAAAATCAAGATAAGG
ASCRP3001600	6.37593	7.24999	6.61791	5.84677	7.06709	7.36968	hsa_circRNA_003030	hsa_circ_0003030	circBase	chr10	+	54040548	54050050	exonic	NM_006258	PRKG1	ACTGGGAAGGCTTAAGAAAAGGTACCTTGACACCTCCTATAATACCAAGTAGGTTCGTTT
ASCRP3001602	5.44739	6.71837	6.8924	5.18854	5.27802	5.06469	hsa_circRNA_101068	hsa_circ_0026349	circBase	chr12	+	52385646	52385777	exonic	NM_004302	ACVR1B	ACTGGTGGCAGAGTTATGAGGAGTCCATGAAGAATATCAGCTGCCATATTACGACTTAGT
ASCRP3001603	7.54986	7.74378	7.80956	6.21854	5.65012	5.55615	hsa_circRNA_102516	hsa_circ_0050509	circBase	chr19	+	34921480	34924317	exonic	NM_005499	UBA2	ACTGGTTATGAATGCTTTAGATAACAGAGATTGATCTGGATACTATTGATGTAAGCAACC
ASCRP3001604	7.67925	10.4757	10.535	7.19608	5.71336	5.9021	hsa_circRNA_100975	hsa_circ_0002100	circBase	chr11	+	120345268	120348235	exonic	NM_015313	ARHGEF12	ACTGGTTTGCAGAGTCCAGAATTTGGATTTAACAAAAAGGAAGATGATTCATGAAGGGCC
ASCRP3001605	8.80752	11.9772	10.5321	8.45656	8.42683	7.90218	hsa_circRNA_100977	hsa_circ_0002089	circBase	chr11	+	120347369	120348235	exonic	NM_015313	ARHGEF12	ACTGGTTTGCAGAGTCCAGATAACAAAGCTTTATTCGTCATTTCCATGTCAGACAATGGC
ASCRP3001606	5.72704	5.38259	5.38546	6.0618	6.65596	6.33332	hsa_circRNA_026700	hsa_circ_0026700	circBase	chr12	+	54675169	54680872	exonic	uc001sfo.3	HNRNPA1	ACTGTATTTAACTTAGTCTCCTAAAGAGCCCGAACAGCTGAGGAAGCTCTTCATTGGAGG
ASCRP3001608	7.87683	8.87706	8.02957	7.46802	6.52567	6.75446	hsa_circRNA_012824	hsa_circ_0012824	circBase	chr1	+	63269389	63307218	exonic	NM_032852	ATG4C	ACTGTCGAAATGTTCAGGACTTCAAACGAGCTTCTGAAGAAATCACCAAGTCAGTATAAA
ASCRP3001609	8.31009	11.787	10.0374	5.94956	7.69848	6.62584	hsa_circRNA_004390	hsa_circ_0004390	circBase	chr1	-	85331067	85331821	exonic	NM_012152	LPAR3	ACTGTCTTAGGATGTTCACTTCTCCACAATGAATGAGTGTCACTATGACAAGCACATGGA
ASCRP3001610	11.461	8.25881	8.35172	7.37113	7.24999	6.83459	hsa_circRNA_101870	hsa_circ_0040414	circBase	chr16	-	72122885	72124685	exonic	NM_017853	TXNL4B	ACTGTCTTTTTCTTCAATGGGCAGCATATGAAAGTGGATTATGGGAGTGACAGTGAGGAT
ASCRP3001612	4.92921	4.89729	5.41112	5.24986	5.89807	5.35641	hsa_circRNA_009106	hsa_circ_0009106	circBase	chr1	+	9415801	9416644	exonic	NM_025106	SPSB1	ACTGTGAGATCCGAATGCGCTACTTGAACGGACTCGATCGCAATACTGAACACTGCGCAG
ASCRP3001613	7.0349	6.68371	7.24048	7.31297	7.24999	6.12259	hsa_circRNA_052535	hsa_circ_0052535	circBase	chr2	+	9517036	9520937	exonic	NM_003887	ASAP2	ACTGTGAGGAGCTGGAGCCGGATGAAACGGCCCTCCACCTTGCAGTCAGATCCGTGGATC
ASCRP3001614	5.20167	6.33927	5.94956	4.93315	5.38259	5.6381	hsa_circRNA_104196	hsa_circ_0005378	circBase	chr6	-	136977444	137019820	exonic	NM_005923	MAP3K5	ACTGTGGTTAGGTTTCCAATGTGCACTGGGAACTACACCTTTGTTCCTTACATGATAACT
ASCRP3001615	8.28139	8.25015	7.655	9.43916	8.29868	8.23865	hsa_circRNA_104733	hsa_circ_0002359	circBase	chr9	+	6420911	6434173	exonic	NM_152896	UHRF2	ACTGTGTTGCTGCTGATGAAGACGTTATTTACCATATCCAGTATGATGATTGGAAAATGG
ASCRP3001616	6.39819	7.16123	6.87099	6.20231	6.29249	6.0105	hsa_circRNA_402885		25242744	chr3	-	57643406	57658165	exonic	NM_152678	DENND6A	ACTGTTCATGAGGTGGATATTTTCAGGTAATTTATCCTCAGCATTCCAAACTTACTGACA
ASCRP3001617	7.96512	8.94632	7.85259	7.36385	7.84424	7.1587	hsa_circRNA_102175	hsa_circ_0045337	circBase	chr17	-	62864579	62865284	exonic	NM_199340	LRRC37A3	ACTGTTGAACTGGAAAAACTAATTCTCAATCACAATCCTCTGACAACTGTTGAAGATCCA
ASCRP3001618	7.63306	8.38212	8.19296	7.83795	6.62767	7.88015	hsa_circRNA_406499		25070500	chr4	-	87275682	87292020	exonic	uc003hpv.3	MAPK10	ACTGTTGAATTAGACCCGTTTCCTATAGATGAGAAACCATACAAGCTGTGAACCATAATT
ASCRP3001619	6.42012	6.03271	5.8551	6.88936	5.96504	6.27862	hsa_circRNA_086368	hsa_circ_0086368	circBase	chr9	-	14081841	14113080	exonic	NM_001190737	NFIB	ACTGTTTAAACAATAAAATGAGCTATGCTACAGACTCTGCCTACACAGCCTCAGGCACAT
ASCRP3001620	5.74956	7.38522	7.45129	5.38259	6.09559	6.1609	hsa_circRNA_003000	hsa_circ_0003000	circBase	chr7	-	103828698	103844682	exonic	NM_002553	ORC5	ACTGTTTGTCGAGATTTGAAAGAGCTCAGACATCTGAGACATCATTTCAGCTTTCCATCC
ASCRP3001621	6.27862	6.02719	6.03455	7.17959	5.99739	5.6211	hsa_circRNA_068601	hsa_circ_0068601	circBase	chr3	-	195776154	195803993	exonic	NM_003234	TFRC	ACTTAAACACTGAGTTCTTCTGTGTGGCAGTTCAGAATGATGGATCAAGCTAGATCAGCA
ASCRP3001622	5.21791	5.4611	5.15856	5.18854	6.43825	7.3403	hsa_circRNA_079352	hsa_circ_0079352	circBase	chr7	+	6441946	6443598	exonic	NM_006908	RAC1	ACTTAATAAATCCTTGAATCATAGTGCTGTAAAATACCTGGAGTGCTCGGCGCTCACACA
ASCRP3001623	5.44739	7.75912	7.30196	6.15416	5.32076	5.35641	hsa_circRNA_104980	hsa_circ_0001910	circBase	chrX	+	10031484	10066619	exonic	NM_015691	WWC3	ACTTAATTGGCAATATGAAGAAGCCAGAAAGAGGATAACAAAGCCATTGACCTTTGCCGA
ASCRP3001624	9.37624	11.0921	11.3388	9.07951	10.306	9.6784	hsa_circRNA_104328	hsa_circ_0005251	circBase	chr7	-	23015828	23030758	exonic	NM_032581	FAM126A	ACTTACATGCCCAGTGTTTCTCTTCAGTCACTGTGTCAAATTTGTTCAAGGTTGAAGGTT
ASCRP3001626	5.94566	6.79508	6.40813	6.04186	5.4611	5.50941	hsa_circRNA_401764		25242744	chr17	-	29130918	29131126	exonic	NM_015986	CRLF3	ACTTAGTCCGAGAAGATCAAAGAAAGTGCATCACAGACAAGGGATGTTCTCAAACAGCAT
ASCRP3001627	6.51124	7.56581	7.63276	6.08501	6.08943	6.22499	hsa_circRNA_104329	hsa_circ_0005096	circBase	chr7	+	23224688	23224917	exonic	NM_007342	NUPL2	ACTTAGTCCTGATGAGCAGAAAGATGAAAAGAAACTTCTGTAATAATAGACGTGGATGGA
ASCRP3001628	6.61669	9.15157	8.76808	6.88936	8.25566	8.17684	hsa_circRNA_102095	hsa_circ_0006669	circBase	chr17	-	44159806	44172067	exonic	NM_015443	KANSL1	ACTTAGTTCTGAGGTGAAGACAGATCATGGGACTGATAAATTGGAGACGCAGGTCAGAAT
ASCRP3001629	7.87376	7.45369	6.53866	12.0198	4.89325	5.09667	hsa_circRNA_405156		25070500	chr13	-	60485868	60548590	exonic	NM_030932	DIAPH3	ACTTATGTGAACCTGAGCAGTTTGTGGTTGTGTTTGAAAAAGAGTTTACCGACCACCAAG
ASCRP3001630	7.90695	11.0941	9.19622	7.65381	6.79832	6.99493	hsa_circRNA_103805	hsa_circ_0005524	circBase	chr5	-	31421378	31424578	exonic	NM_013235	DROSHA	ACTTATTCATTCATTTCCCAGATCATCATGAAGGACACTTAACTGACCTGCGCGAAGTCT
ASCRP3001631	11.3025	10.5533	9.33346	12.9582	7.47446	6.62584	hsa_circRNA_002368	hsa_circ_0002368	circBase	chr17	-	4186092	4192703	exonic	NM_003342	UBE2G1	ACTTATTTCAGGTTGATAAAAATGGTGATGTGTGCATTTCTATTCTTCATGAGCCTGGGG
ASCRP3001632	4.99477	5.21791	5.62598	5.5714	5.15519	5.40546	hsa_circRNA_103895	hsa_circ_0073051	circBase	chr5	-	74721185	74722303	exonic	NM_005713	COL4A3BP	ACTTCAAAGGGATAAAGACTGAATCTGGATATGGATCTGAATCCAGCTTGCGTCGACATG
ASCRP3001633	7.27116	6.70288	7.05674	6.43687	8.09567	7.81997	hsa_circRNA_089921	hsa_circ_0089921	circBase	chrX	-	15444028	15477863	exonic	NM_003662	PIR	ACTTCAAATTGGACCCAGGAGCCAAACATTCCCAACCTATCCCTAAAGGTATCCTACCTC
ASCRP3001634	5.72704	6.33927	6.21531	6.50464	7.27427	7.07112	hsa_circRNA_066083	hsa_circ_0066083	circBase	chr3	-	52675969	52677359	exonic	NM_018313	PBRM1	ACTTCAATATGGCTCAGAAAGTGAAGAAGATGCTGCTTTAGCTGGACTCCATCCAACTTG
ASCRP3001635	5.86132	4.93315	4.95657	5.18854	7.85259	8.52474	hsa_circRNA_405033		25070500	chr12	-	88490664	88500875	exonic	NM_025114	CEP290	ACTTCACACTATTGAACAAGCCTGGGAACAGGAAACTAAATTAGTGAAAAGGAGACCTGG
ASCRP3001636	6.99021	5.67387	6.19904	6.4548	8.3823	8.29868	hsa_circRNA_104800	hsa_circ_0087305	circBase	chr9	+	82324537	82336803	exonic	NM_007005	TLE4	ACTTCACCTCCCAGGTGGGATTTGATCCACACCATCACATGCGTGTGCCAGCAATACCTC
ASCRP3001637	5.91012	7.03719	7.19074	6.04186	7.25315	6.93724	hsa_circRNA_402827		25242744	chr3	+	37061800	37067498	exonic	NM_000249	MLH1	ACTTCAGAAATGTCAGAGAAGAGAGGACCTACTTCCAGCAACCCCAGTTTAGAAATCAGT
ASCRP3001640	5.76069	7.522	7.20385	4.56283	5.43633	5.55615	hsa_circRNA_081794	hsa_circ_0081794	circBase	chr7	-	103777227	103824619	exonic	NM_002553	ORC5	ACTTCATCAGAGCTATTGCAAGGCAGTACTTAATTTTCCTAAATATTGTGAACCCGTGGT
ASCRP3001641	7.40982	7.92931	6.97404	6.87048	8.67128	9.69858	hsa_circRNA_104425	hsa_circ_0081006	circBase	chr7	-	91842508	91855996	exonic	NM_004912	KRIT1	ACTTCATCTCCTCAACATGGAAACTAAGGTATGGAAAAGTTGAGGCCACTCGCATATTGT
ASCRP3001642	7.57309	7.9656	7.7961	8.47171	7.84816	8.28255	hsa_circRNA_057028	hsa_circ_0057028	circBase	chr2	-	171867882	171884915	exonic	NM_012290	TLK1	ACTTCATCTGCTTGGTAGAGGTGGCTTTAGTGAAGTGTATAAGGTTGACTTTGGCAGAAT
ASCRP3001643	9.26573	10.1548	10.9518	8.61213	8.4331	8.34748	hsa_circRNA_001788	hsa_circ_0001788	circBase	chr8	+	37623043	37623873	exonic	NM_007198	PROSC	ACTTCATTGGCCACCTACAGAAACAAAATGTCAACAAATTGATGGGATCTCCCAGCCATC
ASCRP3001644	12.7244	11.0273	11.6856	12.2932	10.228	9.53554	hsa_circRNA_100604	hsa_circ_0009172	circBase	chr10	-	70218860	70229920	exonic	NR_102264	DNA2	ACTTCCCTCAGATGCAGCTCTCTCTATTTCAGAAGAAAGTGGTAGCTTCCTTTCCAAGAA
ASCRP3001646	11.016	7.214	8.97301	9.49629	8.95519	9.09135	hsa_circRNA_406044		25070500	chr2	+	216227368	216238260	antisense	NM_002026	FN1	ACTTCCTCTCCAGCTGGCTGTTGGCCTCTTGAAGGCAGTGACATGGTAGCCTGTCACCTG
ASCRP3001647	6.05277	7.15111	6.75223	6.20231	5.49881	5.80006	hsa_circRNA_034970	hsa_circ_0034970	circBase	chr15	+	43690235	43694048	exonic	NM_001286414	TUBGCP4	ACTTCCTGAGCAATTTGCTGGCTCAATCCTTTATCCTATTGAAACCTCAGATGCTACTCA
ASCRP3001648	12.89	9.02966	12.3643	11.4063	11.1479	11.3537	hsa_circRNA_406309		25070500	chr3	+	99584817	99585905	intronic	ENST00000421999	CMSS1	ACTTCCTTTCCTGTCACAGGTTATTTTCACTTAGATATTGCACGTGGGCATTTTGGAGGA
ASCRP3001649	5.68793	5.9021	5.09667	6.08501	7.14348	9.1117	hsa_circRNA_087212	hsa_circ_0087212	circBase	chr9	+	75775718	75780125	exonic	NM_000700	ANXA1	ACTTCGCAGAGGGCCTTGGAACTGATGAAGATACTCTAATTGAGATTTTGGCATCAAGAA
ASCRP3001650	6.87817	7.214	6.92542	7.05312	9.32645	8.4149	hsa_circRNA_407033		25070500	chr8	+	381340	385707	exonic	NM_012173	FBXO25	ACTTCTCAAGTGCAATTCAAGATATCCGAAGGTTCAATTATGTGGTCAAATATCTTAAAT
ASCRP3001651	6.44655	7.94672	6.76001	6.64939	8.03347	7.92709	hsa_circRNA_004672	hsa_circ_0004672	circBase	chr11	+	9441957	9446809	exonic	NM_006391	IPO7	ACTTCTGAAGGAAACACTTCAAGTTGAAGAAGATGATCGACCTGAGTTACCATGGTGGAA
ASCRP3001652	6.64939	7.98352	7.76907	6.42012	10.7503	9.86194	hsa_circRNA_102123	hsa_circ_0044623	circBase	chr17	+	48818462	48819092	exonic	NM_006107	LUC7L3	ACTTCTGCAACAGGTATGAGAAGAGCTCTCGTTTCATGAAAGTTGGCTATGAGAGAGATT
ASCRP3001653	7.39276	8.23865	8.07441	7.76962	10.2514	9.01463	hsa_circRNA_405603		25070500	chr17	+	48814320	48819092	exonic	NM_006107	LUC7L3	ACTTCTGCAACAGGTTTGTAAATATTATCTCTGTGGTTTTTGTCCTGCGGAATTGTTCAC
ASCRP3001654	6.1609	6.51387	5.60143	5.79574	9.12662	10.1076	hsa_circRNA_020273	hsa_circ_0020273	circBase	chr10	+	124268171	124274424	exonic	NM_002775	HTRA1	ACTTCTTACACATTGCGACGGTGAAGTGATTGGAATTAACACTTTGAAAGTGACAGCTGG
ASCRP3001655	5.63569	5.44739	5.12795	5.5714	5.60143	5.6381	hsa_circRNA_405704		25070500	chr18	-	67788791	67795782	exonic	NM_173630	RTTN	ACTTCTTAGACATGTACCATCTACCTGTTCATGTAATTGGACACCATGCTGTGAGTCCTT
ASCRP3001656	15.1559	10.7144	12.8425	12.33	13.7817	13.2526	hsa_circRNA_001038	hsa_circ_0000453	circBase	chr12	-	122495211	122495481	antisense	NM_020993	BCL7A	ACTTCTTCCCTCATCAGACCATTCTCTTCCTCACCCACCAGGCCTGGACACCCCCTGAAG
ASCRP3001657	5.30564	5.60143	5.38546	5.18854	4.84387	4.89729	hsa_circRNA_406537		25070500	chr4	-	129960195	130003528	exonic	NM_144643	SCLT1	ACTTGAAAATGTCATCAAGGAAAATGAAAGATCGAAGACTAAATGAAGATTTTAGGCGGT
ASCRP3001658	6.463	6.8272	6.1676	5.89807	6.30395	6.1676	hsa_circRNA_100471	hsa_circ_0003659	circBase	chr1	-	227327276	227335260	exonic	NM_003607	CDC42BPA	ACTTGAACTCAGTAGAAAACTTCAAGGTTCAGTCCTCAGTGGCTGTAGGAACTCCAGATT
ASCRP3001659	5.65012	5.71106	5.57645	5.66204	6.21854	5.33274	hsa_circRNA_405193		25070500	chr14	-	31631798	31638674	sense overlapping	NM_015382	HECTD1	ACTTGACAGATCCCAAAGTTCATCTGGAAGAATAAATAGACTCTGTTACGGCATGGTGCA
ASCRP3001660	6.0105	4.83967	5.36227	6.29249	4.98721	5.44739	hsa_circRNA_405068		25070500	chr12	+	110922882	110927976	sense overlapping	NM_013300	FAM216A	ACTTGACAGTCTTGTCTCGTGTATTGAATTCGTGCCAAAGATAGAATCAAAGATGGATAC
ASCRP3001661	5.29036	6.18092	5.72704	5.87059	5.69258	5.77393	hsa_circRNA_403503		25242744	chr5	+	175913355	175916028	exonic	NM_014613	FAF2	ACTTGATATATTTAGGCTGCTGTACAGGACAGATTGAATGAGCAAGAGGGCGTACCTAGT
ASCRP3001662	7.42809	7.05131	6.94896	8.43188	9.75796	10.9969	hsa_circRNA_027612	hsa_circ_0027612	circBase	chr12	-	76461150	76462774	exonic	NM_004537	NAP1L1	ACTTGATGGTCTGGTAGAAACACCAACAGGATACATTGAAAGCAAAGAACAGTCTGAACT
ASCRP3001663	6.22177	6.85343	6.4548	6.49	7.84057	7.30349	hsa_circRNA_007336	hsa_circ_0007336	circBase	chr16	+	15102635	15112822	exonic	NM_015027	PDXDC1	ACTTGGGACTTGATGGGTTTGTGGAGAGGATCAAGCATGCCTGTCAACTGCTCGGCTTGC
ASCRP3001664	8.53903	9.85683	9.20082	8.40695	9.07428	10.2451	hsa_circRNA_003632	hsa_circ_0003632	circBase	chr1	-	52959282	52975384	exonic	NM_015269	ZCCHC11	ACTTGGGATTTTAAAGAAAAATGCGATCACCAGAATATACCAATTGTCGGTATCTATGCA
ASCRP3001665	6.87099	5.57645	6.06539	7.04222	7.87427	7.45643	hsa_circRNA_000798	hsa_circ_0000321	circBase	chr11	-	64538243	64538337	intronic	ENST00000227503	SF1	ACTTGGGGTTTCTGTGGTTCATAAAGTTGGGATATGGGTACAGAAGCTTTTCCTCATAGG
ASCRP3001666	13.396	12.6451	13.1454	15.6559	15.1699	16.2991	hsa_circRNA_100372	hsa_circ_0015004	circBase	chr1	+	161293403	161326630	exonic	NM_003001	SDHC	ACTTGTCTTCCCTCTCATGTATCATACCTGGAATGGGATCCGACACTTGACACGTTGGTC
ASCRP3001667	7.77348	6.70691	6.68371	10.5949	5.65012	5.33274	hsa_circRNA_003099	hsa_circ_0003099	circBase	chr1	+	44137175	44149475	exonic	NM_014663	KDM4A	ACTTGTGCTGCAGGAGTGTGTCAGTGATGATGATTATTCTGACTCCACTGAAGTCAAATT
ASCRP3001668	6.35405	6.07256	6.23619	7.11254	6.41449	6.23938	hsa_circRNA_405543		25070500	chr17	+	15907201	15907487	intronic	ENST00000261647	TTC19	ACTTGTTATGAGTAAGGACATTGCCTAGTATTGGCCCCTCACTGAAGCAGTTTTCAAAAC
ASCRP3001670	5.08962	5.43633	4.92525	4.96043	6.18258	6.0198	hsa_circRNA_406356		25070500	chr3	+	132165318	132169691	exonic	NM_015268	DNAJC13	ACTTTATGGAGGATTTAGTAGATTGGTATAAGCGTGTCTTTTCAGTTGGAACTCATGCGA
ASCRP3001671	4.84387	5.76069	5.15856	4.68	6.05819	5.99551	hsa_circRNA_407084		25070500	chr8	+	67988716	68007967	exonic	NM_024790	CSPP1	ACTTTCGAGAGTGTATACAAATGACAGGGAAAGTTGTCAGCGAAGCTTTCTGAAAACAGT
ASCRP3001672	6.71837	5.19184	5.02463	6.75334	5.27802	5.32076	hsa_circRNA_406163		25070500	chr21	+	47088787	47093649	intronic	ENST00000400314	PCBP3	ACTTTCGGAAGCACATTGGAGATATATTTCCACAGCATCTGGCTTTTCTTGTTCCTGTTC
ASCRP3001673	5.92602	4.86877	5.24986	6.12947	4.941	4.85221	hsa_circRNA_406672		25070500	chr5	-	136566487	136566586	intronic	ENST00000282223	SPOCK1	ACTTTCTGGGGAGGTTGGGTAAAGGAAAATGGAATTTTTGTAAGAAGTCACTTTCTGGGG
ASCRP3001674	6.38026	6.02719	6.74328	6.29249	7.72031	7.80042	hsa_circRNA_401015		25242744	chr12	+	98987752	98992481	exonic	NM_002635	SLC25A3	ACTTTGAGGGATGCAGCTCCCAAAATGTATAAGGAAGAAGGCCTAAAAGCAAAGATGTTC
ASCRP3001675	5.18854	5.06828	5.02463	4.89729	6.93527	6.55281	hsa_circRNA_000658	hsa_circ_0001149	circBase	chr20	-	34322827	34322961	intronic	ENST00000253363	RBM39	ACTTTGGAAAGTCAAATCCAGTTATAGCAAAACACCTTTACTGCAGAGGCCATATAACCA
ASCRP3001677	5.30564	5.68793	4.80569	5.71565	4.79706	4.96429	hsa_circRNA_100578	hsa_circ_0004809	circBase	chr10	+	27469881	27470510	exonic	NM_032844	MASTL	ACTTTTAACCATTGATGATACAAAGAGAGCTGGAATGAAAGGTCCTGCGGTAGACTGGTG
ASCRP3001678	8.43814	8.47222	8.75617	8.34471	9.81186	9.12984	hsa_circRNA_402266		25242744	chr2	+	58311223	58316858	exonic	NM_006296	VRK2	ACTTTTGGGTTACAAAAATCCAGACCAGCTTTCCCCACAAATAAACCAGAGAAAGATGCA
ASCRP3001679	13.1454	6.95866	7.45643	10.4266	5.77393	7.59936	hsa_circRNA_400019	hsa_circ_0092342	circBase	chr11	+	8706439	8707219	intronic	ENST00000314138	RPL27A	ACTTTTTTCTCTGTTCTGTAAGTTAATTGGATGTTTTTCTGTACTTCCATACCTTCCCTT
ASCRP3001680	8.55526	6.11654	7.09637	8.35098	7.72742	7.82634	hsa_circRNA_403329		25242744	chr5	+	56152426	56155742	exonic	NM_005921	MAP3K1	AGAAAAAGAGTTTCCCCAGTGCCTTCGTGAGATGGAGAATAAAGAAACTCTCAAAGGGTT
ASCRP3001681	6.80318	7.28587	7.60029	6.49	6.97834	6.70461	hsa_circRNA_401821		25242744	chr17	-	49269563	49270871	exonic	NM_017643	MBTD1	AGAAAAAGGCTAAGTCCCAGCAATACAAAGGACATAAGAAAAGTTACACAAAACTTCCTT
ASCRP3001682	7.88855	11.5811	10.1928	7.79475	8.80133	9.29665	hsa_circRNA_103439	hsa_circ_0001330	circBase	chr3	+	119222378	119236162	exonic	NM_016589	TIMMDC1	AGAAAACAGAAGGATCGAAAGGCACTCCATGAGCTAAAACTGGAAGAGTGCAATCTGCAC
ASCRP3001684	5.65012	6.67197	5.99739	5.44739	6.55025	6.23938	hsa_circRNA_007607	hsa_circ_0007607	circBase	chr7	+	6776706	6777567	exonic	NR_002217	PMS2CL	AGAAAAGAGATAAGGTAACTTAATAAAAATGCATGCAGCGGATTTGGAAAAGCCCATGGT
ASCRP3001685	5.53815	9.06578	4.88513	11.8271	5.32076	5.55615	hsa_circRNA_102704	hsa_circ_0054254	circBase	chr2	+	42543101	42544664	exonic	NM_019063	EML4	AGAAAATATAGCAGATATGGAAGGTGCACTGTGGTTTGTTCTGGATGCAGAAACCAGAGA
ASCRP3001686	5.52255	5.38259	4.73069	5.35641	5.71336	6.09207	hsa_circRNA_001675	hsa_circ_0001675	circBase	chr7	+	7273933	7283381	sense overlapping	NM_020156	C1GALT1	AGAAAATCATGAATGAACAAAGAAATACACTTTCGGGAAATGGCCTCTAAATCCTGGCTG
ASCRP3001687	6.62949	7.61017	7.48288	6.55793	8.80913	8.93703	hsa_circRNA_102015	hsa_circ_0007882	circBase	chr17	+	27809214	27818883	exonic	NM_020791	TAOK1	AGAAAATCCCTCAAGATCGACCTACATCAGAGGAACTTTTAAAGGATGGCCCCAGAAGTA
ASCRP3001688	6.61669	5.26244	5.48546	7.20425	5.70185	5.54074	hsa_circRNA_070911	hsa_circ_0070911	circBase	chr4	+	128715231	128719864	exonic	NM_014278	HSPA4L	AGAAAATGCTTTGAAGAAACCAGTGGCTGACTGTGTGATTTCAGGCCTGTATATCATTGG
ASCRP3001689	6.67079	5.84049	6.21531	6.0618	5.84468	6.55793	hsa_circRNA_103859	hsa_circ_0072688	circBase	chr5	-	64747301	64769779	exonic	NM_197941	ADAMTS6	AGAAAATGGGATTGCCCACCACGATAATGCAGTTCTTATTACTAGGTTAAAAAATGGCCA
ASCRP3001690	5.62598	7.48087	6.78312	5.82148	6.42012	6.67197	hsa_circRNA_104216	hsa_circ_0078223	circBase	chr6	-	149997395	149997873	exonic	NM_004690	LATS1	AGAAACACAAATGAAGGTGACCATCCACGGCAAGATAGCATGGATTTCAGTAATGAATGG
ASCRP3001691	5.66204	6.39176	5.15856	5.09315	7.69848	5.22114	hsa_circRNA_406490		25070500	chr4	-	82025523	82065484	exonic	NM_006259	PRKG2	AGAAACACAGAACATTCAACCAAACTGTCGGTACATTTGAAGAGCTGCAAAAATACCTTG
ASCRP3001692	5.43633	6.07879	5.82148	6.08501	5.81188	5.7827	hsa_circRNA_102201	hsa_circ_0045838	circBase	chr17	+	74738050	74738355	exonic	NM_024311	MFSD11	AGAAACAGTGGGATTTTCTGGGCACTTCTGCAGTCTAGCATGTACATTGCCGTTTTCATC
ASCRP3001693	5.50941	6.33034	6.5053	6.18092	7.48087	6.36284	hsa_circRNA_401220		25242744	chr14	-	23550956	23559842	exonic	NM_014977	ACIN1	AGAAACCAAGGAAAGGAGAAAGACGATCATCTAGGGTCAGACAGATTGGTGAGGAAATGA
ASCRP3001694	6.15078	6.51847	6.55409	6.78039	7.09418	6.31154	hsa_circRNA_401263		25242744	chr14	-	58758352	58759856	exonic	uc010apd.2	FLJ31306	AGAAACCTGGATCTGCGATCTGTTTGTGGTGAGCATTTGTACAGTGAAACATTTTGCTAC
ASCRP3001695	7.60215	5.09667	6.06539	7.21805	6.08943	5.47468	hsa_circRNA_406725		25070500	chr5	-	180286875	180286984	intronic	ENST00000359141	ZFP62	AGAAACTAAACAGCCATCTATTCGGGGGCATTTGGGTTGTCTCCAATTTGTTGTTACTTC
ASCRP3001696	5.42238	5.27802	5.53297	5.79574	10.3529	8.66137	hsa_circRNA_014491	hsa_circ_0014491	circBase	chr1	-	155141883	155145368	exonic	NM_173852	KRTCAP2	AGAAACTGACCCTGAATGTTCAATAAAGTTGATTCTTTGTATGGTGGGTACGGGCACCTC
ASCRP3001697	5.67622	5.91211	5.89403	4.86877	5.72704	5.94176	hsa_circRNA_028202	hsa_circ_0028202	circBase	chr12	-	110893390	110895439	exonic	NM_016301	GPN3	AGAAACTGACTAAAGCTATATGTGGACTGGTCAGATTGAGTTGTACACTCACCTGCCTGT
ASCRP3001698	6.71837	7.88448	7.78987	6.9095	6.70576	6.7853	hsa_circRNA_103686	hsa_circ_0070348	circBase	chr4	-	85781564	85781775	exonic	NM_014991	WDFY3	AGAAACTGTATATGATGCTGCCAGTGTTTAACAGGAATTAGAAGTGCGTCTCACCAACCA
ASCRP3001699	5.01722	5.21791	5.50941	5.12795	5.53297	5.23398	hsa_circRNA_405779		25070500	chr19	-	37935808	37945975	exonic	uc002ogj.3	ZNF569	AGAAAGAAGAGGAAATGACTGAGTCCCAGGGATGTAAACAGCTGGAAAGAACTTTGCTTC
ASCRP3001700	5.0611	4.95657	5.36227	5.60143	5.02093	4.89729	hsa_circRNA_403312		25242744	chr5	-	31406959	31410994	exonic	NM_013235	DROSHA	AGAAAGAATAGGCTGTGGGAAAGGACCAAGTTGTTGCGAAGCTCTTTGGTGAATAATAGA
ASCRP3001701	5.76069	5.92602	5.62598	5.84677	6.1061	6.57442	hsa_circRNA_020151	hsa_circ_0020151	circBase	chr10	-	120828957	120830597	exonic	NM_003750	EIF3A	AGAAAGAATCTCACACAAGATGAGATGCAAAGCTTTCAAATTCTGCCTCCAATACACGCG
ASCRP3001702	5.08962	5.06828	5.09667	6.3123	5.09667	5.3026	hsa_circRNA_404743		25070500	chr10	+	33093942	33113532	exonic	NM_024688	CCDC7	AGAAAGAGTTACCCTGAGACTGATATAGAAAGCTTGAGAGGTGCTTTGGGAAGACGCTTA
ASCRP3001703	5.76069	6.99493	6.63857	5.87059	6.3643	6.0618	hsa_circRNA_006599	hsa_circ_0006599	circBase	chr12	-	459786	461490	exonic	NM_001042603	KDM5A	AGAAAGATTCTGCCAGAAGAAGAGGAATGTAGCAAACCTCGAGAAGCCTTTGGATTTGAA
ASCRP3001704	7.20425	8.61091	8.46526	8.16746	6.97404	9.08892	hsa_circRNA_005852	hsa_circ_0005852	circBase	chr2	+	63206322	63217975	exonic	NM_015252	EHBP1	AGAAAGCTGTAACTGAGAGCTCAGAGCAGGACATGAAACAGCAAGATGAAGAGCGACGTC
ASCRP3001705	7.68335	9.1688	7.84424	7.70656	8.13896	8.45348	hsa_circRNA_101044	hsa_circ_0025905	circBase	chr12	+	42768664	42768876	exonic	NM_016488	PPHLN1	AGAAAGGAGCAAATCATACTCTTTCCATCAGTCTCAACATAGAAGGACATGAGAGATGGC
ASCRP3001706	5.72704	4.93315	5.4391	7.6921	4.68235	4.89729	hsa_circRNA_404707		25070500	chr10	+	3150990	3151271	intronic	ENST00000381075	PFKP	AGAAAGGCTGTGTTTCTATTGGGAAGGGTTGGGCATCTTCACAAGGTCTCTAGGAGGAAG
ASCRP3001707	7.05267	7.05493	7.23331	6.55793	8.10901	7.18703	hsa_circRNA_406763		25070500	chr6	-	35604790	35614627	intronic	ENST00000540787	FKBP5	AGAAATGAACCATTTGTCTTTAGTCTTGGCAAAGGTGTTTGCTGACTAGCACTTTGGAGA
ASCRP3001708	6.90249	6.23938	7.21279	6.68137	6.65596	6.70461	hsa_circRNA_030355	hsa_circ_0030355	circBase	chr13	+	53191604	53203917	exonic	uc021rjx.1	HNRNPA1L2	AGAAATGACCCACCAGACCAGAAACGGAAGAGAGCGCGGGGGATGTGTTTGGCGTGGGGC
ASCRP3001709	5.41112	7.02755	6.26774	5.48546	6.13718	5.97845	hsa_circRNA_401095		25242744	chr12	-	123678932	123679148	exonic	NM_022782	MPHOSPH9	AGAACAAAATGTTTCAAGATAATGATTTGAGAGAACGCTTCAGTGCAGCCAGCAGTGCTT
ASCRP3001710	8.35723	9.14351	8.38284	7.64723	8.45176	8.30192	hsa_circRNA_400651		25242744	chr10	+	115636279	115644139	exonic	NM_198514	NHLRC2	AGAACAACAACCCATTAGTTCCCCTTGGGATGTAGTTTTTGGAACATCAGATGGTCTTCT
ASCRP3001711	5.10018	5.21791	4.56283	5.54074	4.96043	4.74421	hsa_circRNA_404637		25070500	chr1	-	200575059	200575868	intronic	ENST00000367350	KIF14	AGAACAAGAGTATAATCATCATATTTGGCTCAGCAAGGGCAAAGAGGATAAAACAAATGA
ASCRP3001712	7.38702	9.1737	8.03645	7.07647	7.44957	8.18513	hsa_circRNA_101247	hsa_circ_0029961	circBase	chr13	+	33306237	33320238	exonic	NM_015032	PDS5B	AGAACAATATCAGCTATGTGCATTAGCTATCAACAGCCTTGCTTCCTGTTTTACATCACA
ASCRP3001713	5.55615	5.80652	5.93391	5.79574	5.84468	6.12259	hsa_circRNA_067926	hsa_circ_0067926	circBase	chr3	+	169991073	170011296	exonic	NM_002740	PRKCI	AGAACACAGAGGATTATCTCTTCCAAGGAACCAGTGATGCCCATGGATCAGTCATCCATG
ASCRP3001714	5.96696	5.84049	5.99739	5.74284	7.04768	7.50092	hsa_circRNA_406485		25070500	chr4	-	68396532	68409913	exonic	NM_001812	CENPC	AGAACCAAGTGAAGCCACAAACAGATCAGGATCATCTCAAAAATGGCTACAGAAGAAGAT
ASCRP3001715	6.8555	8.28564	8.72156	7.12033	8.59327	8.40855	hsa_circRNA_059060	hsa_circ_0059060	circBase	chr2	+	242282406	242283312	exonic	NM_004404	SEPT2	AGAACCCAGAGCACAATGACTTTCTGAAGCTGAGAACCATGCTCATATTCTGGATGAAAT
ASCRP3001717	6.39819	5.62841	5.70877	6.04186	5.48546	4.9449	hsa_circRNA_406388		25070500	chr3	+	156570556	156606186	intronic	ENST00000467376	LEKR1	AGAACGAATGCCAGATCTACAACATTCTGTCACTGAGCCATACATAGATGTTGCCTGAAG
ASCRP3001718	9.01556	10.7169	10.4462	11.7986	6.29249	6.0105	hsa_circRNA_100656	hsa_circ_0004896	circBase	chr10	-	99196947	99197507	exonic	NM_016046	EXOSC1	AGAACGAGCTGGGAGTGGTGGTAGCCCACAGTGAGTCAGGTTGAAATTTATAAGAGTTTC
ASCRP3001719	13.5108	15.2951	15.0269	14.1671	16.2808	15.8254	hsa_circRNA_010096	hsa_circ_0010096	circBase	chr1	+	16093870	16101291	exonic	NM_017556	FBLIM1	AGAACGAGGTGTACTGCCTGGACGACTTCTACAGGATGCCCACCCCCTCCTCCTGTCCTG
ASCRP3001720	5.65012	6.27862	5.8551	6.49	8.16558	8.98112	hsa_circRNA_403173		25242744	chr4	-	85758081	85853516	exonic	NM_014991	WDFY3	AGAACGTCGAGGACTACTCCAGAAAGTTTTTGTACAGGTATAATACTTCTCCACGTCTGC
ASCRP3001721	6.94213	6.05277	5.9161	6.21854	6.2693	5.94761	hsa_circRNA_105014	hsa_circ_0091175	circBase	chrX	-	80047352	80049271	exonic	NM_153252	BRWD3	AGAACTACCTGTAAATTATGTGAAACCTCCAAATGTGGGTGGCAGCAAATGCACACATTC
ASCRP3001723	4.96814	5.01722	5.36227	5.28729	5.12795	5.09667	hsa_circRNA_004512	hsa_circ_0004512	circBase	chr11	+	65093858	65094257	intergenic			AGAACTGAAGCATTGGATTAGCAGCTCAGGATACCGCCTTCAAACAAGGGGTTCAGCTTC
ASCRP3001724	9.23144	12.881	11.9025	8.39039	9.99159	10.086	hsa_circRNA_104754	hsa_circ_0003624	circBase	chr9	+	33886878	33900269	exonic	NM_017811	UBE2R2	AGAACTGCCTTCTGAAAGGTGGAATCCTACTCAGAATGTGAGGCGCATATTAAATTTCCT
ASCRP3001725	6.00115	5.38259	5.33274	5.74284	5.55615	5.09667	hsa_circRNA_404817		25070500	chr10	+	124640186	124650369	sense overlapping	NR_027282	LOC399815	AGAACTTCAGAAAGGAAGAAAGATCAATGGAATGGATAAAAACAGAGCCAGAATCTGGTG
ASCRP3001726	6.9085	8.23466	8.18513	6.39033	6.90048	6.88479	hsa_circRNA_103359	hsa_circ_0008639	circBase	chr3	-	47716964	47719801	exonic	NM_003074	SMARCC1	AGAACTTTGGTCTCCGTACTGACATTTACTCCAAGAAAACATTAGCAAAGATACTTGGCA
ASCRP3001727	5.29036	6.30471	5.64533	5.5714	5.09667	5.09667	hsa_circRNA_007342	hsa_circ_0007342	circBase	chr18	+	66564455	66564919	sense overlapping	NM_024781	CCDC102B	AGAAGAAAAATGAACTAGAGAGATTGCAAGCTGAAAATACCTCGGAGTGGGACAAGAGGG
ASCRP3001728	5.91012	5.38259	5.27802	5.68793	6.38026	6.7853	hsa_circRNA_054700	hsa_circ_0054700	circBase	chr2	+	61258553	61272986	exonic	NM_002618	PEX13	AGAAGAAATTTCTTTCCGGGCTGGTGATATGCTGAACTTAGCTCTCAAAGATCTGCTGAT
ASCRP3001729	6.57883	6.65537	6.37737	7.08624	6.4327	5.87777	hsa_circRNA_406591		25070500	chr5	-	16779653	16783578	exonic	NM_012334	MYO10	AGAAGACAAGACAATCAGTGACCAGGAATCCTTTAGGGAAGTTATTTGGTGAAAGTGGGG
ASCRP3001730	6.6625	7.49493	7.18455	6.12947	7.36312	7.82422	hsa_circRNA_008672	hsa_circ_0008672	circBase	chr1	+	33133825	33138502	exonic	NM_005610	RBBP4	AGAAGACAATATCATGCAAGTGTGGCAAATGAATTTGGAGGTTTTGGTTCAGTTAGTGGA
ASCRP3001731	6.21369	7.83479	8.12223	6.50464	6.19904	6.07968	hsa_circRNA_103938	hsa_circ_0001529	circBase	chr5	-	132227855	132228810	exonic	NM_014423	AFF4	AGAAGACCGAAGGGAAGACTTCCAGTAGCTCCAAGGAGGTTAAGAATGAAGATGATAACC
ASCRP3001732	6.24889	7.28587	7.12637	7.98708	6.09559	6.23938	hsa_circRNA_000479	hsa_circ_0000479	circBase	chr13	-	43528083	43544806	exonic	NM_033255	EPSTI1	AGAAGAGAAGCATTTAGAGAGCATCAGCAATACACAAGTGCATACACCTTGATAGCACCA
ASCRP3001733	6.23938	5.72704	5.60143	5.35641	6.23938	5.91809	hsa_circRNA_079800	hsa_circ_0079800	circBase	chr7	-	33060883	33063720	exonic	NM_016489	NT5C3A	AGAAGAGAAGTACCCTTATATGGTGGAATGATAATAACGGACTTTGATATGACACTCAGT
ASCRP3001734	6.25992	7.66006	6.94896	6.04186	5.94566	6.33332	hsa_circRNA_400835		25242744	chr11	-	111706887	111709101	exonic	NM_001077690	ALG9	AGAAGAGCCATCCAGATATAAATGTTACCACTTTGTGTTTCAACGATATCGCCTGGAGCA
ASCRP3001735	5.93588	6.20067	6.15247	6.29249	6.71837	6.37737	hsa_circRNA_103072	hsa_circ_0002096	circBase	chr20	-	44477088	44483931	exonic	NM_005469	ACOT8	AGAAGAGCTGCTTGACTGTGAGACCCTCATTGACCAGTATTTAAGAGGAAGGCATTACTG
ASCRP3001736	5.80222	7.32239	7.13238	5.89807	5.41957	5.92602	hsa_circRNA_102970	hsa_circ_0059071	circBase	chr2	+	242343242	242352836	exonic	NM_014808	FARP2	AGAAGATACTAGAATTCCATCAGAAGCACGTCCTAAATGCGATGGCCAGGTATTACTGAC
ASCRP3001737	5.72704	6.49	5.74732	6.18092	7.13238	6.02903	hsa_circRNA_102336	hsa_circ_0047322	circBase	chr18	+	23895192	23915195	exonic	NM_005640	TAF4B	AGAAGATCCAGAACAGCTGAGATTAAAGCAGAAAGCCAAAGAGAGATGAGGATGACATCA
ASCRP3001738	5.27647	5.21791	5.57645	5.32377	5.67151	6.68254	hsa_circRNA_003722	hsa_circ_0003722	circBase	chr10	+	120867459	120892121	exonic	NM_001303111	FAM45A	AGAAGATCCAGAGAAATCAGAGAGCCACGTTATACAGTGACCATCTTTCCACCGTAGAAA
ASCRP3001739	5.57645	5.77393	6.08412	5.06469	5.33274	5.12795	hsa_circRNA_004868	hsa_circ_0004868	circBase	chr20	-	48256214	48257202	exonic	NM_004776	B4GALT5	AGAAGATGACGACCTCTGGAACAGGTTGGTACCCAACCCTTTAATCGAGCCATGCTTTTC
ASCRP3001740	7.33808	5.7979	5.70877	6.80156	7.48624	8.14662	hsa_circRNA_404846		25070500	chr11	+	9495323	9496180	exonic	ENST00000496276	ZNF143	AGAAGATGGTACCACAGCATTTATTCACCACACCTCCAAAGGATCACTGGATGTGTTATT
ASCRP3001741	5.4611	5.97463	5.68793	5.38259	6.32435	6.31154	hsa_circRNA_024825	hsa_circ_0024825	circBase	chr11	+	126275990	126283543	exonic	NM_006278	ST3GAL4	AGAAGCAGACCATTCACTACTATGAGCAGATCACGCTCAAGTCCATGGCGGTGGCCCGAG
ASCRP3001742	5.76069	7.24722	6.76001	5.12795	5.24986	5.35641	hsa_circRNA_100582	hsa_circ_0004126	circBase	chr10	+	31661946	31791437	exonic	uc001ivr.4	ZEB1	AGAAGCCAGTGGTCATGATGAAAATGTTTTCAGTTTAAATTCTCAACTGGCAATTGGCCG
ASCRP3001743	6.58948	5.15519	5.4611	5.5714	5.89807	5.86957	hsa_circRNA_406666		25070500	chr5	-	132051448	132052676	exonic	NM_007054	KIF3A	AGAAGCTTGAAGAAGGTTCTGTTGGTGCAACTAATATGAACGAACATAGTTCCCGTTCCC
ASCRP3001744	5.74956	6.70691	6.30471	5.24986	6.42012	6.03638	hsa_circRNA_101667	hsa_circ_0005648	circBase	chr16	-	249060	258187	exonic	NM_018032	LUC7L	AGAAGCTTGATCAGTTGAGGGCAATGGATCACTTGGAGTCCTTTATTGCTGAATGTGATC
ASCRP3001745	7.70166	5.17197	4.73069	5.62841	5.58899	5.82573	hsa_circRNA_078216	hsa_circ_0078216	circBase	chr6	-	149922729	149925918	exonic	NM_007044	KATNA1	AGAAGCTTGTTCGTCTTCTGTTTGAAATGAACAAATCACCTGCTGCAGTAACAGAACCAG
ASCRP3001746	10.1317	13.081	11.0048	8.86421	7.61263	7.81997	hsa_circRNA_005067	hsa_circ_0005067	circBase	chr1	-	32381491	32385259	intronic	ENST00000602889	RP11-84A19.4	AGAAGGAATCCACGTTCTAGTGAGTTTTTCGTTGGAATATACGTTGCACATTTATGGCGA
ASCRP3001747	5.50941	6.28788	6.13547	5.94956	6.47926	5.78706	hsa_circRNA_040929	hsa_circ_0040929	circBase	chr16	-	89371613	89383486	exonic	NM_013275	ANKRD11	AGAAGGACTCGGACACAGCAGACGGTTGATGATGAAGCGCCGGCCGTGTAAATGAAGATC
ASCRP3001748	6.59446	8.93581	9.21282	5.74284	8.22002	7.68569	hsa_circRNA_017359	hsa_circ_0017359	circBase	chr10	+	225933	255988	exonic	NM_006624	ZMYND11	AGAAGGATATTGGTTGCCAGGAGATGAGATTCTAAAGAAGTAAACAGGTCATGGCACGTT
ASCRP3001749	6.57316	7.77238	7.53632	6.04186	6.35258	5.97845	hsa_circRNA_400987		25242744	chr12	-	66923610	66990707	exonic	NM_021150	GRIP1	AGAAGGCAATACCTTTGGTTTTGTAATTCGAGATGAGAGTCCCTACACTAAATCCGCCAG
ASCRP3001750	4.84387	5.29955	5.15856	5.18854	5.09667	5.14504	hsa_circRNA_406576		25070500	chr4	+	186253748	186263270	exonic	NM_031953	SNX25	AGAAGGCTCAGCGAGTTTCAGAATTTACACCGGAAACTCAGTGAGGGCCCAAGAGATGAG
ASCRP3001751	6.33034	6.27862	6.13547	5.82148	6.4589	5.67151	hsa_circRNA_101859	hsa_circ_0040188	circBase	chr16	-	70292882	70296427	exonic	NM_001605	AARS	AGAAGGCTGAAGAGATTGCTAATGAGATGATTGAGGCAGCCAAGTATTTGAGAACACAGT
ASCRP3001752	5.29036	4.95657	4.88513	5.32377	5.4611	5.16193	hsa_circRNA_103199	hsa_circ_0062887	circBase	chr22	+	31661931	31664186	exonic	NM_005569	LIMK2	AGAAGGTCAGGTTTGCCAAAGGAATCGCCTCCGGAATGGCGCAGTAACAGTATCTCCAAG
ASCRP3001753	5.18854	5.65729	5.0611	5.5714	6.57316	9.06061	hsa_circRNA_104125	hsa_circ_0076794	circBase	chr6	-	53138017	53156761	exonic	NM_021814	ELOVL5	AGAAGTACATCACTCAGGGGCAGCTGATACTAGAGTAAAAGGATGGTTTCTTCTGGACAA
ASCRP3001754	10.315	7.57088	8.61382	9.56694	8.25841	7.64603	hsa_circRNA_405776		25070500	chr19	+	37579940	37587017	exonic	ENST00000587082	ZNF420	AGAAGTCTGCCATCTGTTTCATTGTTATTCCTTTTCTCTGCATTCTCCAGACTCTGTGCT
ASCRP3001755	6.4806	9.729	8.8012	7.13837	6.23938	5.85302	hsa_circRNA_402237		25242744	chr2	-	45715378	45780869	exonic	NM_018079	SRBD1	AGAAGTGCAGGTGGAGACCACGTAGCTTTGCAAGGCCAGAGTTAATGAAGATCTTATATA
ASCRP3001756	5.4611	5.92602	5.8551	7.85519	11.5339	9.01602	hsa_circRNA_001835	hsa_circ_0001835	circBase	chr9	+	2643266	2643521	sense overlapping	NM_003383	VLDLR	AGAAGTGGCGATGTGATGGGGACCCTGACTGCAAGGATGGCAGTGATGAGCTGGACTGTG
ASCRP3001758	7.89108	8.73516	7.54729	7.58878	7.1746	6.80694	hsa_circRNA_001312	hsa_circ_0001312	circBase	chr3	+	56600621	56601081	exonic	NR_024460	CCDC66	AGAAGTTCGTTGGAAGCAAAAAAAGCCCAGTGGAGGAAAGAGCTAGGTCAATATAGTCTA
ASCRP3001759	6.13718	7.66836	7.81411	7.01319	7.68394	10.0491	hsa_circRNA_013093	hsa_circ_0013093	circBase	chr1	+	89206670	89251896	exonic	NM_006256	PKN2	AGAAGTTTACACTGGAACTGGACAGGGGGGATTCCCGAAGTCTTCCGTTTTCTGAGAATG
ASCRP3001760	8.12955	8.28101	8.47188	8.17622	8.40358	8.17684	hsa_circRNA_104232	hsa_circ_0078357	circBase	chr6	+	155063089	155099179	exonic	NM_001286189	SCAF8	AGAAGTTTATTCAGAAAGATTGTGCCTCTACTCCTGCTTGTACAGACTGCTTTTCCAGCA
ASCRP3001761	5.12795	5.06828	5.24986	5.68793	5.43633	5.3026	hsa_circRNA_009556	hsa_circ_0009556	circBase	chr1	+	8030953	8045342	exonic	NM_007262	PARK7	AGAATAAACAGGGCATTTAGCAAACTATCTGCTGCTGTGAAGGAGATACTGAAGGAGCAG
ASCRP3001762	6.43895	7.9102	7.1587	6.78039	6.99399	7.39383	hsa_circRNA_001406	hsa_circ_0001406	circBase	chr4	+	42024854	42025401	exonic	NM_006345	SLC30A9	AGAATACAGAGAAATGATCTAGAACAACTTCGAAAAATCAGACGACGAAGTCCCCATGAA
ASCRP3001763	6.23938	6.95866	6.13547	7.09901	9.37949	9.40649	hsa_circRNA_101690	hsa_circ_0037681	circBase	chr16	-	3860603	3860780	exonic	NM_004380	CREBBP	AGAATACTTCAGTCACCAACGTGCCAAATATGATGGGAATAACTGGGAACACAAGTCCAT
ASCRP3001764	6.76665	4.89729	5.33274	6.25835	5.53297	5.26244	hsa_circRNA_404963		25070500	chr12	-	10741985	10752211	sense overlapping	NR_028045	KLRAP1	AGAATAGACTCTATTTTCTCTGATTCGGTGTGCGCCAAGAAGAAAAGCCCCTAAGGGATC
ASCRP3001766	5.23078	6.32134	5.74732	4.93315	5.38259	5.40546	hsa_circRNA_006929	hsa_circ_0006929	circBase	chr5	+	68881420	68882183	exonic	NM_001042490	GTF2H2C_2	AGAATATAATGGAGAAAGGCATTTGGATGGCAATACTGAGCCAGGGCTTACATTAGGAGG
ASCRP3001767	6.04186	5.69954	5.67151	5.89807	5.94566	5.74284	hsa_circRNA_103813	hsa_circ_0072255	circBase	chr5	-	37326002	37328522	exonic	NM_004298	NUP155	AGAATATTCAAGAGTGGCAACAGAGAGATCACTGCAGTTCTCCTGTTCCTAGTGGTAGTC
ASCRP3001768	5.89807	5.71106	5.27802	4.99477	5.43633	5.38259	hsa_circRNA_406168		25070500	chr21	+	47783394	47801757	sense overlapping	NM_006031	PCNT	AGAATCACCAAGTCCAGCAGGTGTAAAACACAATCTAATTGAAGACCACCAGAAGGAACT
ASCRP3001769	6.17095	6.81977	7.09637	6.10698	8.73995	8.6893	hsa_circRNA_100078	hsa_circ_0010440	circBase	chr1	-	21076215	21076375	exonic	NM_016287	HP1BP3	AGAATCACCCAGGAACCAATTCTAACTATCAAACTGAAGAAATCAGGGGAGAAACCCCTG
ASCRP3001770	5.16193	6.12173	5.33274	6.57442	7.05674	7.14348	hsa_circRNA_405152		25070500	chr13	-	52715155	52719026	exonic	NM_002498	NEK3	AGAATCAGGATAGCTTTGGGAAATGAAGCAAGCACAGTGTTTCAGGCAAATAGTTGGAAA
ASCRP3001771	14.7257	14.93	15.8496	13.415	15.5594	15.6559	hsa_circRNA_001073	hsa_circ_0000687	circBase	chr16	+	29756705	29756841	sense overlapping	uc002dtq.1	BC041466	AGAATCCCCATTTCCCTCCCAGACCCCAGGGTGCCTCAGACAAGAAAGGGTAAGCGTGAG
ASCRP3001772	5.33274	5.57645	5.48546	4.93315	6.12173	6.12259	hsa_circRNA_092397	hsa_circ_0000425	circBase	chr12	-	90021454	90024422	exonic	NM_001682	ATP2B1	AGAATCGCAACAAAGGTACTCATGTAATGGAAGGCTCTGGAAGAATGGTAGTTACAGCTG
ASCRP3001773	6.09383	7.73844	6.68371	6.43687	6.13718	6.09207	hsa_circRNA_102182	hsa_circ_0005347	circBase	chr17	+	65887959	65890281	exonic	NM_004459	BPTF	AGAATCTTTAGGACATACCAGTAGGTGATTTCAAATCGGAGAAGTCCAACGGGGAGCTAA
ASCRP3001774	5.26244	6.00302	5.36227	4.83967	6.02719	6.12259	hsa_circRNA_001773	hsa_circ_0001773	circBase	chr7	+	156994414	157024021	exonic	NM_014671	UBE3C	AGAATGCTTGGAAAGGCTTCTCTACAGTTTAGCCTTTAATGCCAGGTTTCTGAGACATCT
ASCRP3001775	5.78706	6.91699	6.47926	6.55793	6.9115	6.07968	hsa_circRNA_005989	hsa_circ_0005989	circBase	chr3	+	61608136	61608814	intronic	ENST00000295874	PTPRG	AGAATGGATTATGACTGACATGAGCCAACACTTGGATTTGGAAGGTGACAGATTGCAGTA
ASCRP3001776	6.03179	5.62841	5.36227	6.32435	7.57403	6.81977	hsa_circRNA_104350	hsa_circ_0079933	circBase	chr7	+	40027197	40102699	exonic	NM_003718	CDK13	AGAATTAATAAGACGGTCTGGAAAATCCCGAAGCAGAAGCCCGTATTCATCTAGGCATTC
ASCRP3001777	6.35405	9.0239	8.22746	6.52305	7.00433	6.75446	hsa_circRNA_100066	hsa_circ_0010052	circBase	chr1	+	15956819	15978390	exonic	NM_032341	DDI2	AGAATTAGCAGAAGCCCTTCAAAAATCAGCAGAGGATGCAGACTTACCCCGAATAGATTT
ASCRP3001778	7.74462	10.5828	9.26964	7.58878	8.4364	8.96304	hsa_circRNA_101227	hsa_circ_0029636	circBase	chr13	+	20632714	20641530	exonic	NM_003453	ZMYM2	AGAATTATGCACCTGACAGCATCTATTACCTTTGCCTTGGAATACAGGAGGGTTCAGCAC
ASCRP3001779	5.89807	6.15416	6.40813	5.84677	7.77348	7.27427	hsa_circRNA_056542	hsa_circ_0056542	circBase	chr2	+	135703670	135705469	exonic	NM_001241	CCNT2	AGAATTATTAGATGCAAGCAAGGATTTGGCACAGACATCCTATTTCATGGCTACCAACAG
ASCRP3001780	7.92857	7.82528	8.17268	8.23785	8.22224	9.10167	hsa_circRNA_104332	hsa_circ_0079619	circBase	chr7	+	24663284	24681487	exonic	NM_016447	MPP6	AGAATTGGTTGGTATACTCAAAGAACCTCACTTCCAGCAATGCAGCAAGTCTTGGAAAAC
ASCRP3001781	4.86877	6.3123	5.74732	5.18854	5.34463	5.33274	hsa_circRNA_015428	hsa_circ_0015428	circBase	chr1	-	179087721	179089409	exonic	NM_005158	ABL2	AGAATTTCATCCATAGGAAGATACCATGGAGGTAGAAGAATTCCTGAAAGAAGCTGCAGT
ASCRP3001782	6.25992	7.47141	7.19608	6.58948	5.72704	6.0198	hsa_circRNA_102344	hsa_circ_0005122	circBase	chr18	+	29691716	29706763	exonic	NM_016271	RNF138	AGAATTTGTGTTTCTGTAGAAAATGTTTCCTGACTGCAATGAGGGAAAGCGGAGCACATT
ASCRP3001783	6.9085	5.68793	5.70877	5.99739	5.90812	7.0257	hsa_circRNA_003939	hsa_circ_0003939	circBase	chr9	+	108296773	108301632	exonic	NM_001145313	FSD1L	AGACAAAATTTACTCAGCCAGTACTACCTGGTTTCATGAAGTGGTACACCATCCCCAAAA
ASCRP3001784	5.37391	5.89403	5.48546	5.48546	6.21854	6.1423	hsa_circRNA_037563	hsa_circ_0037563	circBase	chr16	+	2807472	2810500	exonic	NM_016333	SRRM2	AGACAAAGATAAAGACAAGAAGGAGGTACGAGGAACAGCAAATTCAGGAAAAAGTGGCGA
ASCRP3001785	7.15026	8.01895	7.32389	6.96445	7.81304	8.03828	hsa_circRNA_064022	hsa_circ_0064022	circBase	chr3	-	3214459	3216950	exonic	NM_001173482	CRBN	AGACAAAGGTTCAAAGTCCTTGAGCTAAGAACACAGTCAGATGGAGAGTGAGGAAGAAGA
ASCRP3001786	5.30564	5.26244	4.56283	5.54074	7.74406	7.82422	hsa_circRNA_407166		25070500	chr9	+	27009017	27029102	exonic	NM_025103	IFT74	AGACAACTTGACATGGATTTAGAGGAACACCAAGGAAAGAAAAACAAATCAGAAGTGTCG
ASCRP3001787	7.82157	6.58948	6.52827	7.89765	7.92165	7.10949	hsa_circRNA_405709		25070500	chr19	-	334399	336173	exonic	NM_017550	MIER2	AGACAAGCCCAAGGAGGAGCTGGAGAAGGACTTCATCTCCCAGGCCTCCTCGCTGGGGAG
ASCRP3001788	6.20231	5.21791	4.92525	5.32377	5.88897	5.86957	hsa_circRNA_407101		25070500	chr8	+	94784816	94794688	exonic	NM_153704	TMEM67	AGACAAGGCTAAATGCTGCTTATTCATTTGGAACAACCTACCAACAAAATGGCATGTCTT
ASCRP3001789	7.72059	9.03448	7.78442	7.14772	7.92165	8.25074	hsa_circRNA_104838	hsa_circ_0087641	circBase	chr9	-	99284787	99327765	exonic	NM_003671	CDC14B	AGACAATCCAAAACAAACGCTATTCCTCTCACATCGCCTTTGTTTTGCCATTCTCTACAG
ASCRP3001790	9.156	7.02755	7.60029	7.64332	8.1783	8.9283	hsa_circRNA_104456	hsa_circ_0008628	circBase	chr7	-	105099614	105105861	exonic	NM_019042	PUS7	AGACACCACCAGTTTTTGCTTCTGCCACAGCCACCTATATTGAGGAAGATGATGTTAATA
ASCRP3001791	6.49	7.89108	7.68569	6.08501	7.13837	7.74181	hsa_circRNA_001531	hsa_circ_0001531	circBase	chr5	+	132426884	132428481	exonic	NM_002154	HSPA4	AGACACCAGCAGAAAATAAGGCAGAGTCTGAAGAAATGGAGCTCAGTTTTCAGTTCAGAA
ASCRP3001792	7.28124	8.97169	7.82687	6.68137	6.51782	6.55281	hsa_circRNA_007654	hsa_circ_0007654	circBase	chr2	-	110332157	110350696	exonic	NM_144710	SEPT10	AGACACTTGATCTCTTAACCATGAAGAACCTTGACAGCAAGCTCTTTCAGTCTCACATGG
ASCRP3001794	12.3493	10.8372	12.1049	12.2426	9.59807	8.90855	hsa_circRNA_028152	hsa_circ_0028152	circBase	chr12	-	110397651	110399490	exonic	NM_014776	GIT2	AGACAGCAGGGCAGTTCTCTCTCGGGTTCAAAAGCTAAGTAATCATTTGTTTGAAGAACT
ASCRP3001795	5.69954	5.38259	5.55615	5.82148	8.16013	7.47344	hsa_circRNA_404815		25070500	chr10	+	122395277	122395661	intronic	NR_049879	MIR5694	AGACAGCAGTTGTCAGGGAGCCCAGCTTTCAGATGTGATGTCTAAATGAGAATTGAAATA
ASCRP3001796	5.77613	4.78403	5.67151	5.94956	5.27802	5.70416	hsa_circRNA_406146		25070500	chr21	-	36421138	36437369	exonic	uc002yut.1	RUNX1	AGACAGCATATTTGAGTCATTTCCTTCGTACCCACAGTGCTTCATGAGAGAGCGAGCCCG
ASCRP3001797	8.52507	6.9075	8.04854	7.67131	8.07441	8.01454	hsa_circRNA_103143	hsa_circ_0003342	circBase	chr21	+	45497573	45500008	exonic	NM_003274	TRAPPC10	AGACAGCCCAGGATTTGTCCCATGCCACCATTGAAATGTATACAAGCATTGGGAGGATTC
ASCRP3001798	4.92921	5.38259	5.41112	5.62841	5.34463	5.00978	hsa_circRNA_101878	hsa_circ_0004172	circBase	chr16	-	74694829	74695349	exonic	NM_018124	RFWD3	AGACAGTGCCAGTGATGGCTCATGAAGCAATGGAATATGATGTTCAGGTGCAGTTAAATC
ASCRP3001799	6.12862	6.84613	6.08412	6.32435	6.12173	6.48464	hsa_circRNA_101095	hsa_circ_0027485	circBase	chr12	+	69120278	69121169	exonic	NM_020401	NUP107	AGACATACATACAGGTTTGATGGATGAGTTTAGCAAATGGCTTTCCAAAAGCAGAAACAA
ASCRP3001800	6.89645	7.54793	7.25551	7.47412	9.13092	10.0341	hsa_circRNA_000259	hsa_circ_0000259	circBase	chr10	+	105767934	105778666	exonic	NM_014720	SLK	AGACATCAGCTACTTAAGCGCCACGAGAAGAGTAAAAAGCGACAATATGACCAGGAAATT
ASCRP3001801	10.0675	7.88092	9.1277	9.84518	9.65286	9.76489	hsa_circRNA_103689	hsa_circ_0007324	circBase	chr4	+	87693930	87696805	exonic	NM_006264	PTPN13	AGACATGTCACTTCCTTCATTGGTATTGAAAGCAACAAGTAATCCTTCCCCTCTACCACC
ASCRP3001802	7.89311	6.80694	7.7057	8.11357	7.9102	8.10748	hsa_circRNA_001832	hsa_circ_0001832	circBase	chr8	+	145223197	145255444	exonic	NM_032450	MROH1	AGACATGTCATCAACTCAGCTGAGCTGGCCTCCACCCTGCTGGACGCCATCACCGATAAG
ASCRP3001804	4.84387	5.65729	5.41112	5.06469	5.52255	5.16193	hsa_circRNA_060180	hsa_circ_0060180	circBase	chr20	+	35125107	35129014	exonic	NM_014902	DLGAP4	AGACCAAAGAGAACAACCTCTCTGAAGAAGGTTCATCATGCCTAGTGGCGTATAAGAAGA
ASCRP3001805	5.08962	5.55615	5.0611	5.09315	5.41957	5.66204	hsa_circRNA_000806	hsa_circ_0000806	circBase	chr17	-	74060056	74066525	exonic	NM_014230	SRP68	AGACCAAATTAGAGGCTCAGTTCTTCAGATTATTAAGGAATCCCAGCAGCAGCATGGTTT
ASCRP3001806	6.78312	7.82528	7.05674	11.4879	5.43633	5.12795	hsa_circRNA_405792		25070500	chr19	-	46133214	46133304	intronic	ENST00000588496	EML2	AGACCAAGGTGGTGGATAATGGAGGCAACCTGCTGTGTGCAGTGGATGAATCCAATGATC
ASCRP3001807	5.63569	6.02719	5.38546	5.51205	6.31984	7.68569	hsa_circRNA_102933	hsa_circ_0058521	circBase	chr2	+	228384663	228401709	exonic	NM_004504	AGFG1	AGACCAATGCCAGAGGAGCAACAGGTCTGTAAACAGATTTGGCTAGGATTATTTGATGAT
ASCRP3001808	7.74125	6.63495	7.67632	6.57442	7.09637	7.35176	hsa_circRNA_007936	hsa_circ_0007936	circBase	chr6	+	47471015	47472494	sense overlapping	NM_012120	CD2AP	AGACCACCACAATAGAGCAAATGTCATAGTAGAGCAGATACCTCAATAAATTGACTATAT
ASCRP3001809	8.32965	9.02966	9.42681	8.21011	8.85243	8.30952	hsa_circRNA_102628	hsa_circ_0052767	circBase	chr2	-	15601324	15651474	exonic	NM_015909	NBAS	AGACCACTTCTCCACATGAATATTCTGTTTTGCTGCCCGAAGCTTGACTTTTACTTGTTG
ASCRP3001810	10.9144	7.95546	10.7037	9.74008	10.8942	11.132	hsa_circRNA_104414	hsa_circ_0080797	circBase	chr7	+	76062243	76062964	exonic	NM_007155	ZP3	AGACCAGAATGCCTCCCCTTATCACACCATCGTGGACTTCCATGGGCAGGGCAATGTGAG
ASCRP3001811	6.32134	5.89403	5.96696	6.4548	5.62841	5.20494	hsa_circRNA_401289		25242744	chr14	-	77812691	77818094	exonic	NM_213601	TMED8	AGACCAGGCCCAGGTCCTCAATGAGAGAATGAAGATCTAGAAAACAAGGATACCTCTTTA
ASCRP3001812	6.95479	5.65729	5.93391	5.99739	7.37113	8.48938	hsa_circRNA_012969	hsa_circ_0012969	circBase	chr1	+	76253181	76257256	exonic	NM_004582	RABGGTB	AGACCAGGTTCTGAATCCCATGCTGGGCAGGGCACTCCACAGAAGGATGTTATTATCAAG
ASCRP3001813	5.24986	5.52255	5.38546	5.51205	5.21791	5.58899	hsa_circRNA_067548	hsa_circ_0067548	circBase	chr3	-	139076432	139092254	exonic	NM_004766	COPB2	AGACCATATCTCATAAAACCTTTTGAATTAACTTGGTCGGGAGGAACCTGCCATGTCCAT
ASCRP3001814	5.52255	6.14655	5.41112	5.44739	4.98721	5.14504	hsa_circRNA_401029		25242744	chr12	-	105255068	105289123	exonic	NM_032148	SLC41A2	AGACCCAAACTTGGTTGGGATTGTTGTTTACACGCCAGTTATTAATGGTAAATATTGGGA
ASCRP3001815	8.44643	8.67039	9.16901	8.12525	6.55409	6.20231	hsa_circRNA_103893	hsa_circ_0073030	circBase	chr5	-	74135898	74137504	exonic	NM_015566	FAM169A	AGACCCAGAAAATTCTTGCTCTCTTTGCACCTGAAGATTCACTGACAGAGGATGGCATTC
ASCRP3001816	7.20873	6.77765	7.94964	6.08501	7.07647	8.53012	hsa_circRNA_101947	hsa_circ_0041481	circBase	chr17	-	3853804	3854067	exonic	NM_005173	ATP2A3	AGACCCCAGAGCTGTGAACCAGGACAAGAAGAACATGCTGTTTTCTTGGGGGACAAAGTG
ASCRP3001817	7.39561	5.62841	6.55409	7.01319	5.48546	6.84508	hsa_circRNA_405108		25070500	chr12	+	132512561	132529498	exonic	NM_015409	EP400	AGACCCCTCAGGAGGAAAAGACCAGACTCTTGAAAGAGCGCCTGGATCAGATTTATTTAG
ASCRP3001818	6.78312	6.58948	7.48288	6.35991	7.1587	8.48402	hsa_circRNA_031655	hsa_circ_0031655	circBase	chr14	-	35564253	35568590	exonic	NM_017917	PPP2R3C	AGACCGTGTTTTCCAGGAGTGTCTCACTTATGATGGAGAAATGGATTTAGAAAACTACAT
ASCRP3001819	8.39754	7.58441	8.28023	8.49672	8.97013	10.1306	hsa_circRNA_104666	hsa_circ_0008496	circBase	chr8	-	101721360	101725409	exonic	NM_002568	PABPC1	AGACCTCATCGGCCTGCCTTAAGTGTGAAAGTAATGACTGATGAAAGTGGAAAATCCAAA
ASCRP3001820	10.4064	14.4921	12.2957	9.80179	9.11149	9.85612	hsa_circRNA_100259	hsa_circ_0006677	circBase	chr1	-	67356836	67371058	exonic	NM_024763	WDR78	AGACCTGGAAGAACCATCCTATAAACGGGAAAGATTGACTAGTTTCACAGGAACAATGCC
ASCRP3001821	6.72521	8.26214	7.18455	6.7178	7.74406	7.73195	hsa_circRNA_101559	hsa_circ_0004374	circBase	chr15	-	65471271	65472542	exonic	NM_006660	CLPX	AGACCTTTGTATGTATTTCTGGTGGTCGCATTCATATGTCAGTTTTAGGAAGGCTTGGGA
ASCRP3001822	7.06439	7.09418	6.76001	8.49539	5.50941	5.74284	hsa_circRNA_001757	hsa_circ_0001757	circBase	chr7	-	140034228	140037149	sense overlapping	NM_032295	SLC37A3	AGACCTTTTCTTCTATATTTAGTGTCTCTGATCCGGGACAAGCTAGGATGGATGTGGGTT
ASCRP3001823	4.98721	5.06828	5.02463	7.88092	4.73972	5.50941	hsa_circRNA_000348	hsa_circ_0000348	circBase	chr11	+	92085261	92088570	exonic	NM_001008781	FAT3	AGACGACGAGAGTGGATGGAAGTATGATGTGATGGATATAATTATGGGACACTGTGTGGG
ASCRP3001824	6.81443	5.15519	5.72704	7.60956	5.09667	5.07543	hsa_circRNA_046298	hsa_circ_0046298	circBase	chr17	-	79977183	79977257	exonic	NM_001271007	STRA13	AGACGCGCTCCGTGTGGACGTGGACCAGCTGGAGAAGAAGCAGCAGTCCGCGGCGTGCGG
ASCRP3001825	7.13922	8.75839	8.25133	7.36385	5.71336	5.6211	hsa_circRNA_013058	hsa_circ_0013058	circBase	chr1	-	85331067	85331842	exonic	uc001dkl.2	LPAR3	AGACGGTGATGACTGTCTTAGCTTCTTTAAATTTCTTTCTAGGATGTTCACTTCTCCACA
ASCRP3001826	5.4611	6.09207	6.13547	5.74284	6.87099	6.73765	hsa_circRNA_005863	hsa_circ_0005863	circBase	chr18	+	13099474	13103587	exonic	NM_032142	CEP192	AGACGTGAAATGGCATCTGTCATCTTTAGCGCCACCTTATGTCAAGGAGTAAACTACAAA
ASCRP3001827	6.17095	5.96504	6.93232	5.94956	7.74406	9.05858	hsa_circRNA_000860	hsa_circ_0000860	circBase	chr18	+	77455224	77457988	exonic	NM_004715	CTDP1	AGACGTTGATTCACACAACCGAGCAGCACTGTCAGCAGATGTCGAATAAAAGCGGTTCTG
ASCRP3001828	5.43633	6.05277	5.53297	5.06469	11.9998	10.6806	hsa_circRNA_104712	hsa_circ_0085782	circBase	chr8	+	142161717	142166069	exonic	NM_014957	DENND3	AGACGTTTATTCAGAGATCCTGACATGCATCCTGACGGAACAGCGGATCGTCTTCTTCTC
ASCRP3001829	6.34668	7.11254	7.63911	6.20231	7.05222	7.68569	hsa_circRNA_077032	hsa_circ_0077032	circBase	chr6	-	75823317	75875495	exonic	NM_004370	COL12A1	AGACTACAAACCACAAGTTGGAGTGATTGCAGATCAACGTGGTTCTCCTCAAGATTTAGT
ASCRP3001830	8.7499	11.0449	11.2304	7.69819	7.58535	7.95546	hsa_circRNA_025951	hsa_circ_0025951	circBase	chr12	+	46230371	46233279	exonic	NM_152641	ARID2	AGACTCATGTAGCATCTGCCCCAGTTTTGGAAAGACATCGTTGATGATAATGAAGTTCGT
ASCRP3001831	6.51124	7.51216	7.58441	5.74284	6.15416	5.33274	hsa_circRNA_001681	hsa_circ_0001681	circBase	chr7	-	22330793	22357656	exonic	NM_012294	RAPGEF5	AGACTCCGAAGAAAGCAGTGATGAAATTCTTGTGCGTCTAACATCTGCGACTCTATCAAG
ASCRP3001832	7.26492	8.64299	8.34082	6.84926	6.65596	6.76665	hsa_circRNA_104491	hsa_circ_0003047	circBase	chr7	+	131060182	131130662	exonic	NM_013255	MKLN1	AGACTCTGGGATGGGAACATTTTAGTGGACAAACCAAATGACCAATCTTCAAGATGGTCT
ASCRP3001833	7.8311	10.2662	11.2137	8.04467	8.28023	8.11531	hsa_circRNA_102962	hsa_circ_0001119	circBase	chr2	-	240929490	240954277	exonic	NM_004544	NDUFA10	AGACTGACCGTGTCTTACATCAGTTCAGAGAGGTGTGGACCACTACAACGAGGTGAAGAG
ASCRP3001834	4.941	5.27802	4.92525	5.44739	5.0629	5.40546	hsa_circRNA_100704	hsa_circ_0000264	circBase	chr10	-	125798030	125806240	exonic	NM_014863	CHST15	AGACTGATTGTCATGCTCAGGGACCCTGTGGAGAGGAAATCTGGCATTTTTTAAAGTTTG
ASCRP3001835	6.25992	7.96872	7.8799	6.21854	5.7827	5.68091	hsa_circRNA_002153	hsa_circ_0000377	circBase	chr12	-	11273608	11276786	intronic	uc001qzf.2	PRB4	AGACTGCATCTGTTCATATGAGTGCTACTCATTGAGTTTCCTTGTGAGGAGATTGTGTGG
ASCRP3001836	7.30272	8.58969	8.53418	7.02386	9.60835	9.76896	hsa_circRNA_100925	hsa_circ_0023940	circBase	chr11	-	85723323	85742653	exonic	NM_007166	PICALM	AGACTGTTTGCAGCATACAATGAAGGAATTATTAATTTGTTGGACTTAATTCAGTGCACA
ASCRP3001837	5.17197	6.52436	7.04222	5.41676	5.52255	5.50941	hsa_circRNA_407203		25070500	chr9	+	99220665	99220823	sense overlapping	NM_014282	HABP4	AGACTTCACAGCTGAGAAGTTTCCAGATGAAAAAAGCGGACTCCTAGAAGAGGGGAGCAG
ASCRP3001838	6.52697	7.22208	6.12173	5.79574	6.97834	6.60438	hsa_circRNA_400941		25242744	chr12	+	46211452	46215270	exonic	NM_152641	ARID2	AGACTTCGTTAAGATTATCTGCGTCAAAGTTATGGGCTGTCCATGGACTTTAATTCGCCA
ASCRP3001839	7.61937	5.53556	5.68793	6.63495	7.57907	8.12029	hsa_circRNA_406308		25070500	chr3	+	99394503	99396732	intronic	ENST00000273342	COL8A1	AGACTTGAATGGAGCTCACACGTTCACCAACTCACCCTTGAAGTCATCTCAAGAACAAAA
ASCRP3001840	12.1719	7.38522	8.72156	7.69819	8.5159	8.59047	hsa_circRNA_400850		25242744	chr11	+	118890859	118892596	exonic	NM_016146	TRAPPC4	AGACTTTGCCCTCAAGAATCCATTCTATTCCTTAGAAATGCCTATCAGGCTCTTTGCCAT
ASCRP3001841	6.92046	6.05277	5.30564	9.0123	5.60143	5.48546	hsa_circRNA_001030	hsa_circ_0000333	circBase	chr11	+	68229037	68229117	intronic	ENST00000265636	PPP6R3	AGACTTTTTAATTATAGGTGAACGGGATGGGTCTTTGGATGTGTTTCCTGTTGAGGTCCT
ASCRP3001842	7.30653	8.28101	7.59097	7.78959	7.69848	8.67511	hsa_circRNA_406544		25070500	chr4	+	144464665	144465125	sense overlapping	NM_003601	SMARCA5	AGAGAAAAACAAAAGGCTTGTGGATCAGAATCTGAACAAAATTGGGAAAGATGAAATGCT
ASCRP3001843	5.21791	6.12173	5.74732	5.44739	7.36312	8.01895	hsa_circRNA_100951	hsa_circ_0024231	circBase	chr11	+	108186549	108206688	exonic	NM_000051	ATM	AGAGAAACACGGAAACTAGGAAGAGGAAATTAACTATCTGTACTTATAAGGATCTTCTCT
ASCRP3001844	5.83839	5.74059	5.62598	5.09315	6.08943	6.2298	hsa_circRNA_101043	hsa_circ_0025887	circBase	chr12	+	40696590	40697936	exonic	NM_198578	LRRK2	AGAGAAACTGCATCTTTCTCACAATAAACTGAAAGAGCTGCTATGCCTTTCTTGCCTCCT
ASCRP3001845	6.44655	5.41112	4.88513	5.89807	6.98547	7.88346	hsa_circRNA_401262		25242744	chr14	+	58727665	58737716	exonic	NM_002788	PSMA3	AGAGAAATATGCTAAGTTTCATGTTAGGGTCTTACAGTGTGAATGACGGTGCGCAACTCT
ASCRP3001846	8.12525	6.99021	7.50622	7.8125	8.18884	7.92289	hsa_circRNA_047040	hsa_circ_0047040	circBase	chr18	+	13387339	13438383	exonic	NM_181481	LDLRAD4	AGAGAACTGTCTCCTGGTGACCGAGCACCCGCCTCCGGGCATCTTCAACTTTTCAGAGGC
ASCRP3001847	6.68254	5.29955	5.60143	5.51205	5.60143	5.39121	hsa_circRNA_406006		25070500	chr2	-	187229452	187229856	antisense	ENST00000444288	MED28P3	AGAGAAGCAAAGCAAGCCTGAAAATATGACTTCAACTTTTCCATCAAGGTTGGCTTCAGA
ASCRP3001848	6.20231	7.6376	6.81977	6.62036	7.40487	7.54278	hsa_circRNA_102511	hsa_circ_0050461	circBase	chr19	+	34699833	34706566	exonic	NM_015578	LSM14A	AGAGACAAGTAGCTGGAAGCTCTTTGACATCCTTTGGAACAGAAACATCAAACAGTGGTA
ASCRP3001849	7.74462	7.74378	7.85933	7.47412	8.24619	7.78005	hsa_circRNA_100220	hsa_circ_0005191	circBase	chr1	-	51253671	51267349	exonic	NM_007051	FAF1	AGAGACAGAAATGTTGATGTGGTACTTGAAGACACCTGTACTGTTGGCAGCTATCAATGG
ASCRP3001850	5.81295	7.72116	8.01477	5.5714	6.03271	5.48546	hsa_circRNA_004324	hsa_circ_0004324	circBase	chr1	-	68628715	68628997	intronic	ENST00000262348	WLS	AGAGACAGCAATTGGACAGAATTTGTGAAGGGTTTCATCACCTTAAATGGTTTTGAACCA
ASCRP3001851	5.14164	4.95657	4.56283	4.96043	6.42012	6.60438	hsa_circRNA_405926		25070500	chr2	-	86768239	86769435	intronic	NR_036454	CHMP3	AGAGACCTCAGAAGAGTCACACCTTAATAATAAGGATCAGGTCAATGAGTGGTCATTGAA
ASCRP3001852	7.01645	6.29249	6.82931	7.51413	7.41547	6.07256	hsa_circRNA_101470	hsa_circ_0034326	circBase	chr15	-	31947298	31981684	exonic	uc001zfs.1	OTUD7A	AGAGACCTGCTGGAAGAGTTCTCAGGCGCTGTGGTCTCACCTTCCACTGGGGCAACAATG
ASCRP3001853	6.88479	8.13083	8.16433	7.14772	5.43633	5.62841	hsa_circRNA_002789	hsa_circ_0002789	circBase	chr17	+	49340634	49346265	exonic	NM_016001	UTP18	AGAGACTACTAAGCGGAAAACATCTTCAGATGGTTCAAGAACATGAAGACTCGGGTGACT
ASCRP3001854	9.54249	8.78848	8.05511	8.14109	8.64914	8.82034	hsa_circRNA_104797	hsa_circ_0087293	circBase	chr9	+	82267504	82268990	exonic	NR_104239	TLE4	AGAGACTCCATCAAGCAGCAACAACTCCAGGCCCAGCATTTATCACATGGACATGGTCTC
ASCRP3001855	7.45643	8.29906	9.1467	6.83459	8.85594	9.06061	hsa_circRNA_100309	hsa_circ_0004127	circBase	chr1	-	115005725	115007010	exonic	NM_015906	TRIM33	AGAGACTGTCAGCTATTGGAACACAAAGAACATAGTTGGTGTAATACGGTGCCCAGTATG
ASCRP3001856	8.1948	9.34219	8.54226	7.2269	12.1797	12.1093	hsa_circRNA_404459		25070500	chr1	+	26594973	26596105	exonic	NM_022778	CEP85	AGAGAGAAGCAGAATTCTCCTCCGCTGGACATAGGTCAAAGGTCGTGATAAACATATCAA
ASCRP3001857	5.01722	5.57645	5.12795	4.68	5.72704	5.68091	hsa_circRNA_405201		25070500	chr14	-	35269429	35272194	exonic	NM_013448	BAZ1A	AGAGAGGCTTAAAGTAGAAAGAGAAAAGGCATCATCTCTTTCAACGTATAAAATAGCAGA
ASCRP3001858	5.77613	6.51387	6.49133	5.79574	5.50941	5.41957	hsa_circRNA_405135		25070500	chr13	-	38624905	38647113	sense overlapping	NR_047500	LINC00571	AGAGAGTGAAGGGGTATGATGAGACCAAAAGACCAGGAGACAACTGCCAAAGGTTATTAT
ASCRP3001859	6.80318	8.3832	7.83295	7.1587	10.9601	9.50723	hsa_circRNA_103919	hsa_circ_0007003	circBase	chr5	+	96058342	96066564	exonic	NM_173060	CAST	AGAGAGTGTTGCTGGTATCACTGCAATATCTGGCAAGCCGGGTGACAAGGTGTCAGCTTC
ASCRP3001860	5.12795	5.60143	5.09667	5.06469	5.70185	5.14504	hsa_circRNA_007794	hsa_circ_0007794	circBase	chr2	+	19100478	19125164	sense overlapping	TCONS_00003590	XLOC_001374	AGAGATAAGAAAGAGAAAGAGGGACACAGGAGAGAATTAAGCTGACACCAGGAGACACAG
ASCRP3001861	5.94566	7.62851	6.99776	5.71565	5.69258	6.19083	hsa_circRNA_103423	hsa_circ_0005605	circBase	chr3	+	100013930	100016889	exonic	NM_018309	TBC1D23	AGAGATCCTTCAAGCGAATCAGCTACAAGGGCTTGGAAGTCTTTTTGCATGTTACTGTTC
ASCRP3001862	5.83839	5.01722	5.12795	6.04186	5.12795	5.22114	hsa_circRNA_101195	hsa_circ_0029104	circBase	chr12	+	123035865	123042236	exonic	NM_014708	KNTC1	AGAGATGCTGAATTATGCCAAAACCAGGGATACCATATACCTTTTAGAAGGAGTTTGCAA
ASCRP3001863	10.8489	8.30952	9.94783	9.99972	10.1404	11.7218	hsa_circRNA_100164	hsa_circ_0011545	circBase	chr1	+	35846859	35865177	exonic	NM_005095	ZMYM4	AGAGATGGCTTCCCCCAACCCAGACGAAGAAGACATTTTAAATCCAAAGGATGTGATCAG
ASCRP3001864	7.67632	6.55793	7.10382	8.08419	7.68627	8.56862	hsa_circRNA_103465	hsa_circ_0067231	circBase	chr3	-	128356641	128363826	exonic	NM_002950	RPN1	AGAGATGTGCCTGCCTATAGTCAGGTAAAGGGAGAAGATGAGGAAGAGAACAATTTGGAA
ASCRP3001865	6.1061	7.00526	6.59322	5.54074	7.74406	7.34623	hsa_circRNA_000600	hsa_circ_0000600	circBase	chr15	-	50862083	50867986	exonic	NM_017672	TRPM7	AGAGCAAAACATCACTGTAATTCTTGCTGTAGAAAGCTTAAACTTCCAGCTGTGGAAAGA
ASCRP3001866	6.88479	6.2314	6.23619	7.44509	5.23078	5.29036	hsa_circRNA_001430	hsa_circ_0001516	circBase	chr5	+	96437462	96438798	exonic	ENST00000509481	CTD-2215E18.1	AGAGCAGACTTCACACATAGGAGACGGGTTTGGCTCTGTGATTCATCAGAAATAAGAAAA
ASCRP3001867	8.65288	10.8076	8.75617	8.08818	8.13554	8.36618	hsa_circRNA_101232	hsa_circ_0006732	circBase	chr13	-	21987790	21999817	exonic	NM_153251	ZDHHC20	AGAGCAGCAAGAGCTTTACCTATCTATACCACATCAGCTTCAAAAATTACTATTTTTGGA
ASCRP3001869	6.12862	7.60215	6.1676	5.32377	5.86338	5.6211	hsa_circRNA_406351		25070500	chr3	-	129579782	129599402	exonic	ENST00000509440	TMCC1	AGAGCATGCTTGTTCAAATCCTGAATAGTCCACACATTCCTAGGTATTAATCTCTGGAGA
ASCRP3001870	8.91703	7.06843	8.29371	8.93163	7.95546	7.78279	hsa_circRNA_407284		25070500	chrX	+	47028897	47030400	intronic	ENST00000329236	RBM10	AGAGCCAGCGGCCAGCTCCTAGGCCTGCCCAGACTGACTGCCCGTCTGGTGTGAGGAGGG
ASCRP3001871	7.13238	6.09735	6.74328	6.49	6.88886	7.52722	hsa_circRNA_402906		25242744	chr3	+	88202379	88202621	exonic	NM_173824	C3orf38	AGAGCCAGTTACAAAGACAGAGGACATCCACCTATTTCAACAGATGCTGTTCATGCAATA
ASCRP3001872	10.9266	7.20099	7.66688	7.05312	7.05674	7.37186	hsa_circRNA_005801	hsa_circ_0005801	circBase	chr10	-	98303832	98325183	exonic	NM_020123	TM9SF3	AGAGCCATTCCTTTTGGAACAATGATGATGTGATGCCAGCCACTTACTGTGAAATTGATT
ASCRP3001873	5.8236	5.50941	6.67197	5.92602	7.12637	7.07647	hsa_circRNA_000519	hsa_circ_0000262	circBase	chr10	-	121048086	121048266	antisense	NM_005308	GRK5	AGAGCCCACCATGTTGCTGCAGCAGTGACACAGTGAGGTACAGCAGAGATGAGGAAGAGC
ASCRP3001874	5.92602	5.50941	6.43409	5.62841	5.66204	5.4611	hsa_circRNA_007416	hsa_circ_0007416	circBase	chr9	-	95618092	95618600	exonic	NM_031486	ZNF484	AGAGCCGTCCAGGAATCAGTGTCATTCAAGGACGTAACTGTAGACTTCAGTAGGGATGAG
ASCRP3001875	6.1609	7.24999	7.4038	6.68137	5.7827	5.57645	hsa_circRNA_103149	hsa_circ_0002903	circBase	chr21	+	47768925	47769734	exonic	NM_006031	PCNT	AGAGCGAGAAAGAAAAACAGCTGGAGACCCTGAAGGAAGATTGGGAATCTGAAAAAGATT
ASCRP3001877	14.5232	14.1279	13.6331	14.516	12.1505	10.349	hsa_circRNA_083776	hsa_circ_0083776	circBase	chr8	+	27514298	27530537	exonic	NM_016240	SCARA3	AGAGCTATTTCCAGGAGTTTTTCAGAAAAGTGGACTCTCTCTCCGAAGACATCTCCTTGA
ASCRP3001878	7.32239	8.76034	7.4038	7.28163	7.40487	6.64219	hsa_circRNA_026787	hsa_circ_0026787	circBase	chr12	-	56182858	56189860	exonic	NM_033082	SARNP	AGAGCTCAAAGATTTGGTTTGAATGTCTCTTCAATCTCCAGAAAGGGCAGCAGAGAAGAA
ASCRP3001879	6.6228	7.49293	7.522	6.42012	6.94604	7.74853	hsa_circRNA_104559	hsa_circ_0008752	circBase	chr8	-	17092224	17094882	exonic	NM_013354	CNOT7	AGAGCTGCAAAAATCTCAAAGGAGGACATGTATGCCCAGGACTCTATAGAGCTACTAACA
ASCRP3001880	8.78153	7.01645	8.74697	8.93163	6.00864	5.80652	hsa_circRNA_406796		25070500	chr6	+	74175931	74202075	exonic	NM_012123	MTO1	AGAGCTGGCTGAAAGACTGAAAATAGAAGGTCAGATGTCATGTAATCCTTCCTTTGGTGG
ASCRP3001881	5.77613	7.85259	7.18455	5.44739	5.49881	5.35641	hsa_circRNA_083946	hsa_circ_0083946	circBase	chr8	-	37732032	37735069	exonic	NM_025151	RAB11FIP1	AGAGCTGTCAAGCCCCGGTGGTATAAGTTGAAATCCAAACCAGGAAAGAAGGACAAGGAG
ASCRP3001882	6.40601	6.66013	6.95769	7.41124	5.38259	5.66204	hsa_circRNA_100605	hsa_circ_0006151	circBase	chr10	-	70227879	70229920	exonic	NR_102264	DNA2	AGAGCTGTCCTGAGTGAAACTTTTAGGATTTCAGAAGAAAGTGGTAGCTTCCTTTCCAAG
ASCRP3001883	6.72521	8.39361	7.56676	6.15416	6.51782	6.80694	hsa_circRNA_000843	hsa_circ_0000843	circBase	chr18	+	39595439	39613921	exonic	NM_002647	PIK3C3	AGAGGAATAATTCCGGAAACAGCTACACTGTTTAAACTCCCAAATTATAACCAGCCCCCT
ASCRP3001884	11.4988	9.20653	9.12404	12.7836	7.02985	6.1061	hsa_circRNA_102602	hsa_circ_0052318	circBase	chr19	-	58436990	58439415	exonic	NM_133460	ZNF418	AGAGGAATTGGTTGTTGGTGTGGATCAGAAGATGAGGAGGCACCTTCTAAGAAGAGCATT
ASCRP3001885	7.42109	6.20067	6.79074	8.48469	7.05674	5.68091	hsa_circRNA_101643	hsa_circ_0036750	circBase	chr15	-	90446447	90454051	exonic	NM_182616	ARPIN	AGAGGACGAGGAGTGGGGGAAATGGTGTCCTGCTGGAGGGAGAACTGATCGATGTATCTC
ASCRP3001886	5.57645	5.83207	5.41112	5.68793	5.34463	5.33274	hsa_circRNA_007344	hsa_circ_0007344	circBase	chr2	-	10740978	10747437	exonic	NM_024894	NOL10	AGAGGAGAAGCAGAAATCTACATGGAAAAAGAAAGTTAAGGTTTTGGGTCCTGCTCCTCG
ASCRP3001887	6.34668	8.4712	7.85259	6.47386	7.61263	7.74853	hsa_circRNA_101578	hsa_circ_0036103	circBase	chr15	-	70979878	70991999	exonic	NM_018003	UACA	AGAGGAGCGGATGTTAATTCCAGAGACAAACAAAACAGCATGCAGCAGATTGGAATAAAT
ASCRP3001888	6.60438	5.39692	4.98721	5.62841	6.01237	7.33137	hsa_circRNA_104126	hsa_circ_0076798	circBase	chr6	-	53365044	53365148	exonic	NM_001498	GCLC	AGAGGAGTACACCCTCATGAGCATAGACACCATCATCAATGGGAAGGTGGCAATGCAGTG
ASCRP3001889	6.94213	8.19788	7.88346	6.68137	6.29556	7.08491	hsa_circRNA_007992	hsa_circ_0007992	circBase	chr7	+	66262360	66270383	exonic	NM_014504	RABGEF1	AGAGGATGGCTACTATTTCACCAATCTGTGCCTCCAGAAAGAGTCGAGAAGATAATGGAT
ASCRP3001890	7.655	8.18492	7.83295	6.35991	5.90812	5.93194	hsa_circRNA_105012	hsa_circ_0001934	circBase	chrX	+	77270158	77275895	exonic	NM_000052	ATP7A	AGAGGCACAAACATCAAAGGGCAAAACATCAGAGGCTCTTGCAAAGTTAATTTCACTACA
ASCRP3001891	6.96733	8.57131	8.49772	6.78039	7.48087	7.21805	hsa_circRNA_403764		25242744	chr7	-	6022454	6042267	exonic	NM_000535	PMS2	AGAGGCTCATAGCCGATGTCACCATTTCTACCTGCCACGCATCGGCGAAGGTTGGAACTC
ASCRP3001892	5.87367	6.57442	7.61109	5.74284	6.24889	6.68254	hsa_circRNA_006036	hsa_circ_0006036	circBase	chr7	+	128231903	128249633	exonic	ENST00000479267	RP11-274B21.1	AGAGGGAGGGAAGAATAGATGATTTATTAAGATGACGAGTAGCACAGCCCCTCTATGGTT
ASCRP3001893	9.60897	8.76075	8.93679	9.19918	8.94193	9.14924	hsa_circRNA_104148	hsa_circ_0008236	circBase	chr6	-	83667030	83754378	exonic	NM_198920	UBE3D	AGAGTAATGCCAATCTGCCTTCATCCCTTCGCCGTGTGAATTCCTTTCAGGAAGCTCCTC
ASCRP3001894	7.52722	8.24223	8.32778	7.14772	6.67432	7.24999	hsa_circRNA_403022		25242744	chr3	+	178921331	178922376	exonic	NM_006218	PIK3CA	AGAGTACCTTGTTCCAATCCCAGTATATAAGAAGCTGTATAATGCTTGGGAGGATGCCCA
ASCRP3001895	5.72704	6.2552	5.48546	5.38259	6.20882	6.23938	hsa_circRNA_403482		25242744	chr5	-	150076352	150078193	exonic	NM_018047	RBM22	AGAGTACTATACACAGAATATGGAGAGAGAGATCTGTGCCAGGCCATTCACAGTGTTTCG
ASCRP3001896	6.97404	8.60752	8.62468	8.08109	6.51782	7.39383	hsa_circRNA_103619	hsa_circ_0001400	circBase	chr4	-	37633006	37640126	exonic	NM_001085399	RELL1	AGAGTAGCAGCGAATGCTGATGTCTTAAAGGCGATGGTAGCAGATAACAGCCTGTATGAT
ASCRP3001897	8.90014	10.8489	9.27537	9.21606	8.53903	9.10604	hsa_circRNA_003357	hsa_circ_0003357	circBase	chr10	+	111883774	111890244	exonic	NM_001121	ADD3	AGAGTATAAGAGGACAATCGAACGTAAACAACAAGGCCTAGAAGGGGTATAGAACAGGCT
ASCRP3001898	6.75223	5.76069	6.13547	6.64939	6.1061	6.19904	hsa_circRNA_406315		25070500	chr3	-	101371339	101384652	exonic	NM_014415	ZBTB11	AGAGTATAGGAGACACATGAACAACCATGAAGGTTTTTGTAAGGCCAGCTTCCTTCCTTT
ASCRP3001899	5.94566	5.92602	6.03455	6.29249	6.27862	5.76291	hsa_circRNA_000637	hsa_circ_0000637	circBase	chr15	+	76182775	76183355	exonic	NM_173469	UBE2Q2	AGAGTGCAGTTTGGAGCAAATAAGGTATGTATTGGGTGGAGGAGCATTATGTATGGAACT
ASCRP3001900	6.11654	8.04467	7.18455	5.87059	7.17127	8.30952	hsa_circRNA_403631		25242744	chr6	-	70451680	70462248	exonic	NM_018368	LMBRD1	AGAGTGGGAAAAAGTGAAGTCCCTATTTGAAGAACTTGGAAGTAGTCCTTTATATTCTGT
ASCRP3001902	4.78403	5.35641	4.51635	5.18854	5.63569	5.53037	hsa_circRNA_043187	hsa_circ_0043187	circBase	chr17	+	34912922	34934616	exonic	NM_024835	GGNBP2	AGAGTTCGCAGGAGGCGACATGGTATGCTTAAGCAACAGGATCTAAGTATTGCCATGGTG
ASCRP3001903	6.29249	7.31938	6.4548	5.66204	7.00433	8.38212	hsa_circRNA_403179		25242744	chr4	+	88977237	88989213	exonic	NM_000297	PKD2	AGAGTTTCAAGTCTCTTCAAATTCATCAATTTTAACAGGACCATGAGCCAGCTCTCGACA
ASCRP3001904	6.52697	7.53955	7.0062	5.84677	6.80156	7.31259	hsa_circRNA_029865	hsa_circ_0029865	circBase	chr13	+	28840851	28869475	exonic	NM_175854	PAN3	AGATAAATTTCAGTTCCTACAGAGGTTGACAGCTACCATAGCCTATTCCCTCTAGAACCA
ASCRP3001905	6.8555	7.02755	7.38846	6.80156	9.00495	9.22774	hsa_circRNA_062556	hsa_circ_0062556	circBase	chr22	-	24108020	24108462	exonic	NM_213720	CHCHD10	AGATAACCCAAGACACAAATGTGCAATTAAAAGTTTATTTTAGACCACAGCCCCCACCCC
ASCRP3001906	6.34668	7.86295	7.0257	5.74284	6.5782	6.67197	hsa_circRNA_001094	hsa_circ_0001094	circBase	chr2	-	203690417	203693739	exonic	NM_138468	ICA1L	AGATAATCGAGAAATACCAGCTAAGACTCAATGTCACTCCATGGATTCCTTTGGGCAACC
ASCRP3001907	5.04298	5.15519	5.38546	5.32377	6.1061	5.56887	hsa_circRNA_001778	hsa_circ_0001778	circBase	chr7	+	158662545	158669382	exonic	NM_018051	WDR60	AGATACCGAGAAAGAAAGAGAAGAACCAAAGATGATACCTGGAAAGCAGATGACCTCAGA
ASCRP3001908	4.80998	5.29955	4.61281	4.99477	5.23078	5.56887	hsa_circRNA_406214		25070500	chr3	+	3178943	3186394	exonic	NM_182916	TRNT1	AGATACTTCAGAATTATTTGTCAAAGAGAATCACGAATTAAGAATAGCAGGAGGAGCAGT
ASCRP3001909	5.14164	5.95732	5.4611	5.15519	6.02719	6.99021	hsa_circRNA_406215		25070500	chr3	+	3182193	3186394	exonic	NM_182916	TRNT1	AGATACTTCAGCTTCATGAAGAAAATTTTGAGATTACTACACTACGGATTGATGTCACCA
ASCRP3001910	7.30653	5.09667	5.0611	6.70576	5.16528	5.07543	hsa_circRNA_404571		25070500	chr1	+	118485168	118485970	intronic	uc001ehi.2	WDR3	AGATAGAGGACATTGTAAAGCCTTTTCCTGGAAAAAGTAAACCTTTGAGTAAAAATAAAT
ASCRP3001911	9.156	8.4712	8.57289	8.80053	8.80133	8.87091	hsa_circRNA_404910		25070500	chr11	+	76234198	76239510	exonic	NM_020193	C11orf30	AGATAGTAGTTCCTCTTCTACAGAGTCCTCCCAGAGTTCCCAAGGAACGACTACCAAAAT
ASCRP3001912	8.29868	10.6232	9.26632	8.19172	8.23865	9.28975	hsa_circRNA_104809	hsa_circ_0001867	circBase	chr9	-	86294689	86297981	exonic	NM_013438	UBQLN1	AGATATAATGAGACAAGCCTCAGGATCATTCAGCTCAGCAAACAAATACAGCTGGAAGCA
ASCRP3001913	5.21791	5.06828	5.33274	4.6226	5.54332	5.72704	hsa_circRNA_100247	hsa_circ_0012779	circBase	chr1	+	62321701	62350080	exonic	NM_176877	INADL	AGATATGCCACTGATACATGGACCCTTTAGATCCTACAAGATCAGTGATTGTGATCCGCT
ASCRP3001914	9.63081	9.74646	9.45749	8.15128	7.6816	8.17268	hsa_circRNA_101243	hsa_circ_0029855	circBase	chr13	+	28834583	28835595	exonic	NM_175854	PAN3	AGATATGCCAGGTGTTTCCAAACTATCATATTTATCCTCCAACTGCACCTCACGTTGCTT
ASCRP3001915	6.3123	8.96773	7.95352	6.84926	6.58948	6.86894	hsa_circRNA_100315	hsa_circ_0013752	circBase	chr1	-	118429198	118461358	exonic	NM_017686	GDAP2	AGATATGGACAAGGAAAGGAGATGTGGCATTACTGAACTGTACAGCCATTGTGAATACCA
ASCRP3001916	11.1301	12.3392	11.3872	10.3619	13.3204	13.0592	hsa_circRNA_104507	hsa_circ_0001756	circBase	chr7	-	139415730	139416814	exonic	NM_022740	HIPK2	AGATATTACAGGTATGGCCTCACATGTGCAAGTTTTCTCCCCTCACACCCTTCAATCAAG
ASCRP3001917	5.53815	7.44544	6.31984	5.41676	6.02719	6.23938	hsa_circRNA_405170		25070500	chr13	-	96622365	96648389	exonic	NM_020121	UGGT2	AGATATTCGACATTCTTCTATAATGCTGTGACTAATACTACTGTAGAGGATGAGACTGAA
ASCRP3001918	6.98357	6.66724	6.9095	7.57529	8.26937	7.78005	hsa_circRNA_092363	hsa_circ_0000028	circBase	chr1	-	22041881	22048257	exonic	NM_032236	USP48	AGATATTCTGTGTCCACATGTGAAAGCCCTGTGTAAGGAATGTGTAGTAGAACGTTGTCG
ASCRP3001919	5.27647	5.57645	5.48546	5.38259	6.00864	5.27802	hsa_circRNA_069922	hsa_circ_0069922	circBase	chr4	+	72102292	72121116	exonic	NM_001098484	SLC4A4	AGATATTGAAAATGCTGATGAATCCAGCAGCAGCATCCTAAAACCTCTCAGATGGAGGAT
ASCRP3001920	5.30564	6.04186	5.67151	5.12795	6.47386	7.82422	hsa_circRNA_055879	hsa_circ_0055879	circBase	chr2	+	101622420	101622885	exonic	NM_000993	RPL31	AGATCAAATAAAGTTATAAAATTGCCTTCAGAATGTGCCATACCGAATCCGTGTGCGGCT
ASCRP3001921	5.62598	6.27862	5.50941	5.12795	5.7827	5.53037	hsa_circRNA_030453	hsa_circ_0030453	circBase	chr13	+	76335067	76391414	exonic	NM_005358	LMO7	AGATCAGAAATGGCAGGATGATAATATAAACGTTTTCTTGAAAGCTTGTGAACAGATTGG
ASCRP3001922	6.81016	7.839	7.7057	6.18092	6.08943	5.66204	hsa_circRNA_008304	hsa_circ_0008304	circBase	chr3	-	141811902	141820683	exonic	NM_001178138	TFDP2	AGATCAGAATCTCAGTCCAACAAAAGGTTGTTCTTTTAAAGAATTATTGAAGACGAAGGT
ASCRP3001923	5.27647	5.48277	5.09667	5.12795	5.12795	6.21369	hsa_circRNA_025349	hsa_circ_0025349	circBase	chr12	-	7556130	7586290	exonic	NM_174941	CD163L1	AGATCAGATGCTGGAGTAATTTGTTCTGATGGAACAGATTTGGAGTTGAGGCTGGTCAAT
ASCRP3001924	5.26244	5.65729	5.33274	5.44739	5.32076	5.84049	hsa_circRNA_405031		25070500	chr12	+	83289596	83290425	exonic	NM_152588	TMTC2	AGATCAGGGATAAAAGTAAACCCAGCTAAAGAGGAAGAACTTGTCGCTTTTCCTAAGCAT
ASCRP3001925	7.12379	6.59446	6.15247	10.1214	6.07256	6.30243	hsa_circRNA_406341		25070500	chr3	-	125170148	125176209	exonic	NM_003794	SNX4	AGATCAGTATGTGCAAAAAGGGCTGTGTGCAGGAAACATGAACTTATGCAGTATGACTTG
ASCRP3001927	7.15026	8.35961	8.14789	6.75334	6.3889	6.49	hsa_circRNA_407116		25070500	chr8	+	109462051	109468159	exonic	NM_014673	EMC2	AGATCCAACTAACACTAAATGAGAGATAAAATGAGAAAATGGAGAGAAGAAAACTCAAGA
ASCRP3001928	6.07612	5.7827	5.8551	6.12947	6.30395	6.33034	hsa_circRNA_045989	hsa_circ_0045989	circBase	chr17	-	78115117	78115647	exonic	NM_014740	EIF4A3	AGATCCAGAAGGTCTCAGTCCGGCACAGGAAAAACAGCCACCTTCAGTATCTCAGTCCTC
ASCRP3001929	6.20231	4.95657	5.48546	6.64939	5.18194	5.19184	hsa_circRNA_052247	hsa_circ_0052247	circBase	chr19	+	55997027	55998935	exonic	NM_020378	NAT14	AGATCCGTCTGGTTTTTTACACCGTTTGTTAATAAAGCCTGAAACCGCTGGTGCACGACG
ASCRP3001930	5.48814	6.74215	6.66013	5.02463	7.70656	7.49892	hsa_circRNA_030123	hsa_circ_0030123	circBase	chr13	-	42481721	42524149	exonic	NM_015058	VWA8	AGATCCGTGCAGGCACAGCCTTTTACATTGATCAGGTGATACAGTTAATATTGGAGATGT
ASCRP3001931	7.75328	6.99493	6.9095	7.07647	8.22002	7.73844	hsa_circRNA_001738	hsa_circ_0001738	circBase	chr7	-	107002477	107053077	exonic	NM_006348	COG5	AGATCCTGTTTCTCACATTTGTTTCATTGAAGAAATAGTTAAGATTATCTTTCTCAAGGA
ASCRP3001932	7.09593	7.41758	7.07647	7.05312	8.16558	9.41937	hsa_circRNA_103000	hsa_circ_0006704	circBase	chr20	-	17933230	17934761	exonic	NM_014426	SNX5	AGATCGCAACTTTCATGTTTTCCTGGAATATGATCAGGATATTCCACCTGCTCCTACGAA
ASCRP3001933	7.11254	8.6353	7.76907	6.55793	6.56302	6.94116	hsa_circRNA_003394	hsa_circ_0003394	circBase	chr2	-	197777605	197784874	exonic	NM_024989	PGAP1	AGATCGTTTCATTACAGAAAATAGAACTTCCAAAGAAACTGGCAAAACGCTATCCCGCAT
ASCRP3001934	8.37598	8.51442	8.19624	8.80497	7.8799	8.84761	hsa_circRNA_002919	hsa_circ_0002919	circBase	chr5	+	115202366	115205825	exonic	NM_001284	AP3S1	AGATCTAATTCAAAGTGAAGATACACAACAGCAAATCATCAGGGAGACTTTCCATTTGGT
ASCRP3001936	5.93588	6.53736	6.70691	5.24986	5.67151	5.48546	hsa_circRNA_403140		25242744	chr4	+	71816416	71824757	exonic	NM_001244766	MOB1B	AGATCTCAATGAATGGGTTGCAGTTAACAGAGTTCTCAGCCTGAAGTTGACTGGAACTTT
ASCRP3001937	11.9845	8.56625	10.0455	11.1357	8.19172	8.61106	hsa_circRNA_405133		25070500	chr13	+	36939636	36943737	sense overlapping	NR_045180	SPG20-AS1	AGATCTCTCTGCCCAGGCTTGGAAATACATAAGGATCAGATTACTAGGAAAGCCAAGTCT
ASCRP3001938	4.91333	6.07256	5.33274	5.35641	5.34463	6.1061	hsa_circRNA_023799	hsa_circ_0023799	circBase	chr11	-	77991646	77991947	exonic	NM_012296	GAB2	AGATCTGTGGCTTCAATCAGGCTGAGGAGAGCACAGGCCTGGAAGAAACGCTGGTTTATC
ASCRP3001939	7.14348	7.9261	8.48083	6.9095	7.74742	7.40628	hsa_circRNA_023812	hsa_circ_0023812	circBase	chr11	-	78180292	78204241	exonic	NM_024678	NARS2	AGATCTTAAAGCAAGCATCCCAGAACTTCACCTTTACCCCAGAGAGCTTTTACTCAAGTG
ASCRP3001940	5.38259	5.68793	5.70877	5.5714	5.90812	5.80652	hsa_circRNA_403989		25242744	chr8	-	10677702	10692285	exonic	NM_017884	PINX1	AGATCTTGACTGCATTTTTGGGAAAAGACAGAGTAAGAAGACTCCCGAGGTCGGCGGAAG
ASCRP3001941	10.4011	12.8596	11.7758	9.55533	8.66137	8.18513	hsa_circRNA_104532	hsa_circ_0001772	circBase	chr7	+	155465560	155473602	exonic	NM_053043	RBM33	AGATGAATTTACATGAACTTGAAGATGATTTACTTGGAGAAGATTTGCTATCTGGCAAAA
ASCRP3001942	6.87817	5.21791	5.38546	5.24986	5.29036	5.4611	hsa_circRNA_089471	hsa_circ_0089471	circBase	chr9	+	138392843	138396519	exonic	NM_016034	MRPS2	AGATGACCTGATTCCAGCAAAAATAAAACTCAGATTTGGGCAAAATGAGAGTGCCCGGGC
ASCRP3001943	6.8555	6.92245	7.12637	6.97404	6.82136	6.73765	hsa_circRNA_043415	hsa_circ_0043415	circBase	chr17	-	37571278	37576171	exonic	NM_004774	MED1	AGATGACTTCATTGCCAAAGTTGTTCAAAGGCTCTTCCTGGTCAGCAGCACTGCTATTTC
ASCRP3001944	7.17127	6.21693	6.27862	6.95285	6.34668	7.24128	hsa_circRNA_008450	hsa_circ_0008450	circBase	chr16	+	66642211	66643906	exonic	NM_144601	CMTM3	AGATGAGACCACAGCCCACAAGACAGAAGGGTCTCTCATTCATCACTTTTATCTGCTATG
ASCRP3001945	5.4611	5.65729	5.4391	5.92602	6.92245	6.2552	hsa_circRNA_013573	hsa_circ_0013573	circBase	chr1	+	113633939	113662145	exonic	NM_014813	LRIG2	AGATGAGCGGTGGGATTTCAGTCATAATCGGTTGTCTAACTGGAACATCAGCTTGGAATC
ASCRP3001946	6.27862	6.63495	6.58573	6.83459	8.47594	9.21808	hsa_circRNA_103236	hsa_circ_0063481	circBase	chr22	+	41521867	41542820	exonic	NM_001429	EP300	AGATGATGCCTCGAATAACTCCACAATCTGATGGGAATGATGAACAACCCCAATCCTTAT
ASCRP3001947	5.37391	6.05277	5.99739	6.7178	5.35934	5.16193	hsa_circRNA_001805	hsa_circ_0001659	circBase	chr6	+	157431605	157435966	intronic	ENST00000414678	ARID1B	AGATGATGGAGAGTGAGAGATGATGCAACCTACTTCTCTCTAGAGGTAGTCAGATGCCTC
ASCRP3001948	6.18258	7.35507	6.78312	7.00433	6.40175	6.19904	hsa_circRNA_406589		25070500	chr5	+	14678789	14693203	sense overlapping	NM_138348	OTULIN	AGATGCACAGAACCGAGATTAAGCGTAGCTCCTGAAATGGATATCATGGACTACTGCAAA
ASCRP3001949	9.92687	13.3155	11.9626	9.17817	9.90672	9.14691	hsa_circRNA_103435	hsa_circ_0001329	circBase	chr3	+	119219541	119222868	exonic	NM_016589	TIMMDC1	AGATGCCTTAAGCCATTTTGTAATTGCAGGAGTGAACAGCAGAGAATTTCAAAGGACCTT
ASCRP3001950	8.83345	11.7126	10.7947	8.5345	7.73505	8.1289	hsa_circRNA_104707	hsa_circ_0003221	circBase	chr8	-	141856358	141900868	exonic	NM_005607	PTK2	AGATGCGGGGCAATGCACTAGAAAAGAAGTCTAACTATGAAGTATTAGAAATATGACAGA
ASCRP3001951	7.81411	9.43491	9.44564	7.45369	10.6825	10.3393	hsa_circRNA_104361	hsa_circ_0009092	circBase	chr7	+	44739739	44741214	exonic	NM_002541	OGDH	AGATGCTTCCAGGACCTTAAAGAAGCCAACTTCGACATCAATCAGCTATATGACTGCAAT
ASCRP3001952	5.92602	7.89815	5.72704	5.66204	7.19115	7.71917	hsa_circRNA_400738		25242744	chr11	+	34978930	35013926	exonic	NM_003477	PDHX	AGATGGAAAATTGTTGCCTGAAGAATACCAAGGAGGATCTTTTAGGTTGAAGAAGGAAGT
ASCRP3001953	5.57645	6.92245	6.74328	6.40459	6.94604	8.25409	hsa_circRNA_102754	hsa_circ_0055054	circBase	chr2	-	69575302	69577315	exonic	NM_002056	GFPT1	AGATGGAACTCCAGCAGATCATGAAGGGCAAAGACAAGAAAGGAAGCTGCAATCTCTCTC
ASCRP3001954	5.67622	6.35405	5.74732	6.4548	5.02093	5.00978	hsa_circRNA_104574	hsa_circ_0083756	circBase	chr8	-	27151596	27151827	exonic	NM_171982	TRIM35	AGATGGAGATGAAGGAGGACGACGTTTCTTTTCTCATGGTGGAGGCTGCATGGCTGGAAG
ASCRP3001955	6.19083	7.33361	6.40813	5.51205	5.40546	4.9449	hsa_circRNA_405199		25070500	chr14	-	34595458	34596350	exonic	ENST00000464521	EGLN3	AGATGGAGGAAGCTATTTGACCTGCATCAGACTTTACGTGAACAAAAGGGTGTATCAACC
ASCRP3001957	7.31183	8.57794	7.36968	6.32435	8.16558	6.8503	hsa_circRNA_103128	hsa_circ_0061694	circBase	chr21	+	38792600	38868560	exonic	NM_101395	DYRK1A	AGATGGCACTTGGAACTTAAAGAAGACCAAAGATGGAAAACGGTGTTATAGTTTTGCCGC
ASCRP3001958	5.24986	6.27862	5.96696	5.32377	6.75223	7.14348	hsa_circRNA_027776	hsa_circ_0027776	circBase	chr12	+	95887831	95897937	exonic	NM_006838	METAP2	AGATGGGAAGACATATCAAGGCGAACAGCTGCTTGGAGAACTACAAGTGAAGAAAAGAAA
ASCRP3001959	6.70691	7.55146	7.54214	7.76576	8.91404	8.32928	hsa_circRNA_005322	hsa_circ_0005322	circBase	chr1	-	227381486	227400920	exonic	NM_003607	CDC42BPA	AGATGGTGATAGCAATTGACTCAGTTCATCAGCTACATTATGTACACAGGTTGCTGTAGT
ASCRP3001960	6.75668	6.82295	6.67197	6.92046	6.1061	5.86957	hsa_circRNA_104753	hsa_circ_0005405	circBase	chr9	+	33351557	33352717	exonic	NM_002504	NFX1	AGATGGTGATTTGCTCTGAAGCATCTAGTACTTATCAAAGTTTCGGAGCAACATCCCCTG
ASCRP3001961	5.74956	5.58649	5.22114	5.94956	5.19512	5.24986	hsa_circRNA_000441	hsa_circ_0001623	circBase	chr6	+	90670648	90670832	antisense	NM_021813	BACH2	AGATGGTTATATTTCCTAGGTTGATGGGAACAGGAGAAGGTCCCAAAAGCAAACATTCCA
ASCRP3001962	5.21791	5.93588	5.80222	5.32377	7.66925	7.12336	hsa_circRNA_092471	hsa_circ_0000943	circBase	chr19	+	47421744	47440665	sense overlapping	NM_004491	ARHGAP35	AGATGTATTGAGTACATTGAAGCCACAGGAAGAAATGTTGGCTATTTGGCGATGAGAGGT
ASCRP3001963	7.67632	6.42852	7.79961	7.28972	8.94706	9.6504	hsa_circRNA_100848	hsa_circ_0022812	circBase	chr11	+	65055186	65063461	exonic	NM_002689	POLA2	AGATGTCCTCATCATCCCGTCAGAGCTGAGGTACTTCGTGAAGACTTTGAGCAAAGCATG
ASCRP3001964	8.49606	7.33659	7.50622	9.16807	5.68091	5.35641	hsa_circRNA_074183	hsa_circ_0074183	circBase	chr5	+	138611809	138614818	exonic	NM_199189	MATR3	AGATGTCTGACAGCCCTGTGTGACACCAAGATAAGTAACAGAGGCTGGCTGTGGCAGATG
ASCRP3001965	6.73201	7.9127	6.18258	5.41676	6.56302	6.73201	hsa_circRNA_002905	hsa_circ_0002905	circBase	chr2	+	203834641	203847164	exonic	NM_024744	CARF	AGATGTGCAGACTATTCCAATACAGATTATAGACAACCACTCAGCTCTTAGATTTACATT
ASCRP3001966	7.32239	7.50423	7.6816	6.87048	9.42165	9.13734	hsa_circRNA_004649	hsa_circ_0004649	circBase	chr1	-	243858892	244006584	exonic	NM_005465	AKT3	AGATGTGGATTTACCTTATCCCCTCAACAACTTTTCAGTGGCAAGCTGAGTCATCACTAG
ASCRP3001967	9.24091	10.8551	11.3665	8.76075	8.7803	8.85295	hsa_circRNA_092573	hsa_circ_0002117	circBase	chr7	+	131071878	131073731	exonic	NM_013255	MKLN1	AGATGTTCCCTTGTCGATTCATTAAAATAGTACTTGATTCTAAAGCTCGAAAGGCCTGCT
ASCRP3001968	5.18854	6.04186	5.94956	5.44739	5.76069	5.67151	hsa_circRNA_005068	hsa_circ_0005068	circBase	chr1	-	20082126	20113610	exonic	NM_181719	TMCO4	AGATGTTCCTGGAGAGCCTGAAGGAAATCAAAGAAGAGGAATCTGAGGCAATTTGCATAT
ASCRP3001969	5.58899	7.10164	7.04222	5.74284	6.52827	6.00302	hsa_circRNA_010048	hsa_circ_0010048	circBase	chr1	+	15953163	15970145	exonic	NM_032341	DDI2	AGATTATTGGAAGGGTACATCTAGATCGTCTATGCGGAAAGACCTCTCACAGACAACCAC
ASCRP3001970	6.55665	6.85343	5.93391	10.0991	4.84387	4.9449	hsa_circRNA_000864	hsa_circ_0000662	circBase	chr16	-	398402	398484	intronic	ENST00000262320	AXIN1	AGATTCCACATAGACAAGGGACAGCAGTGTGGACTGTTGGCTGGTAAAGTGTGTGCAATG
ASCRP3001971	8.92038	11.5189	9.39743	8.31047	10.1008	9.61388	hsa_circRNA_030101	hsa_circ_0030101	circBase	chr13	-	42335263	42407667	exonic	NM_015058	VWA8	AGATTCCTTCACCTGCTCAACAGACCCCGAGAATATATTCAGCTACACAGGATATGACAG
ASCRP3001972	7.08092	6.58948	6.09911	10.138	4.89325	5.06469	hsa_circRNA_406799		25070500	chr6	-	75974946	75982671	sense overlapping	NM_018247	TMEM30A	AGATTCTAGTGCTTTGCTTGATTCACTGGTCTATGTGGGAGTGTCTGATTGCTGAGTCTA
ASCRP3001973	4.91333	5.55615	5.93391	4.99477	5.53297	5.71565	hsa_circRNA_403425		25242744	chr5	+	125939261	125939875	exonic	NM_032177	PHAX	AGATTCTCAAGAGAAAGTGGCTGATGAAATTTCATTCAGAAAGTGCTAGGTGGCGACAGT
ASCRP3001974	5.14164	5.74059	5.48546	5.02463	8.84303	8.0017	hsa_circRNA_101613	hsa_circ_0036423	circBase	chr15	-	77471131	77474382	exonic	NM_024776	PEAK1	AGATTCTCAGATTGATCATTCTTAGAAGAGCTGCTGTAACACATAGGGGAAGTGAAAACT
ASCRP3001975	7.33361	6.39176	6.78312	7.73505	5.83629	6.07256	hsa_circRNA_007832	hsa_circ_0007832	circBase	chr17	-	13936868	13937733	intronic	ENST00000602743	COX10-AS1	AGATTCTTCTGCCTGATAAAACAGGAGTGTGAGTATGGCATCAGGATGATTTGACTGCAA
ASCRP3001976	6.75668	7.70656	6.55409	6.66724	9.09926	8.39468	hsa_circRNA_103393	hsa_circ_0001313	circBase	chr3	+	56626997	56628056	exonic	NR_024460	CCDC66	AGATTGAGGAACGAGACAGACGACGACAAAAACAATTAGAGCATCAGGAAACAGTACTGC
ASCRP3001977	5.72704	5.41112	5.22114	5.94956	7.71631	7.60215	hsa_circRNA_000555	hsa_circ_0000555	circBase	chr14	+	75247107	75269379	exonic	NM_019589	YLPM1	AGATTGCAGAATACATCTTCAAGACCTGGAATGTATCCGTCTGAGGACCCAGAAGAAGAT
ASCRP3001978	7.09593	8.91354	8.39218	6.70576	6.24889	6.92046	hsa_circRNA_103968	hsa_circ_0007452	circBase	chr5	+	138994281	139003046	exonic	NM_003339	UBE2D2	AGATTGCTCGGATCTACAAAACAGATAGAGAAAAAATGACAGTCCCTATCAGGGTGGAGT
ASCRP3001979	6.65656	7.80607	8.24203	6.4548	6.27862	6.19904	hsa_circRNA_101484	hsa_circ_0007489	circBase	chr15	-	41361767	41362745	exonic	NM_017553	INO80	AGATTTGTTCCTAAATTTAAGGGTATTAATGGCATTCTTGCTGATGAAATGGGCCTTGGT
ASCRP3001980	5.17197	6.53736	6.12173	4.99477	5.15519	5.35641	hsa_circRNA_105032	hsa_circ_0091585	circBase	chrX	+	133607388	133609394	exonic	NM_000194	HPRT1	AGATTTTATCAGACTGAAGAGCTATTGTATTAGTGATGATGAACCAGGTTATGACCTTGA
ASCRP3001981	8.35153	7.66006	7.88346	9.69081	5.52255	5.16193	hsa_circRNA_404711		25070500	chr10	+	4872866	4951798	sense overlapping	NR_073125	AKR1E2	AGCAAAAATTCTGCATCATTTTGGTGGCGTGTACAGGGACATGAGGAAGGGCTTCTCCAG
ASCRP3001982	7.36312	5.97463	6.69768	6.8123	10.917	10.263	hsa_circRNA_000569	hsa_circ_0000420	circBase	chr12	-	72050664	72054207	sense overlapping	NM_144982	ZFC3H1	AGCAAAACCACTTTCCCTGAAATCCGACACTACTGATTCTAGTCAAGATGCTGCACTTAA
ASCRP3001983	6.2298	6.39176	6.31984	6.37593	7.14348	7.3536	hsa_circRNA_000889	hsa_circ_0000889	circBase	chr19	-	10283765	10288043	exonic	NM_001379	DNMT1	AGCAAAATCAGGAACGCGCACTGAAAAGGAAGAAGAAAGAGATGAAAAACTGAACCTTCA
ASCRP3001984	8.51951	8.97337	8.63151	8.26703	7.79475	6.94116	hsa_circRNA_101993	hsa_circ_0002278	circBase	chr17	+	18768781	18769265	exonic	NM_002767	PRPSAP2	AGCAAACTCGAATTCATCATGTATGGAGCTATCAAAGAAAATTGCAGAGAGGAATTTTGT
ASCRP3001985	7.04768	7.12981	5.4391	6.29249	8.70206	8.48167	hsa_circRNA_406320		25070500	chr3	+	108366789	108391503	exonic	NM_014648	DZIP3	AGCAAACTGAACGCAGAAACTAGCAGAGCTTTAACAGCCGAGGTATTGAAATAGAAGAGT
ASCRP3001987	5.27647	6.8555	5.67151	4.89729	4.941	5.39121	hsa_circRNA_100249	hsa_circ_0004586	circBase	chr1	-	63944434	63974241	exonic	NM_014288	ITGB3BP	AGCAAAGAATCTACAACAAAAGACAATGATGATGTTAAAAGATCACTGAAGTTGGATGGT
ASCRP3001988	8.41877	10.9097	9.65994	7.84424	8.87591	8.26937	hsa_circRNA_403236		25242744	chr4	-	146767107	146824367	exonic	NM_178835	ZNF827	AGCAAAGAGCACAATCATACAAAAGAAAACACCATCCGGACCACGACCAGATGTTAGTAG
ASCRP3001989	8.8433	7.78606	8.53418	9.13872	9.62983	8.19972	hsa_circRNA_049948	hsa_circ_0049948	circBase	chr19	+	17311447	17313692	exonic	NM_004145	MYO9B	AGCAAAGCTCAGAAGAAGAAGCGGAAGCAGGAGCGTGCTCCCCCTCCGGACAGCAGCATC
ASCRP3001991	4.84387	5.50941	5.41112	4.73972	5.21791	5.12795	hsa_circRNA_100128	hsa_circ_0011190	circBase	chr1	-	29542516	29543197	exonic	NM_016011	MECR	AGCAAATGCTGGTTTAGACTCAAGAACCTGGAGCTAGCTGCTGTGAGAGGATCAGATGTC
ASCRP3001992	4.84387	5.76069	5.33274	5.21791	5.00978	4.89729	hsa_circRNA_100575	hsa_circ_0000225	circBase	chr10	+	27453992	27454468	exonic	NM_032844	MASTL	AGCAAATTACTAAAATCATATATTAATATGATGGATATCCTTACAACACCATCAATGGCA
ASCRP3001993	6.68254	6.32134	6.53866	5.79574	6.06449	6.02903	hsa_circRNA_104107	hsa_circ_0076410	circBase	chr6	+	42790533	42797910	exonic	NM_015349	GLTSCR1L	AGCAACAATTCTTCTGCCAGAGACCCACAAGCATTGAACTATTTTCTACATGGACCTAGT
ASCRP3001994	6.36284	6.63495	8.24203	5.68793	5.54332	7.38126	hsa_circRNA_046141	hsa_circ_0046141	circBase	chr17	-	79476996	79479168	exonic	NM_001614	ACTG1	AGCAACACGTCATTGTGTAAGGAAAAATAAAAGTGCTGCCGTAACCAAGGCGTCATGGTG
ASCRP3001995	5.63569	5.93588	5.02463	8.87501	5.48546	5.22114	hsa_circRNA_056768	hsa_circ_0056768	circBase	chr2	-	159165944	159201830	exonic	NM_138803	CCDC148	AGCAACAGGAATTGTGTGCTGATCTGAAAGCCAAGATCAGAAAAGCAATGTTGACTTCAA
ASCRP3001996	4.71247	5.68793	5.15856	4.80569	5.02093	5.26244	hsa_circRNA_404154		25242744	chr9	-	26861063	26887511	exonic	NM_024828	CAAP1	AGCAACCTGAAGGTTTGGAATTAAAACAAGGAAACTAAATATATTTTGCCAACTTTGGAA
ASCRP3001997	4.73972	5.58649	5.36227	5.35641	4.73972	4.5058	hsa_circRNA_405362		25070500	chr15	+	59750748	59752405	exonic	NM_152450	FAM81A	AGCAACTTAATCGGGATATCGAGATGTGAATTATTAAAAAGAAAATGGCCCAACGGAGCA
ASCRP3001998	6.6228	7.8125	7.43088	6.12947	7.58535	7.27699	hsa_circRNA_005264	hsa_circ_0005264	circBase	chr8	+	132952745	132968152	exonic	NM_015137	EFR3A	AGCAACTTTTGGGAATATGAATAATGCTGTTAGACCAGTTTTTGCGAGTATGCTGCTGCT
ASCRP3001999	6.27862	8.22926	7.28972	7.07647	6.43825	6.80694	hsa_circRNA_103005	hsa_circ_0059577	circBase	chr20	+	21195172	21196286	exonic	NM_018474	KIZ	AGCAAGAAAGAAAATGTGGCTGCAGATATCCCAATCACAGGCAACAGCATTATTGAGAAA
ASCRP3002000	5.94566	7.21076	7.18455	5.62841	5.7827	5.06469	hsa_circRNA_090183	hsa_circ_0090183	circBase	chrX	+	37265461	37285253	exonic	NM_000950	PRRG1	AGCAAGAGAAGCTTTTGAAAATAATGAAAAAACTGGAATCATCATCCAGGGACGTGCCAG
ASCRP3002001	8.03003	7.55626	9.04522	8.20482	8.97337	8.60041	hsa_circRNA_101287	hsa_circ_0008274	circBase	chr13	-	96485180	96489456	exonic	NM_020121	UGGT2	AGCAAGATACAAGATCTCCCCAATAATATGATTTACCAAGTCGCCATTAAGTCTCTTCCT
ASCRP3002002	6.58948	5.93588	6.25205	6.78039	7.6157	7.49693	hsa_circRNA_007899	hsa_circ_0007899	circBase	chr12	+	6630963	6631203	exonic	NM_014865	NCAPD2	AGCAAGATGATGTATGAAAACACAACTACAGGCCCAGCAGCTTCCACACAAGAAAAGAAT
ASCRP3002003	7.02386	6.76776	5.7827	6.20231	6.78203	6.83037	hsa_circRNA_405195		25070500	chr14	-	31819817	31833504	exonic	NM_015473	HEATR5A	AGCAAGTGGTTCAGTTACATGTTGTTTCTTCAGTTTCTAGTTTCTTGAAGGCTTTCTTCA
ASCRP3002004	7.47243	9.66691	9.07628	6.54124	7.56136	7.10949	hsa_circRNA_085494	hsa_circ_0085494	circBase	chr8	-	125332326	125335616	exonic	NM_194291	TMEM65	AGCAAGTTGACATGTGGCAAACACGTCTTAGTACACATTTGGGAACCCATATTGAAATGT
ASCRP3002005	5.71106	7.04222	5.80222	5.66204	5.50941	5.57645	hsa_circRNA_002125	hsa_circ_0002125	circBase	chr8	+	136554896	136569830	exonic	NM_006558	KHDRBS3	AGCAATAACCAGTTCAACTTTGTGGGGAAACTTTTGGGTCCACGTGGCAATTCTCTGAAG
[truncated: 10,658 more rows]
