# Supplementary material for: The Integrative Regulatory Network of circRNA, microRNA, and mRNA in Atrial Fibrillation
Source: Front Genet. 2019 Jun 13;10:526. doi: 10.3389/fgene.2019.00526 (PMC6584754; doi:10.3389/fgene.2019.00526)
Supplement: TABLE S2 — The 92 atrial fibrillation related microRNAs extracted from HMDD (the Human microRNA Disease Database) v3.0. [file Table_2.XLSX]

## Sheet: TableS2
category	mir	disease	pmid	root_name	doid	icd10cm	mesh	omim	hpo	description
circulation_biomarker_diagnosis_ns	hsa-mir-1266	Atrial Fibrillation	27855199	cardiovascular system disease	DOID:0060224	I48.0	D001281	PS608583	HP:0005110	The Values of Coronary Circulating miRNAs in Patients with Atrial Fibrillation.
circulation_biomarker_diagnosis_ns	hsa-mir-3149	Atrial Fibrillation	27855199	cardiovascular system disease	DOID:0060224	I48.0	D001281	PS608583	HP:0005110	The Values of Coronary Circulating miRNAs in Patients with Atrial Fibrillation.
circulation_biomarker_diagnosis_ns	hsa-mir-3171	Atrial Fibrillation	27855199	cardiovascular system disease	DOID:0060224	I48.0	D001281	PS608583	HP:0005110	The Values of Coronary Circulating miRNAs in Patients with Atrial Fibrillation.
circulation_biomarker_diagnosis_ns	hsa-mir-4279	Atrial Fibrillation	27855199	cardiovascular system disease	DOID:0060224	I48.0	D001281	PS608583	HP:0005110	The Values of Coronary Circulating miRNAs in Patients with Atrial Fibrillation.
circulation_biomarker_diagnosis_ns	hsa-mir-4666a	Atrial Fibrillation	27855199	cardiovascular system disease	DOID:0060224	I48.0	D001281	PS608583	HP:0005110	The Values of Coronary Circulating miRNAs in Patients with Atrial Fibrillation.
circulation_biomarker_diagnosis_ns	hsa-mir-892a	Atrial Fibrillation	27855199	cardiovascular system disease	DOID:0060224	I48.0	D001281	PS608583	HP:0005110	The Values of Coronary Circulating miRNAs in Patients with Atrial Fibrillation.
circulation_biomarker_diagnosis_up	hsa-mir-328	Atrial Fibrillation	26987792	cardiovascular system disease	DOID:0060224	I48.0	D001281	PS608583	HP:0005110	Plasma levels of miR-328 were higher in patients with AF than in control subjects.
circulation_biomarker_prognosis_down	hsa-mir-21	Atrial Fibrillation	29676832	cardiovascular system disease	DOID:0060224	I48.0	D001281	PS608583	HP:0005110	The miRNAs had different expression profiles dependent on the AF condition, with higher expression in the acute new-onset AF than well-controlled AF
circulation_biomarker_prognosis_ns	hsa-mir-1	Atrial Fibrillation	28422282	cardiovascular system disease	DOID:0060224	I48.0	D001281	PS608583	HP:0005110	Analysis of Circulating miR-1, miR-23a, and miR-26a in Atrial Fibrillation Patients Undergoing Coronary Bypass Artery Grafting Surgery.
circulation_biomarker_prognosis_ns	hsa-mir-23a	Atrial Fibrillation	28422282	cardiovascular system disease	DOID:0060224	I48.0	D001281	PS608583	HP:0005110	Analysis of Circulating miR-1, miR-23a, and miR-26a in Atrial Fibrillation Patients Undergoing Coronary Bypass Artery Grafting Surgery.
circulation_biomarker_prognosis_ns	hsa-mir-26a	Atrial Fibrillation	28422282	cardiovascular system disease	DOID:0060224	I48.0	D001281	PS608583	HP:0005110	Analysis of Circulating miR-1, miR-23a, and miR-26a in Atrial Fibrillation Patients Undergoing Coronary Bypass Artery Grafting Surgery.
circulation_biomarker_prognosis_up	hsa-mir-133b	Atrial Fibrillation	29676832	cardiovascular system disease	DOID:0060224	I48.0	D001281	PS608583	HP:0005110	The miRNAs had different expression profiles dependent on the AF condition, with higher expression in the acute new-onset AF than well-controlled AF
circulation_biomarker_prognosis_up	hsa-mir-328	Atrial Fibrillation	29676832	cardiovascular system disease	DOID:0060224	I48.0	D001281	PS608583	HP:0005110	The miRNAs had different expression profiles dependent on the AF condition, with higher expression in the acute new-onset AF than well-controlled AF
circulation_biomarker_prognosis_up	hsa-mir-499	Atrial Fibrillation	29676832	cardiovascular system disease	DOID:0060224	I48.0	D001281	PS608583	HP:0005110	The miRNAs had different expression profiles dependent on the AF condition, with higher expression in the acute new-onset AF than well-controlled AF
genetics_GWAS	hsa-mir-196a2	Atrial Fibrillation	26554236	cardiovascular system disease	DOID:0060224	I48.0	D001281	PS608583	HP:0005110	Our data support that the pre-miR-196a2 polymorphism is associated with AF, and the C allele is a risk factor for AF.
genetics_knock down_promote	hsa-mir-17	Atrial Fibrillation	24927531	cardiovascular system disease	DOID:0060224	I48.0	D001281	PS608583	HP:0005110	miR-17-92 and miR-106b-25 directly repress genes, such as Shox2 and Tbx3, that are required for sinoatrial node development.Together, to our knowledge, these findings provide the first genetic evidence for an miR loss-of-function that increases atrial fibrillation susceptibility.
genetics_knock down_promote	hsa-mir-18	Atrial Fibrillation	24927531	cardiovascular system disease	DOID:0060224	I48.0	D001281	PS608583	HP:0005110	miR-17-92 and miR-106b-25 directly repress genes, such as Shox2 and Tbx3, that are required for sinoatrial node development.Together, to our knowledge, these findings provide the first genetic evidence for an miR loss-of-function that increases atrial fibrillation susceptibility.
genetics_knock down_promote	hsa-mir-19a	Atrial Fibrillation	24927531	cardiovascular system disease	DOID:0060224	I48.0	D001281	PS608583	HP:0005110	miR-17-92 and miR-106b-25 directly repress genes, such as Shox2 and Tbx3, that are required for sinoatrial node development.Together, to our knowledge, these findings provide the first genetic evidence for an miR loss-of-function that increases atrial fibrillation susceptibility.
genetics_knock down_promote	hsa-mir-19b-1	Atrial Fibrillation	24927531	cardiovascular system disease	DOID:0060224	I48.0	D001281	PS608583	HP:0005110	miR-17-92 and miR-106b-25 directly repress genes, such as Shox2 and Tbx3, that are required for sinoatrial node development.Together, to our knowledge, these findings provide the first genetic evidence for an miR loss-of-function that increases atrial fibrillation susceptibility.
genetics_knock down_promote	hsa-mir-20a	Atrial Fibrillation	24927531	cardiovascular system disease	DOID:0060224	I48.0	D001281	PS608583	HP:0005110	miR-17-92 and miR-106b-25 directly repress genes, such as Shox2 and Tbx3, that are required for sinoatrial node development.Together, to our knowledge, these findings provide the first genetic evidence for an miR loss-of-function that increases atrial fibrillation susceptibility.
genetics_knock down_promote	hsa-mir-92-1	Atrial Fibrillation	24927531	cardiovascular system disease	DOID:0060224	I48.0	D001281	PS608583	HP:0005110	miR-17-92 and miR-106b-25 directly repress genes, such as Shox2 and Tbx3, that are required for sinoatrial node development.Together, to our knowledge, these findings provide the first genetic evidence for an miR loss-of-function that increases atrial fibrillation susceptibility.
genetics_overexpression_promote	hsa-mir-29a	Atrial Fibrillation	27341015	cardiovascular system disease	DOID:0060224	I48.0	D001281	PS608583	HP:0005110	miR-29a-3p transfection in cardiomyocytes produced the effects on the ICa
other	hsa-mir-1	Atrial Fibrillation	26221584	cardiovascular system disease	DOID:0060224	I48.0	D001281	PS608583	HP:0005110	The results suggest that immediate-early miRNA remodeling coupled with deregulation of TF expression underlies the onset of AF.
other	hsa-mir-106b	Atrial Fibrillation	24927531	cardiovascular system disease	DOID:0060224	I48.0	D001281	PS608583	HP:0005110	miR-17-92 and miR-106b-25 directly repress genes, such as Shox2 and Tbx3, that are required for sinoatrial node development.Together, to our knowledge, these findings provide the first genetic evidence for an miR loss-of-function that increases atrial fibrillation susceptibility.
other	hsa-mir-10a	Atrial Fibrillation	26221584	cardiovascular system disease	DOID:0060224	I48.0	D001281	PS608583	HP:0005110	The results suggest that immediate-early miRNA remodeling coupled with deregulation of TF expression underlies the onset of AF.
other	hsa-mir-10b	Atrial Fibrillation	26221584	cardiovascular system disease	DOID:0060224	I48.0	D001281	PS608583	HP:0005110	The results suggest that immediate-early miRNA remodeling coupled with deregulation of TF expression underlies the onset of AF.
other	hsa-mir-124	Atrial Fibrillation	26567235	cardiovascular system disease	DOID:0060224	I48.0	D001281	PS608583	HP:0005110	In conclusion, the microRNA regulatory network sheds new light on the molecular mechanism of AF with this non-coding regulated model.
other	hsa-mir-126	Atrial Fibrillation	26313139	cardiovascular system disease	DOID:0060224	I48.0	D001281	PS608583	HP:0005110	Biological significance of miR-126 expression in atrial fibrillation and heart failure.
other	hsa-mir-133a-1	Atrial Fibrillation	22407060	cardiovascular system disease	DOID:0060224	I48.0	D001281	PS608583	HP:0005110	both miR-133 and miR-30 play an important role in controlling structural changes in chronic AF
other	hsa-mir-133a-2	Atrial Fibrillation	22407060	cardiovascular system disease	DOID:0060224	I48.0	D001281	PS608583	HP:0005110	both miR-133 and miR-30 play an important role in controlling structural changes in chronic AF
other	hsa-mir-133b	Atrial Fibrillation	22407060	cardiovascular system disease	DOID:0060224	I48.0	D001281	PS608583	HP:0005110	both miR-133 and miR-30 play an important role in controlling structural changes in chronic AF
other	hsa-mir-146a	Atrial Fibrillation	29437577	cardiovascular system disease	DOID:0060224	I48.0	D001281	PS608583	HP:0005110	MiR-146a Regulates Neutrophil Extracellular Trap Formation That Predicts Adverse Cardiovascular Events in Patients With Atrial Fibrillation
other	hsa-mir-146b	Atrial Fibrillation	25617731	cardiovascular system disease	DOID:0060224	I48.0	D001281	PS608583	HP:0005110	miR-146b-5p probably acts as an intracellular mediator in the maladaptive remodeling in atrial fibrosis in atrial fibrillation.
other	hsa-mir-150	Atrial Fibrillation	24462065	cardiovascular system disease	DOID:0060224	I48.0	D001281	PS608583	HP:0005110	Relation of reduced expression of MiR-150 in platelets to atrial fibrillation in patients with chronic systolic heart failure.
other	hsa-mir-183	Atrial Fibrillation	26567235	cardiovascular system disease	DOID:0060224	I48.0	D001281	PS608583	HP:0005110	In conclusion, the microRNA regulatory network sheds new light on the molecular mechanism of AF with this non-coding regulated model.
other	hsa-mir-192	Atrial Fibrillation	26567235	cardiovascular system disease	DOID:0060224	I48.0	D001281	PS608583	HP:0005110	In conclusion, the microRNA regulatory network sheds new light on the molecular mechanism of AF with this non-coding regulated model.
other	hsa-mir-199a	Atrial Fibrillation	25706326	cardiovascular system disease	DOID:0060224	I48.0	D001281	PS608583	HP:0005110	Our combined transcriptomic analysis and miRNA microarray study of atrial samples from pAF patients revealed novel pathways and miRNA-mRNA regulations that may be relevant in the development of pAF. Future studies are required to investigate the potential involvement of the gonadotropin releasing hormone receptor and p53 pathways in AF pathogenesis.
other	hsa-mir-208b	Atrial Fibrillation	27545043	cardiovascular system disease	DOID:0060224	I48.0	D001281	PS608583	HP:0005110	miR-208b upregulation interferes with calcium handling in HL-1 atrial myocytes: Implications in human chronic atrial fibrillation.
other	hsa-mir-21	Atrial Fibrillation	26221584	cardiovascular system disease	DOID:0060224	I48.0	D001281	PS608583	HP:0005110	The results suggest that immediate-early miRNA remodeling coupled with deregulation of TF expression underlies the onset of AF.
other	hsa-mir-215	Atrial Fibrillation	26567235	cardiovascular system disease	DOID:0060224	I48.0	D001281	PS608583	HP:0005110	In conclusion, the microRNA regulatory network sheds new light on the molecular mechanism of AF with this non-coding regulated model.
other	hsa-mir-26b	Atrial Fibrillation	26567235	cardiovascular system disease	DOID:0060224	I48.0	D001281	PS608583	HP:0005110	In conclusion, the microRNA regulatory network sheds new light on the molecular mechanism of AF with this non-coding regulated model.
other	hsa-mir-29	Atrial Fibrillation	24085039	cardiovascular system disease	DOID:0060224	I48.0	D001281	PS608583	HP:0005110	These new insights into mir29’s functions further support a role for the adaptive immune system in the immunopathogenesis of AF. We recommend that AF investigators team up with immunologists in search for pathogenic T cells.
other	hsa-mir-30a	Atrial Fibrillation	22407060	cardiovascular system disease	DOID:0060224	I48.0	D001281	PS608583	HP:0005110	both miR-133 and miR-30 play an important role in controlling structural changes in chronic AF
other	hsa-mir-30b	Atrial Fibrillation	22407060	cardiovascular system disease	DOID:0060224	I48.0	D001281	PS608583	HP:0005110	both miR-133 and miR-30 play an important role in controlling structural changes in chronic AF
other	hsa-mir-30c-1	Atrial Fibrillation	22407060	cardiovascular system disease	DOID:0060224	I48.0	D001281	PS608583	HP:0005110	both miR-133 and miR-30 play an important role in controlling structural changes in chronic AF
other	hsa-mir-30c-2	Atrial Fibrillation	22407060	cardiovascular system disease	DOID:0060224	I48.0	D001281	PS608583	HP:0005110	both miR-133 and miR-30 play an important role in controlling structural changes in chronic AF
other	hsa-mir-30d	Atrial Fibrillation	22407060	cardiovascular system disease	DOID:0060224	I48.0	D001281	PS608583	HP:0005110	both miR-133 and miR-30 play an important role in controlling structural changes in chronic AF
other	hsa-mir-355p	Atrial Fibrillation	26567235	cardiovascular system disease	DOID:0060224	I48.0	D001281	PS608583	HP:0005110	In conclusion, the microRNA regulatory network sheds new light on the molecular mechanism of AF with this non-coding regulated model.
target gene	hsa-mir-199a	Atrial Fibrillation	26888839	cardiovascular system disease	DOID:0060224	I48.0	D001281	PS608583	HP:0005110	miRNAs regulate the occurrence and development of AF. RFA can change the expression of miRNAs in AF patients, which may be important for reversing the electrical and structural remodeling and maintaining sinus rhythm after RFA.miRNAs, such as miR-30b-5p, miR-377-5p and miR-199a-3p/miR-199b-3p etc., might become the target markers for early diagnosis and intervention of AF in future.
target gene	hsa-mir-199b	Atrial Fibrillation	26888839	cardiovascular system disease	DOID:0060224	I48.0	D001281	PS608583	HP:0005110	miRNAs regulate the occurrence and development of AF. RFA can change the expression of miRNAs in AF patients, which may be important for reversing the electrical and structural remodeling and maintaining sinus rhythm after RFA.miRNAs, such as miR-30b-5p, miR-377-5p and miR-199a-3p/miR-199b-3p etc., might become the target markers for early diagnosis and intervention of AF in future.
target gene	hsa-mir-21	Atrial Fibrillation	28495464	cardiovascular system disease	DOID:0060224	I48.0	D001281	PS608583	HP:0005110	MicroRNA-21 via Dysregulation of WW Domain-Containing Protein 1 Regulate Atrial Fibrosis in Atrial Fibrillation.
target gene	hsa-mir-30b	Atrial Fibrillation	26888839	cardiovascular system disease	DOID:0060224	I48.0	D001281	PS608583	HP:0005110	miRNAs regulate the occurrence and development of AF. RFA can change the expression of miRNAs in AF patients, which may be important for reversing the electrical and structural remodeling and maintaining sinus rhythm after RFA.miRNAs, such as miR-30b-5p, miR-377-5p and miR-199a-3p/miR-199b-3p etc., might become the target markers for early diagnosis and intervention of AF in future.
target gene	hsa-mir-377	Atrial Fibrillation	26888839	cardiovascular system disease	DOID:0060224	I48.0	D001281	PS608583	HP:0005110	miRNAs regulate the occurrence and development of AF. RFA can change the expression of miRNAs in AF patients, which may be important for reversing the electrical and structural remodeling and maintaining sinus rhythm after RFA.miRNAs, such as miR-30b-5p, miR-377-5p and miR-199a-3p/miR-199b-3p etc., might become the target markers for early diagnosis and intervention of AF in future.
therapeutic target	hsa-mir-106b	Atrial Fibrillation	25389315	cardiovascular system disease	DOID:0060224	I48.0	D001281	PS608583	HP:0005110	miR-106b-25 cluster-mediated post-transcriptional regulation of RyR2 is a potential molecular mechanism involved in paroxysmal AF pathogenesis. As such, the miR-106b-25 cluster could be a novel gene-therapy target in AF associated with enhanced RyR2 expression.
therapeutic target	hsa-mir-25	Atrial Fibrillation	25389315	cardiovascular system disease	DOID:0060224	I48.0	D001281	PS608583	HP:0005110	miR-106b-25 cluster-mediated post-transcriptional regulation of RyR2 is a potential molecular mechanism involved in paroxysmal AF pathogenesis. As such, the miR-106b-25 cluster could be a novel gene-therapy target in AF associated with enhanced RyR3 expression
therapeutic target	hsa-mir-93	Atrial Fibrillation	25389315	cardiovascular system disease	DOID:0060224	I48.0	D001281	PS608583	HP:0005110	miR-106b-25 cluster-mediated post-transcriptional regulation of RyR2 is a potential molecular mechanism involved in paroxysmal AF pathogenesis. As such, the miR-106b-25 cluster could be a novel gene-therapy target in AF associated with enhanced RyR4 expression
tissue_expression_down	hsa-mir-193a	Atrial Fibrillation	22944230	cardiovascular system disease	DOID:0060224	I48.0	D001281	PS608583	HP:0005110	MiR-155, miR-142-3p, miR-19b, miR-223, miR-146b-5p, miR-486-5p, miR-301b, miR-193b, miR-519b were found to be up-regulated by > 2 folds whereas miR-193a-5p was down-regulated in left atrial appendage (LAA) in patients with atrial fibrillation.
tissue_expression_ns	hsa-mir-1	Atrial Fibrillation	24461008	cardiovascular system disease	DOID:0060224	I48.0	D001281	PS608583	HP:0005110	AF alters the miRNA expression profiles of the left atria of MS patients. These findings may be useful for the biological understanding of AF in MS patients.
tissue_expression_ns	hsa-mir-106a	Atrial Fibrillation	24824214	cardiovascular system disease	DOID:0060224	I48.0	D001281	PS608583	HP:0005110	Mitochondrial respiration and microRNA expression in right and left atrium of patients with atrial fibrillation.
tissue_expression_ns	hsa-mir-106b	Atrial Fibrillation	24824214	cardiovascular system disease	DOID:0060224	I48.0	D001281	PS608583	HP:0005110	Mitochondrial respiration and microRNA expression in right and left atrium of patients with atrial fibrillation.
tissue_expression_ns	hsa-mir-144	Atrial Fibrillation	24824214	cardiovascular system disease	DOID:0060224	I48.0	D001281	PS608583	HP:0005110	Mitochondrial respiration and microRNA expression in right and left atrium of patients with atrial fibrillation.
tissue_expression_ns	hsa-mir-15b	Atrial Fibrillation	24824214	cardiovascular system disease	DOID:0060224	I48.0	D001281	PS608583	HP:0005110	Mitochondrial respiration and microRNA expression in right and left atrium of patients with atrial fibrillation.
tissue_expression_ns	hsa-mir-19	Atrial Fibrillation	24824214	cardiovascular system disease	DOID:0060224	I48.0	D001281	PS608583	HP:0005110	Mitochondrial respiration and microRNA expression in right and left atrium of patients with atrial fibrillation.
tissue_expression_ns	hsa-mir-208a	Atrial Fibrillation	24824214	cardiovascular system disease	DOID:0060224	I48.0	D001281	PS608583	HP:0005110	Mitochondrial respiration and microRNA expression in right and left atrium of patients with atrial fibrillation.
tissue_expression_ns	hsa-mir-21	Atrial Fibrillation	24069193	cardiovascular system disease	DOID:0060224	I48.0	D001281	PS608583	HP:0005110	The expression of miRNA-21 in human atrial tissue was found to be related to atrial fibrosis and might affect AF occurrence, indicating its usefulness as a biomarker for cardiac surgery management.
tissue_expression_ns	hsa-mir-23a	Atrial Fibrillation	24824214	cardiovascular system disease	DOID:0060224	I48.0	D001281	PS608583	HP:0005110	Mitochondrial respiration and microRNA expression in right and left atrium of patients with atrial fibrillation.
tissue_expression_ns	hsa-mir-25	Atrial Fibrillation	24824214	cardiovascular system disease	DOID:0060224	I48.0	D001281	PS608583	HP:0005110	Mitochondrial respiration and microRNA expression in right and left atrium of patients with atrial fibrillation.
tissue_expression_ns	hsa-mir-26a	Atrial Fibrillation	24461008	cardiovascular system disease	DOID:0060224	I48.0	D001281	PS608583	HP:0005110	AF alters the miRNA expression profiles of the left atria of MS patients. These findings may be useful for the biological understanding of AF in MS patients.
tissue_expression_ns	hsa-mir-30a	Atrial Fibrillation	24824214	cardiovascular system disease	DOID:0060224	I48.0	D001281	PS608583	HP:0005110	Mitochondrial respiration and microRNA expression in right and left atrium of patients with atrial fibrillation.
tissue_expression_ns	hsa-mir-3613	Atrial Fibrillation	24461008	cardiovascular system disease	DOID:0060224	I48.0	D001281	PS608583	HP:0005110	AF alters the miRNA expression profiles of the left atria of MS patients. These findings may be useful for the biological understanding of AF in MS patients.
tissue_expression_ns	hsa-mir-363	Atrial Fibrillation	24824214	cardiovascular system disease	DOID:0060224	I48.0	D001281	PS608583	HP:0005110	Mitochondrial respiration and microRNA expression in right and left atrium of patients with atrial fibrillation.
tissue_expression_ns	hsa-mir-451	Atrial Fibrillation	24824214	cardiovascular system disease	DOID:0060224	I48.0	D001281	PS608583	HP:0005110	Mitochondrial respiration and microRNA expression in right and left atrium of patients with atrial fibrillation.
tissue_expression_ns	hsa-mir-466	Atrial Fibrillation	24461008	cardiovascular system disease	DOID:0060224	I48.0	D001281	PS608583	HP:0005110	AF alters the miRNA expression profiles of the left atria of MS patients. These findings may be useful for the biological understanding of AF in MS patients.
tissue_expression_ns	hsa-mir-486	Atrial Fibrillation	24824214	cardiovascular system disease	DOID:0060224	I48.0	D001281	PS608583	HP:0005110	Mitochondrial respiration and microRNA expression in right and left atrium of patients with atrial fibrillation.
tissue_expression_ns	hsa-mir-574	Atrial Fibrillation	24461008	cardiovascular system disease	DOID:0060224	I48.0	D001281	PS608583	HP:0005110	AF alters the miRNA expression profiles of the left atria of MS patients. These findings may be useful for the biological understanding of AF in MS patients.
tissue_expression_ns	hsa-mir-590	Atrial Fibrillation	24824214	cardiovascular system disease	DOID:0060224	I48.0	D001281	PS608583	HP:0005110	Mitochondrial respiration and microRNA expression in right and left atrium of patients with atrial fibrillation.
tissue_expression_ns	hsa-mir-93	Atrial Fibrillation	24824214	cardiovascular system disease	DOID:0060224	I48.0	D001281	PS608583	HP:0005110	Mitochondrial respiration and microRNA expression in right and left atrium of patients with atrial fibrillation.
tissue_expression_up	hsa-mir-142	Atrial Fibrillation	22944230	cardiovascular system disease	DOID:0060224	I48.0	D001281	PS608583	HP:0005110	MiR-155, miR-142-3p, miR-19b, miR-223, miR-146b-5p, miR-486-5p, miR-301b, miR-193b, miR-519b were found to be up-regulated by > 2 folds whereas miR-193a-5p was down-regulated in left atrial appendage (LAA) in patients with atrial fibrillation.
tissue_expression_up	hsa-mir-146b	Atrial Fibrillation	22944230	cardiovascular system disease	DOID:0060224	I48.0	D001281	PS608583	HP:0005110	MiR-155, miR-142-3p, miR-19b, miR-223, miR-146b-5p, miR-486-5p, miR-301b, miR-193b, miR-519b were found to be up-regulated by > 2 folds whereas miR-193a-5p was down-regulated in left atrial appendage (LAA) in patients with atrial fibrillation.
tissue_expression_up	hsa-mir-146b	Atrial Fibrillation	26319023	cardiovascular system disease	DOID:0060224	I48.0	D001281	PS608583	HP:0005110	Expression of inflammation-associated miRNAs is significantly up-regulated in the left atrial appendage of patients with non-valvular paroxysmal atrial fibrillation, which may play a significant role in electrical and structural remodeling.
tissue_expression_up	hsa-mir-155	Atrial Fibrillation	22944230	cardiovascular system disease	DOID:0060224	I48.0	D001281	PS608583	HP:0005110	MiR-155, miR-142-3p, miR-19b, miR-223, miR-146b-5p, miR-486-5p, miR-301b, miR-193b, miR-519b were found to be up-regulated by > 2 folds whereas miR-193a-5p was down-regulated in left atrial appendage (LAA) in patients with atrial fibrillation.
tissue_expression_up	hsa-mir-155	Atrial Fibrillation	26319023	cardiovascular system disease	DOID:0060224	I48.0	D001281	PS608583	HP:0005110	Expression of inflammation-associated miRNAs is significantly up-regulated in the left atrial appendage of patients with non-valvular paroxysmal atrial fibrillation, which may play a significant role in electrical and structural remodeling.
tissue_expression_up	hsa-mir-193b	Atrial Fibrillation	22944230	cardiovascular system disease	DOID:0060224	I48.0	D001281	PS608583	HP:0005110	MiR-155, miR-142-3p, miR-19b, miR-223, miR-146b-5p, miR-486-5p, miR-301b, miR-193b, miR-519b were found to be up-regulated by > 2 folds whereas miR-193a-5p was down-regulated in left atrial appendage (LAA) in patients with atrial fibrillation.
tissue_expression_up	hsa-mir-19a	Atrial Fibrillation	22944230	cardiovascular system disease	DOID:0060224	I48.0	D001281	PS608583	HP:0005110	MiR-155, miR-142-3p, miR-19b, miR-223, miR-146b-5p, miR-486-5p, miR-301b, miR-193b, miR-519b were found to be up-regulated by > 2 folds whereas miR-193a-5p was down-regulated in left atrial appendage (LAA) in patients with atrial fibrillation.
tissue_expression_up	hsa-mir-19b	Atrial Fibrillation	26319023	cardiovascular system disease	DOID:0060224	I48.0	D001281	PS608583	HP:0005110	Expression of inflammation-associated miRNAs is significantly up-regulated in the left atrial appendage of patients with non-valvular paroxysmal atrial fibrillation, which may play a significant role in electrical and structural remodeling.
tissue_expression_up	hsa-mir-19b-1	Atrial Fibrillation	22944230	cardiovascular system disease	DOID:0060224	I48.0	D001281	PS608583	HP:0005110	MiR-155, miR-142-3p, miR-19b, miR-223, miR-146b-5p, miR-486-5p, miR-301b, miR-193b, miR-519b were found to be up-regulated by > 2 folds whereas miR-193a-5p was down-regulated in left atrial appendage (LAA) in patients with atrial fibrillation.
tissue_expression_up	hsa-mir-19b-2	Atrial Fibrillation	22944230	cardiovascular system disease	DOID:0060224	I48.0	D001281	PS608583	HP:0005110	MiR-155, miR-142-3p, miR-19b, miR-223, miR-146b-5p, miR-486-5p, miR-301b, miR-193b, miR-519b were found to be up-regulated by > 2 folds whereas miR-193a-5p was down-regulated in left atrial appendage (LAA) in patients with atrial fibrillation.
tissue_expression_up	hsa-mir-223	Atrial Fibrillation	22944230	cardiovascular system disease	DOID:0060224	I48.0	D001281	PS608583	HP:0005110	MiR-155, miR-142-3p, miR-19b, miR-223, miR-146b-5p, miR-486-5p, miR-301b, miR-193b, miR-519b were found to be up-regulated by > 2 folds whereas miR-193a-5p was down-regulated in left atrial appendage (LAA) in patients with atrial fibrillation.
tissue_expression_up	hsa-mir-328	Atrial Fibrillation	23710743	cardiovascular system disease	DOID:0060224	I48.0	D001281	PS608583	HP:0005110	miR-328 expression is significantly increased in patients with AF
tissue_expression_up	hsa-mir-483	Atrial Fibrillation	27422887	cardiovascular system disease	DOID:0060224	I48.0	D001281	PS608583	HP:0005110	Sixteen microRNAs were differentially expressed in the atrial myocardium of POAF patients when compared with those maintaining sinus rhythm. miR-208a was the most underexpressed [fold change (FC) = 2.458] and miR-483-5p the most overexpressed (FC = 1.804).
tissue_expression_up	hsa-mir-486	Atrial Fibrillation	22944230	cardiovascular system disease	DOID:0060224	I48.0	D001281	PS608583	HP:0005110	MiR-155, miR-142-3p, miR-19b, miR-223, miR-146b-5p, miR-486-5p, miR-301b, miR-193b, miR-519b were found to be up-regulated by > 2 folds whereas miR-193a-5p was down-regulated in left atrial appendage (LAA) in patients with atrial fibrillation.
tissue_expression_up	hsa-mir-519b	Atrial Fibrillation	22944230	cardiovascular system disease	DOID:0060224	I48.0	D001281	PS608583	HP:0005110	MiR-155, miR-142-3p, miR-19b, miR-223, miR-146b-5p, miR-486-5p, miR-301b, miR-193b, miR-519b were found to be up-regulated by > 2 folds whereas miR-193a-5p was down-regulated in left atrial appendage (LAA) in patients with atrial fibrillation.
