# Supplementary material for: The Integrative Regulatory Network of circRNA, microRNA, and mRNA in Atrial Fibrillation
Source: Front Genet. 2019 Jun 13;10:526. doi: 10.3389/fgene.2019.00526 (PMC6584754; doi:10.3389/fgene.2019.00526)
Supplement: TABLE S3 — These differentially expressed circRNAs between atrial fibrillation patients and healthy controls. [file Table_3.XLS]

## Sheet: up_Patient_vs_Control
probeID	P-value	FC (abs)	Regulation	circRNA	Alias	source	chrom	strand	txStart	txEnd	circRNA_type	best_transcript	GeneSymbol	Sequence
ASCRP3000013	0.0452105	4.23308	up	hsa_circRNA_104195	hsa_circ_0002198	circBase	chr6	+	136472297	136476896	exonic	NM_018945	PDE7B	AAAAACTAACCACCATCTTGCAAACCTATATCAGGAAACAGCCTGGTAACACTGTTGTGC
ASCRP3000040	0.0143392	4.47429	up	hsa_circRNA_102799	hsa_circ_0002076	circBase	chr2	-	110321942	110350696	exonic	NM_144710	SEPT10	AAAACAAGCCAGTCAGCTCTTTCAGTCTCACATGGCAACGAAAACAACTTGTATGTCTTC
ASCRP3000059	0.0082583	2.04025	up	hsa_circRNA_102820	hsa_circ_0056439	circBase	chr2	+	128944256	128945188	exonic	NM_020120	UGGT1	AAAAGAACCAAGCCGAGAAGGATCTGCCCAATAACATGATTCATCAGGTGCCAATTAAAT
ASCRP3000071	0.0316392	4.64308	up	hsa_circRNA_405869		25070500	chr2	+	44436353	44436466	intronic	ENST00000459690	PPM1B	AAAAGATTCAGAGTTGGATAAGCACTTGGAATCACGGGTTGAAGTCGAGATAACATGAGT
ASCRP3000074	0.0248317	17.077	up	hsa_circRNA_068655	hsa_circ_0068655	circBase	chr3	-	196129822	196134264	exonic	NM_015562	UBXN7	AAAAGCAGGAAATACTGGTGGAACCAGAACCATTATTTGGTGGTGCAAGTGAAAGTGTAG
ASCRP3000108	0.00326424	4.49774	up	hsa_circRNA_104750	hsa_circ_0008678	circBase	chr9	+	20923658	20933102	exonic	NM_017794	FOCAD	AAAATTGCTGCTTTGACACTAGTCTTGAATACAAGGAGAGTCCGGTAGTGAAAGGCAATG
ASCRP3000244	0.0379889	3.05517	up	hsa_circRNA_104883	hsa_circ_0088090	circBase	chr9	+	115179120	115181238	exonic	NM_032303	HSDL2	AAAGGTGAAATTGCAGTCAATGCATTATGGCCTAAAACAGATCTAAAGCATGTATTCCTT
ASCRP3000292	0.0382069	2.9024	up	hsa_circRNA_100067	hsa_circ_0000020	circBase	chr1	+	15964801	15978390	exonic	NM_032341	DDI2	AAATCAGCAGAGGATGCAGGCAACAGAACATTGAGGAAAACATGACAATAGCTATGGAAG
ASCRP3000342	0.0101556	2.07405	up	hsa_circRNA_002481	hsa_circ_0002481	circBase	chr18	+	43702432	43704859	exonic	NM_138443	HAUS1	AAATTGGAGTCCTATTTAGACTTAATGCCGGGATGTCAAGAAAGCAGAGTTGCATCTGTC
ASCRP3000363	0.0206608	2.57558	up	hsa_circRNA_100080	hsa_circ_0005782	circBase	chr1	-	21097422	21100103	exonic	NM_016287	HP1BP3	AACAAGCACTGAAAAGAGAATTAAATAGAGGAGTCATCAAACAGTGAGAAAGATCAGTCT
ASCRP3000384	0.045784	3.52281	up	hsa_circRNA_000166	hsa_circ_0000512	circBase	chr14	-	20811282	20811436	sense overlapping	NR_002312	RPPH1	AACAGACTCACGGCCAGCGAAGTGAGTTCAATGGCTGAGGTGAGGTGAGTTCCCAGAGAA
ASCRP3000389	0.00601653	3.67675	up	hsa_circRNA_102517	hsa_circ_0005325	circBase	chr19	+	34921480	34925873	exonic	NM_005499	UBA2	AACAGCTGGGTATCTTGGACAAGTAACTACTATCAAAAAGATTGATCTGGATACTATTGA
ASCRP3000415	0.0144861	3.17764	up	hsa_circRNA_103029	hsa_circ_0059955	circBase	chr20	+	33057852	33059320	exonic	NM_031483	ITCH	AACATTGTTTGAGGATTCCTTTCAACAGAGACAATGGACCTCAGATAGCCTATGTTCGGG
ASCRP3000422	0.0434791	2.89845	up	hsa_circRNA_102984	hsa_circ_0006117	circBase	chr20	+	2944917	2945848	exonic	NM_002836	PTPRA	AACCACTCCAGAAACTTTCCCTCCTTCAGATAAGCATGGATTCCTGGTTCATTCTTGTTC
ASCRP3000423	0.00318744	3.27587	up	hsa_circRNA_001126	hsa_circ_0001126	circBase	chr20	+	2903852	2945848	exonic	NM_002836	PTPRA	AACCACTCCAGAAACTTTCCCTCCTTCAGGTGACACAACTAAAAAAAAACAAAGGTATTT
ASCRP3000455	0.0174334	5.45301	up	hsa_circRNA_104531	hsa_circ_0001771	circBase	chr7	+	155457868	155473602	exonic	NM_053043	RBM33	AACCTTTAGATGAATTTACAATGATGACTTTGACCAGTTTGATAAGCCTGGCGCGGAACG
ASCRP3000463	0.0262454	3.63852	up	hsa_circRNA_104403	hsa_circ_0080628	circBase	chr7	-	74239461	74251505	exonic	NM_173537	GTF2IRD2	AACGGAAATACTCAGGAAGGCAGTGGAGGACTATTTCTGCTTTTGTTATGGGATCATGGC
ASCRP3000497	0.0397417	8.28007	up	hsa_circRNA_103740	hsa_circ_0001439	circBase	chr4	-	129913321	129925031	exonic	NM_144643	SCLT1	AACTGAACAAAGTGTGATAATCGAACAACTCCGAAAAAAACTTAGGTTGCACAGTGAATT
ASCRP3000516	0.023751	4.35912	up	hsa_circRNA_406694		25070500	chr5	-	145083537	145083858	intronic	ENST00000510259	PRELID2	AACTTTAACCACAAAACCTGCTTCTGAACCAACTGAGGAAGACACCTCAGGTTGCAGCTG
ASCRP3000524	0.0279605	3.57377	up	hsa_circRNA_004580	hsa_circ_0004580	circBase	chr20	-	13539654	13568017	exonic	NM_017714	TASP1	AAGAAAAGAAGACAATCAAGTGAGAAGGATTCTCCTTTTACAAATGCAGGAATGGGATCT
ASCRP3000528	0.0279687	4.6505	up	hsa_circRNA_015524	hsa_circ_0015524	circBase	chr1	-	180953812	180957481	exonic	NM_005819	STX6	AAGAAACTTGCAAAAGTATCTCATATGACCAGTGTTGATCGTGGAACAGCAGGATGAGCA
ASCRP3000536	0.0498118	7.18699	up	hsa_circRNA_102032	hsa_circ_0008604	circBase	chr17	+	30498061	30503232	exonic	NM_018307	RHOT1	AAGAACAGACAAAGACAGCAGCTAGAGTTGGGAAGACATCACTGATTATGTCTCTGGTCA
ASCRP3000585	0.0201276	4.18193	up	hsa_circRNA_102726	hsa_circ_0001009	circBase	chr2	-	58449076	58459247	exonic	NM_018062	FANCL	AAGAGATAGGAACTCTTGGTTGGGATAAGGAAGAGACTTCCACCTTAGGATAGTGTTGCC
ASCRP3000615	0.0282866	4.95219	up	hsa_circRNA_102711	hsa_circ_0054406	circBase	chr2	+	44436348	44436466	exonic	NM_002706	PPM1B	AAGATTCAGAGTTGGATAAGCACTTGGAATCACGGGTTGAAGGGAAGTCGAGATAACATG
ASCRP3000631	0.0321402	3.39898	up	hsa_circRNA_403194		25242744	chr4	-	106317405	106359193	exonic	NM_176869	PPA2	AAGCATTGCTTATGAAGAAGTGTAATGGAGGAGCTATAAATTGACTTGGGAAGATCCCCA
ASCRP3000703	0.0467847	3.50935	up	hsa_circRNA_101533	hsa_circ_0003713	circBase	chr15	-	59204761	59205895	exonic	NM_024755	SLTM	AAGGTGAAGATGATACCTTTCTAACAGCCCAAGACTGTGAATTGGAGAATCAAGAGGCAC
ASCRP3000722	0.0406334	3.79226	up	hsa_circRNA_040822	hsa_circ_0040822	circBase	chr16	+	88061088	88069000	exonic	NM_017869	BANP	AAGTCCAGATCACGCAGGACAGCGAGGTCACCTTTTCTATAAATTTGGCATCACAGAATC
ASCRP3000740	0.0322321	2.89402	up	hsa_circRNA_002765	hsa_circ_0002765	circBase	chr10	+	31644075	31676727	intronic	uc010qeg.1	ZEB1	AAGTGTGGAAGCAAAGGTCATCTAATCTTTAAAAGCTGTTTAAGGAAGACAGAGCAGGCA
ASCRP3000747	0.0211315	4.22338	up	hsa_circRNA_102851	hsa_circ_0008032	circBase	chr2	+	172782046	172809519	exonic	NM_003642	HAT1	AAGTTGATGAGAACTTTGACTGTGTAGAGGATTTGGTGCTATGGAGAAATTTTTGGTAGA
ASCRP3000787	0.0430466	3.69772	up	hsa_circRNA_103053	hsa_circ_0007094	circBase	chr20	-	35288739	35299800	exonic	NM_022477	NDRG3	AATACAACTTTGCTAAAGCTCTCTGGCCTGACAACCAATGTTGTGGACATTATTTTGGCT
ASCRP3000810	0.0453103	8.491	up	hsa_circRNA_103887	hsa_circ_0002490	circBase	chr5	+	72370568	72373320	exonic	NM_138782	FCHO2	AATATCAGCAGACTAGAGCAGATTCTTCCAAATGCACAGCTTGTGTTCAGGTGTGTCACG
ASCRP3000812	0.0235592	4.79789	up	hsa_circRNA_001810	hsa_circ_0001810	circBase	chr8	-	71071739	71075089	exonic	NM_006540	NCOA2	AATATCTTTACATATGCTTCACAGGCAAGATCACGTCTCTGGATACCAGCACCATGAGAG
ASCRP3000882	0.0326781	2.78364	up	hsa_circRNA_407027		25070500	chr7	-	151167656	151195266	exonic	ENST00000478470	RHEB	AATGCAGCTTTTTTGGAATCTTCTGCTAAAGAAAATCAGGTTCCTCAAGCCAGGACCTAC
ASCRP3000887	0.0288971	17.7593	up	hsa_circRNA_101102	hsa_circ_0000419	circBase	chr12	+	70193988	70195501	exonic	NM_022456	RAB3IP	AATGCGGAGGACCAAAGCTGACTTATCCTTGTATAATGAATTCCGATTGTGGAAGGATGA
ASCRP3000925	0.0464497	2.10205	up	hsa_circRNA_102973	hsa_circ_0059074	circBase	chr2	+	242346951	242352836	exonic	NM_014808	FARP2	AATTCCATCAGAAGCACGTGGCCAAAGAATGTGGTGCTTCGCCTAGCTGTAAAATTTTTT
ASCRP3000942	0.00754737	3.94457	up	hsa_circRNA_104749	hsa_circ_0086564	circBase	chr9	+	20907148	20933102	exonic	NM_017794	FOCAD	AATTGCTGCTTTGACACTAGTCTTGAATACAAGTTCATATCCAGCTTTCAGAGTGGCACC
ASCRP3000951	0.0359385	3.34106	up	hsa_circRNA_008629	hsa_circ_0008629	circBase	chr10	+	90653627	90665417	sense overlapping	NM_020799	STAMBPL1	AATTTATAACGCCCAAGGATGTGACCTTCTCTTGGATTTTCCTGATTATTATGAGAGGCA
ASCRP3000965	0.00533571	2.2213	up	hsa_circRNA_102855	hsa_circ_0057105	circBase	chr2	+	173433468	173460751	exonic	NR_103729	PDK1	AATTTGGAAGCAAAATCACCAGGACAGCCAATACAAGTGGTTTATGTACCATCCCATCTC
ASCRP3000980	0.0321089	2.85861	up	hsa_circRNA_104317	hsa_circ_0079485	circBase	chr7	-	16341045	16348252	exonic	NM_001101417	ISPD	ACAAACGAGATCTCTATGCGGCTGAATCGATTATTAAGGTGTAGTGACTATGACTTGGAA
ASCRP3000997	0.00585577	2.18719	up	hsa_circRNA_000412	hsa_circ_0000412	circBase	chr12	+	58340777	58347472	exonic	NM_033276	XRCC6BP1	ACAACACCACCAGTGCTGTTAACAAAGATAGACACTTTTCTTGCGAAGACTGTAATGGAA
ASCRP3001000	0.0257024	5.03237	up	hsa_circRNA_104273	hsa_circ_0006107	circBase	chr6	-	170852688	170858201	exonic	NM_002793	PSMB1	ACAACATCATCGGTGGACTTGATGAAGAAGTACTATACTGGCAATTGCTGGAGAAGATTT
ASCRP3001025	0.033305	7.87833	up	hsa_circRNA_102034	hsa_circ_0005397	circBase	chr17	+	30500849	30503232	exonic	NM_018307	RHOT1	ACAAGTCGATGGATTCCTCTCATAAATGAAAGAACAGACAAAGACAGCAGGTTCCTCCCC
ASCRP3001047	0.0379044	18.4007	up	hsa_circRNA_405815		25070500	chr19	-	57967026	57967550	sense overlapping	NM_020633	VN1R1	ACACACCATCATGGGATACCTCAGACAATGGCAGCTTTTGGATTGAAATATTTGCTGAAT
ASCRP3001051	0.0367316	3.36486	up	hsa_circRNA_102658	hsa_circ_0007385	circBase	chr2	-	32142994	32157204	exonic	NM_015955	MEMO1	ACACAGTATTGAAATGCATTTGCCTTATACAGCTAAAGCCATGGAAAGCCATGCAGGATA
ASCRP3001086	0.0464828	2.47159	up	hsa_circRNA_006409	hsa_circ_0006409	circBase	chr10	+	102697158	102703885	exonic	NM_018121	FAM178A	ACACTTCCTGAAACCAACATTTTAAATGTGGTTAAGATGATGTCAGTTCATACAGACTGT
ASCRP3001136	0.00722597	2.15506	up	hsa_circRNA_100283	hsa_circ_0013222	circBase	chr1	-	94360169	94363454	exonic	NM_002061	GCLM	ACAGCTGTTGACTCACAATGATCCAAAAGCAAAACTGTTCATTGTAGAATCAAACTCTTC
ASCRP3001155	0.0461264	2.11117	up	hsa_circRNA_029998	hsa_circ_0029998	circBase	chr13	-	36822742	36828280	exonic	NM_001144981	CCDC169	ACAGGTGGATCAACTGCCTAGGATGCAAGAGAATCTAGTGAAAACGAATCCTTAAACACA
ASCRP3001161	0.0471892	3.42049	up	hsa_circRNA_030788	hsa_circ_0030788	circBase	chr13	-	101997616	102031004	exonic	NM_052867	NALCN	ACAGTGGCTTTAATGAGATAGGGGGATAGTTCCTATGTGAAAGATCGCTGGTGTGTTTTT
ASCRP3001167	0.0371831	3.38398	up	hsa_circRNA_100752	hsa_circ_0020976	circBase	chr11	-	5367002	5368140	exonic	NR_038321	OR51B5	ACAGTTAGATCTCATCTCTATGGGTGGAAGATGTTGAGAAGGAACAACATGATCTAAGTC
ASCRP3001194	0.0115011	4.0235	up	hsa_circRNA_102525	hsa_circ_0050518	circBase	chr19	+	34922765	34955036	exonic	NM_005499	UBA2	ACATCCTTCATAGGTTGCCAAGGAAAGTGTACTGCAGTTTTACCCGAAAGCTAATATCGT
ASCRP3001214	0.0203669	3.47293	up	hsa_circRNA_102372	hsa_circ_0047721	circBase	chr18	+	51797729	51813781	exonic	NM_007195	POLI	ACATGTAATTCAGAAATTAGGGACAGGAGTTCATGATCAAGTGTTGCCCACACCAAATGC
ASCRP3001232	0.031062	7.84093	up	hsa_circRNA_101462	hsa_circ_0034168	circBase	chr15	-	25650607	25654354	exonic	NM_000462	UBE3A	ACATTGAAGCTAGCCGAATAGTTATTAAGCCTACGCTCAGATCAAGGTAGCAGCTAGACT
ASCRP3001234	0.0216018	4.31558	up	hsa_circRNA_102318	hsa_circ_0008741	circBase	chr18	+	19353584	19359646	exonic	NM_020774	MIB1	ACATTGTAGTACAGTATCCAAGTGGCAATAGGTAACAGAAATCCAGGACTGGAGTGCATC
ASCRP3001255	0.0307288	2.73682	up	hsa_circRNA_004516	hsa_circ_0004516	circBase	chr12	+	110922882	110925748	exonic	NM_013300	FAM216A	ACCAAGGAAACTGTTCATGCAAACAGATAGAATCAAAGATGGATACAAAGTGAACTCACA
ASCRP3001272	0.00443272	2.89464	up	hsa_circRNA_102983	hsa_circ_0005265	circBase	chr20	+	2928627	2945848	exonic	NM_002836	PTPRA	ACCACTCCAGAAACTTTCCCTCCTTCAGGACACATGTTCAAAGAGCATAATTAACTTTTT
ASCRP3001276	0.0333791	4.61606	up	hsa_circRNA_102568	hsa_circ_0051449	circBase	chr19	+	45766370	45769539	exonic	NM_031417	MARK4	ACCAGAAAAATATTGTACACAGGGACCTGAAGGTTGCCATCAAGATTATCGACAAAACCC
ASCRP3001289	0.0392134	2.199	up	hsa_circRNA_405136		25070500	chr13	-	41826780	41828756	exonic	NM_004294	MTRF1	ACCAGCAGATTATGGCCTAAATAAACAAGATGAAAAGCAGTTACAAGAACTTGCACTGGA
ASCRP3001302	0.0357278	10.9155	up	hsa_circRNA_100544	hsa_circ_0017643	circBase	chr10	-	7325865	7327916	exonic	NM_001018039	SFMBT2	ACCAGTTGGTTGGTGTCAAGAGAATAAATACAGAATGGACCCACCTTCAGCAATCAAAGA
ASCRP3001304	0.0197348	2.11121	up	hsa_circRNA_405049		25070500	chr12	+	100598717	100601564	exonic	NM_022496	ACTR6	ACCAGTTTCAAGCAGTATTAAGAGTAAATGGGTTATTCCTAATTGTCAGTTCCGGTCAAA
ASCRP3001313	0.0411903	5.56506	up	hsa_circRNA_004666	hsa_circ_0004666	circBase	chrX	-	154645235	154649223	sense overlapping	TCONS_00017391	XLOC_008269	ACCATGGCTCAGTGGAGTGTTTTACACAATCTGATTATATACATGAGTGCTTCGCTCCTG
ASCRP3001324	0.0424903	6.13018	up	hsa_circRNA_000581	hsa_circ_0000569	circBase	chr14	+	102659799	102661457	exonic	NR_038354	WDR20	ACCCAATCAAAAAAGAAACTAGCAAACTTTTTAATGAGGAAACAATCCCATGAGGTTGGT
ASCRP3001345	0.0305468	4.52129	up	hsa_circRNA_102830	hsa_circ_0001073	circBase	chr2	+	148653869	148657467	exonic	NM_001616	ACVR2A	ACCCTCCTGTACTTGTTCCAACTCAAGTGCTATACTTGGTAGATCAGAAACTCAGGAGTG
ASCRP3001364	0.0340417	2.56012	up	hsa_circRNA_100705	hsa_circ_0008898	circBase	chr10	-	126097110	126100769	exonic	NM_000274	OAT	ACCGTGAAGGGCATTCAGAAATACAAAGCAAAGATTGTTTTTGCAGATCTGTGGTTTTTC
ASCRP3001366	0.00864206	2.10072	up	hsa_circRNA_092382	hsa_circ_0001961	circBase	chr10	+	52907841	52916908	sense overlapping	NM_006258	PRKG1	ACCTAAATGCCAGAGGTTCTTATGGTTTTAACAAAGAGAATACTCATATGGTATTAATCA
ASCRP3001369	0.0193938	2.2594	up	hsa_circRNA_404584		25070500	chr1	+	152221370	152224234	exonic	ENST00000420707	FLG-AS1	ACCTACTACAATTCTTAGCCGATTTTTCCTCTTAGGATTTATTTCCCTGGAGACCTCATG
ASCRP3001372	0.0289542	3.2508	up	hsa_circRNA_102523	hsa_circ_0004956	circBase	chr19	+	34922765	34929671	exonic	NM_005499	UBA2	ACCTATACATTGCATCGTTTGGGCAAAGTACTTGTTCAAGTTGCCAAGGAAAGTGTACTG
ASCRP3001395	0.0248488	4.4028	up	hsa_circRNA_007135	hsa_circ_0007135	circBase	chr7	-	6840578	6841154	exonic	NM_198097	CCZ1B	ACCTGATTGAAGTAAATGGTCTGAGAAAGAACCCCAGTTTAAGTTTATCTACTTCAACCA
ASCRP3001402	0.00911066	12.2416	up	hsa_circRNA_005791	hsa_circ_0005791	circBase	chr14	-	104245081	104263855	exonic	NM_015316	PPP1R13B	ACCTGGAGAAAAACGTACTGAAAATGGGATGATATTAACTGTTTTCTTGAGCAACAATGA
ASCRP3001455	0.0150162	5.34218	up	hsa_circRNA_104274	hsa_circ_0078786	circBase	chr6	-	170855190	170858201	exonic	NM_002793	PSMB1	ACGCTGACAAAGATTATTGAAGCAAGACTAAAGTACTATACTGGCAATTGCTGGAGAAGA
ASCRP3001459	0.0341738	2.90199	up	hsa_circRNA_020354	hsa_circ_0020354	circBase	chr10	-	126799558	126799662	exonic	NM_001329	CTBP2	ACGGACAGCCCATCGTGTGAACTATAGAGTTTGTGGACAGATTTATATTGGGTTTCATCA
ASCRP3001465	0.0424205	2.41137	up	hsa_circRNA_400523		25242744	chr10	-	17401512	17432619	exonic	NM_001004470	ST8SIA6	ACGGCAAGCAGAAGAATATGCAAATTTTAGCACATATCTGAATGAGAAGTCGCTCCAACT
ASCRP3001478	0.0293583	2.73815	up	hsa_circRNA_006589	hsa_circ_0006589	circBase	chr9	-	99122435	99130587	exonic	NM_007001	SLC35D2	ACGTTGGAAACCACATAAGTGGATTATCAAGCACAAGTAAATTAAGTTTCCCGTCACCAA
ASCRP3001496	0.0346819	10.5207	up	hsa_circRNA_100355	hsa_circ_0014614	circBase	chr1	+	155695172	155695810	exonic	NM_004632	DAP3	ACTACATATTCCAGATGGTGAAGACATTCAGTGAAGCTTGCCTGATGGTAAGGAAACCAG
ASCRP3001497	0.0454399	2.70333	up	hsa_circRNA_102839	hsa_circ_0005227	circBase	chr2	+	162036124	162061304	exonic	NM_004180	TANK	ACTACCAAAGACCTGTCATTTACTCCATCCTTTATAGTGATGCTACAGGACGAAGAGGAA
ASCRP3001523	0.0322544	2.00618	up	hsa_circRNA_103415	hsa_circ_0008234	circBase	chr3	-	71090478	71102924	exonic	NM_032682	FOXP1	ACTCCCAAAAGGGAAAGGTTCCCGTGTCAGTGGCTATGATGACACCTCAAGTTATCACTC
ASCRP3001603	0.00102262	3.71353	up	hsa_circRNA_102516	hsa_circ_0050509	circBase	chr19	+	34921480	34924317	exonic	NM_005499	UBA2	ACTGGTTATGAATGCTTTAGATAACAGAGATTGATCTGGATACTATTGATGTAAGCAACC
ASCRP3001604	0.0350953	9.80027	up	hsa_circRNA_100975	hsa_circ_0002100	circBase	chr11	+	120345268	120348235	exonic	NM_015313	ARHGEF12	ACTGGTTTGCAGAGTCCAGAATTTGGATTTAACAAAAAGGAAGATGATTCATGAAGGGCC
ASCRP3001608	0.0330769	2.54049	up	hsa_circRNA_012824	hsa_circ_0012824	circBase	chr1	+	63269389	63307218	exonic	NM_032852	ATG4C	ACTGTCGAAATGTTCAGGACTTCAAACGAGCTTCTGAAGAAATCACCAAGTCAGTATAAA
ASCRP3001609	0.0432244	9.7601	up	hsa_circRNA_004390	hsa_circ_0004390	circBase	chr1	-	85331067	85331821	exonic	NM_012152	LPAR3	ACTGTCTTAGGATGTTCACTTCTCCACAATGAATGAGTGTCACTATGACAAGCACATGGA
ASCRP3001627	0.0393876	2.1487	up	hsa_circRNA_104329	hsa_circ_0005096	circBase	chr7	+	23224688	23224917	exonic	NM_007342	NUPL2	ACTTAGTCCTGATGAGCAGAAAGATGAAAAGAAACTTCTGTAATAATAGACGTGGATGGA
ASCRP3001643	0.0281557	3.15994	up	hsa_circRNA_001788	hsa_circ_0001788	circBase	chr8	+	37623043	37623873	exonic	NM_007198	PROSC	ACTTCATTGGCCACCTACAGAAACAAAATGTCAACAAATTGATGGGATCTCCCAGCCATC
ASCRP3001742	0.0384512	2.53954	up	hsa_circRNA_100582	hsa_circ_0004126	circBase	chr10	+	31661946	31791437	exonic	uc001ivr.4	ZEB1	AGAAGCCAGTGGTCATGATGAAAATGTTTTCAGTTTAAATTCTCAACTGGCAATTGGCCG
ASCRP3001746	0.0258896	9.89633	up	hsa_circRNA_005067	hsa_circ_0005067	circBase	chr1	-	32381491	32385259	intronic	ENST00000602889	RP11-84A19.4	AGAAGGAATCCACGTTCTAGTGAGTTTTTCGTTGGAATATACGTTGCACATTTATGGCGA
ASCRP3001749	0.0383467	2.24958	up	hsa_circRNA_400987		25242744	chr12	-	66923610	66990707	exonic	NM_021150	GRIP1	AGAAGGCAATACCTTTGGTTTTGTAATTCGAGATGAGAGTCCCTACACTAAATCCGCCAG
ASCRP3001792	0.0449286	2.71811	up	hsa_circRNA_007654	hsa_circ_0007654	circBase	chr2	-	110332157	110350696	exonic	NM_144710	SEPT10	AGACACTTGATCTCTTAACCATGAAGAACCTTGACAGCAAGCTCTTTCAGTCTCACATGG
ASCRP3001815	0.0456498	3.48558	up	hsa_circRNA_103893	hsa_circ_0073030	circBase	chr5	-	74135898	74137504	exonic	NM_015566	FAM169A	AGACCCAGAAAATTCTTGCTCTCTTTGCACCTGAAGATTCACTGACAGAGGATGGCATTC
ASCRP3001830	0.0321799	6.04366	up	hsa_circRNA_025951	hsa_circ_0025951	circBase	chr12	+	46230371	46233279	exonic	NM_152641	ARID2	AGACTCATGTAGCATCTGCCCCAGTTTTGGAAAGACATCGTTGATGATAATGAAGTTCGT
ASCRP3001831	0.0254203	2.74985	up	hsa_circRNA_001681	hsa_circ_0001681	circBase	chr7	-	22330793	22357656	exonic	NM_012294	RAPGEF5	AGACTCCGAAGAAAGCAGTGATGAAATTCTTGTGCGTCTAACATCTGCGACTCTATCAAG
ASCRP3001832	0.0347863	2.5064	up	hsa_circRNA_104491	hsa_circ_0003047	circBase	chr7	+	131060182	131130662	exonic	NM_013255	MKLN1	AGACTCTGGGATGGGAACATTTTAGTGGACAAACCAAATGACCAATCTTCAAGATGGTCT
ASCRP3001890	0.00103867	3.54135	up	hsa_circRNA_105012	hsa_circ_0001934	circBase	chrX	+	77270158	77275895	exonic	NM_000052	ATP7A	AGAGGCACAAACATCAAAGGGCAAAACATCAGAGGCTCTTGCAAAGTTAATTTCACTACA
ASCRP3001894	0.0311678	2.01168	up	hsa_circRNA_403022		25242744	chr3	+	178921331	178922376	exonic	NM_006218	PIK3CA	AGAGTACCTTGTTCCAATCCCAGTATATAAGAAGCTGTATAATGCTTGGGAGGATGCCCA
ASCRP3001914	0.000881695	3.05196	up	hsa_circRNA_101243	hsa_circ_0029855	circBase	chr13	+	28834583	28835595	exonic	NM_175854	PAN3	AGATATGCCAGGTGTTTCCAAACTATCATATTTATCCTCCAACTGCACCTCACGTTGCTT
ASCRP3001922	0.0149772	2.7782	up	hsa_circRNA_008304	hsa_circ_0008304	circBase	chr3	-	141811902	141820683	exonic	NM_001178138	TFDP2	AGATCAGAATCTCAGTCCAACAAAAGGTTGTTCTTTTAAAGAATTATTGAAGACGAAGGT
ASCRP3001927	0.0259346	2.53475	up	hsa_circRNA_407116		25070500	chr8	+	109462051	109468159	exonic	NM_014673	EMC2	AGATCCAACTAACACTAAATGAGAGATAAAATGAGAAAATGGAGAGAAGAAAACTCAAGA
ASCRP3001941	0.0243783	7.35236	up	hsa_circRNA_104532	hsa_circ_0001772	circBase	chr7	+	155465560	155473602	exonic	NM_053043	RBM33	AGATGAATTTACATGAACTTGAAGATGATTTACTTGGAGAAGATTTGCTATCTGGCAAAA
ASCRP3001955	0.0256296	2.56103	up	hsa_circRNA_405199		25070500	chr14	-	34595458	34596350	exonic	ENST00000464521	EGLN3	AGATGGAGGAAGCTATTTGACCTGCATCAGACTTTACGTGAACAAAAGGGTGTATCAACC
ASCRP3002031	0.0168834	6.9128	up	hsa_circRNA_006906	hsa_circ_0006906	circBase	chr1	-	53459074	53459374	sense overlapping	ENST00000414168	RP11-334A14.2	AGCAGATCTGGATCATCAAAGACAGTCCTATTTTGTAACGGATTATGATCCAACCAATGA
ASCRP3002032	0.0213248	6.1548	up	hsa_circRNA_004429	hsa_circ_0004429	circBase	chr11	-	14316016	14317401	exonic	NM_012250	RRAS2	AGCAGATCTGGATCATCAAAGACAGTCCTATTTTGTAACGGATTATGATCCAACCATTGA
ASCRP3002041	0.0159564	4.31529	up	hsa_circRNA_102129	hsa_circ_0003871	circBase	chr17	-	49294694	49302570	exonic	NM_017643	MBTD1	AGCAGCTCCGGTTACCTGTTTTAAACATACTGAACATTCTTCACGATCTGAAAGGAAAAG
ASCRP3002052	0.0175796	9.05861	up	hsa_circRNA_002228	hsa_circ_0002228	circBase	chr7	-	16415716	16445962	exonic	NM_001101426	ISPD	AGCATATCAGCAGAGTATGTTGGATAAAGGACATTGTTGTGGCAGTAACTGGAGAGAACA
ASCRP3002058	0.014358	2.07901	up	hsa_circRNA_404471		25070500	chr1	-	33097427	33100393	exonic	NM_178547	ZBTB8OS	AGCATTGATCAAAGAAATTTCAAATTACGATCAATTGGATTTGGATCATACAGCAGATGT
ASCRP3002064	0.018009	5.36096	up	hsa_circRNA_002576	hsa_circ_0002576	circBase	chr8	-	90736856	90737869	exonic	NR_125822	LOC101929709	AGCCAAGCAATACAGGTGGCTTCTTTCAAGAAGTTGGAAAAGTTCATTGGAAATTTCTGC
ASCRP3002071	0.0179338	3.13893	up	hsa_circRNA_092562	hsa_circ_0001617	circBase	chr6	-	86267693	86284096	exonic	NM_020468	SNX14	AGCCAGACAGAAAGGTATATTCATATTTTAATGATCTTCTGGTCATTTGTTGCTGGAGTT
ASCRP3002074	0.0124404	2.49887	up	hsa_circRNA_006023	hsa_circ_0006023	circBase	chr2	+	27900161	27900791	exonic	NM_018158	SLC4A1AP	AGCCAGCAGAGATTCCAGAACTAAAAAAGTTGCAAAATTAAATGATGCTGAAAGGGAACT
ASCRP3002077	0.0433009	3.87931	up	hsa_circRNA_005525	hsa_circ_0005525	circBase	chr18	-	55398858	55399064	sense overlapping	NM_005603	ATP8B1	AGCCATTCAGAAAAGCAGGTAGTTCCAATTTGCCAGCAGAATGAGTACAGAAAGAGACTC
ASCRP3002102	0.0022539	3.82726	up	hsa_circRNA_103614	hsa_circ_0001398	circBase	chr4	+	25334804	25335610	exonic	NM_024936	ZCCHC4	AGCCTTTTATTGGATATTGATTTTCGGTACTTGAAGTTTATTGAGTTGCCCTTGACTCAG
ASCRP3002122	0.0256561	9.24879	up	hsa_circRNA_101463	hsa_circ_0000586	circBase	chr15	-	25650607	25657118	exonic	NM_000462	UBE3A	AGCTAGCCGAATGTTAAAAATCTGTAAGAGCCTGATTTTAGAATTCACCAGCTCCTCAGA
ASCRP3002157	0.00808023	6.12075	up	hsa_circRNA_406303		25070500	chr3	-	72881519	72893604	exonic	uc010hod.3	SHQ1	AGCTGGCCAAGTTTGATCCTGATCATTATCTGACTTCATGAGACCTGTGTTAAATCTGCA
ASCRP3002168	0.0160087	6.27223	up	hsa_circRNA_005843	hsa_circ_0005843	circBase	chr2	-	186946056	186951097	sense overlapping	NR_110218	LINC01473	AGCTTCCAAATCAGCACAGTTTTTAAAGTATCTAGTGTATATAAGGACAAGCCATTCTCA
ASCRP3002169	0.042614	7.33062	up	hsa_circRNA_003484	hsa_circ_0003484	circBase	chr2	-	215657020	215661841	exonic	NM_000465	BARD1	AGCTTCGAAATTTGCTACATGACAATGAGCTGTCAGTACTAACATTCTGAGAGAGCCTGT
ASCRP3002176	0.0341256	5.204	up	hsa_circRNA_000585	hsa_circ_0000515	circBase	chr14	-	20811305	20811534	sense overlapping	NR_002312	RPPH1	AGCTTGGAACAGACTCACGGCCAGCGAACTGAGTGCGTCCTGTCACTCCACTCCCATGTC
ASCRP3002217	0.03406	2.92759	up	hsa_circRNA_401719		25242744	chr17	+	15905228	15909882	exonic	NM_017775	TTC19	AGGAATTAGCAGAAGACATTATGTCAGTTGAGCATTATGAAAGATGAGCCAGAAGAGGCT
ASCRP3002220	0.0289623	4.67561	up	hsa_circRNA_001468	hsa_circ_0000444	circBase	chr12	-	116668337	116678267	sense overlapping	NM_015335	MED13L	AGGAATTGTATTTGCAGTATTTGGATTTATTTATTTTTCAGATTGATGTCAGGGTTTCTG
ASCRP3002222	0.0207217	4.37448	up	hsa_circRNA_103008	hsa_circ_0003298	circBase	chr20	+	21346058	21349228	exonic	NM_012255	XRN2	AGGACAAGCCCAGATTCCAAAACTTATGTCAATATTAATTTTAAAGACCCACAGTTTGCT
ASCRP3002224	0.0492324	2.24521	up	hsa_circRNA_103734	hsa_circ_0009133	circBase	chr4	-	128842678	128861152	exonic	NM_152778	MFSD8	AGGACCAAAACCTCAGTTTTTCAGACTTGTTTTACATTCCTTGGAGAAAAAGGTGTGACA
ASCRP3002239	0.0173927	3.29249	up	hsa_circRNA_102289	hsa_circ_0046760	circBase	chr18	-	6237962	6312055	exonic	NM_173464	L3MBTL4	AGGAGAATGGAAGAACTCTGATAGCACCCCAAGATTGCTATGCTATGCCTTGTATGACTA
ASCRP3002248	0.0456016	4.17516	up	hsa_circRNA_006560	hsa_circ_0006560	circBase	chr3	-	122081814	122084313	exonic	ENST00000466854	CCDC58	AGGAGCTGGAAGTTTGCTATGAAGATTATGGAATCAGAGAGAGCTCTTGGAGATGGTACA
ASCRP3002265	0.0317478	3.36409	up	hsa_circRNA_102957	hsa_circ_0001116	circBase	chr2	-	239090705	239093928	exonic	NM_030768	ILKAP	AGGATACAGAAGGCTGGAGGAAACGTCAGTACTCGGGTTTCATATTTTGCTGTTTTTGAT
ASCRP3002284	0.0179851	3.44863	up	hsa_circRNA_101019	hsa_circ_0006420	circBase	chr12	+	19615443	19626289	exonic	NM_153207	AEBP2	AGGCATATGCTGACACACAGTGGAGACAAACCTTTCAAGCATAAGCAGTACTATAATGGA
ASCRP3002331	0.00406857	2.58394	up	hsa_circRNA_100895	hsa_circ_0023704	circBase	chr11	-	77394754	77396204	exonic	NM_016578	RSF1	AGGTCAACAAGAACAAGGAAATGTATAAGCTACAGAAAAGAACGCTTGGTGTATGTTGGT
ASCRP3002350	0.0337178	5.25508	up	hsa_circRNA_103570	hsa_circ_0008439	circBase	chr3	+	197592293	197593090	exonic	NM_032773	LRCH3	AGGTGTCAGGGCAGAAACCAACAAAGAGTGATGACAGACCTAATGCTCTATTAAGTTCAC
ASCRP3002352	0.0454765	4.26086	up	hsa_circRNA_006776	hsa_circ_0006776	circBase	chr22	-	28910744	28915308	intronic	ENST00000397906	TTC28	AGGTTCAACTTGGCAAATGTAGTGTTCAGTAAAATGACCAAAGCAAAATTGAAGTGCCAG
ASCRP3002376	0.0262233	3.67177	up	hsa_circRNA_006222	hsa_circ_0006222	circBase	chr12	-	48477373	48491907	exonic	NR_051991	SENP1	AGTACAGCAGAAGAGATGATATTGCTGATAGGATGAGGATGGATGCTGGAGAAGTGACTT
ASCRP3002382	0.0225658	2.18764	up	hsa_circRNA_023670	hsa_circ_0023670	circBase	chr11	+	76696686	76709865	exonic	NM_018367	ACER3	AGTACTTCGATCTATTTATATTGTTACATGGTTTGAATGTTTCAAGATCAAGAACTCAGT
ASCRP3002403	0.0430777	7.49981	up	hsa_circRNA_101436	hsa_circ_0000567	circBase	chr14	-	99924615	99932150	exonic	NM_032233	SETD3	AGTCATCCAGTCAGAAAAATGGGTAAGAAGAGTCGAGTAAAAACTCAGAAATCTGGCACT
ASCRP3002419	0.0245976	2.00837	up	hsa_circRNA_101317	hsa_circ_0004137	circBase	chr14	-	23375403	23378804	exonic	NM_018107	RBM23	AGTCCTCCACTTGCCACTGGGATGAGCAACAAAGGAAAGAAGTTAAAAAGGATTATCCTA
ASCRP3002437	0.0143182	2.13163	up	hsa_circRNA_404614		25070500	chr1	-	176113140	176145143	sense overlapping	NM_022457	RFWD2	AGTGAAAGCATTCAACGTGTCACCATTAGCTACAAGTGTATTCATCAGAGTTTGGAGGAC
ASCRP3002472	0.0208892	3.67156	up	hsa_circRNA_104402	hsa_circ_0005811	circBase	chr7	-	74239461	74248066	exonic	NM_173537	GTF2IRD2	AGTGGAGGACTATTTCTGCTTTTGTTATGTGTAAAGAACTGGCCAAGTCCAAGGCAGAAG
ASCRP3002492	0.0426075	2.68884	up	hsa_circRNA_103782	hsa_circ_0009053	circBase	chr5	-	6622128	6625782	exonic	NM_017755	NSUN2	AGTTAATTGAAATGCTACATGCCGACATGAATGTCCCCTTTCCAGGTATCCTGAAGAACT
ASCRP3002522	0.014271	2.39272	up	hsa_circRNA_004182	hsa_circ_0004182	circBase	chr2	+	36596250	36623930	intronic	ENST00000426856	CRIM1	AGTTTCCAAGTCAGGATATGTGCCTTTCAGCTTTAAAGAGAATTGAAGGTTGGTTGGTGC
ASCRP3002604	0.0299084	4.6859	up	hsa_circRNA_078353	hsa_circ_0078353	circBase	chr6	+	155054511	155116273	exonic	NM_014892	SCAF8	ATACACTTGCGGCTGTAGCTCAGATCTTGCAAAGTCCTCAAGGCCAGCAGGCGGATCCCC
ASCRP3002632	0.0367133	10.8585	up	hsa_circRNA_100560	hsa_circ_0000220	circBase	chr10	-	15863654	15889942	exonic	NM_024948	FAM188A	ATACTGTAAGGGTTTGTGTTTAGTGAATCAGAGGGATCTGCATTAGAACAGTTTGAAGGT
ASCRP3002646	0.0244894	6.7225	up	hsa_circRNA_102298	hsa_circ_0046881	circBase	chr18	-	9588086	9588851	exonic	NM_005134	PPP4R1	ATAGCAATGATGATGTGAAAACAGAAGCTGTGGCTAACCAACTGTGAGAGCGGAGCTGAT
ASCRP3002649	0.0262993	2.68522	up	hsa_circRNA_104747	hsa_circ_0086563	circBase	chr9	+	20907148	20926416	exonic	NM_017794	FOCAD	ATAGCCATTACCAACCCAGAGGGCAACTTCTCTCCTGGTTTTATTATGTTCATATCCAGC
ASCRP3002654	0.0114064	2.27763	up	hsa_circRNA_104462	hsa_circ_0001739	circBase	chr7	+	111926927	111927129	exonic	NM_021994	ZNF277	ATAGCTGATGTCAAGTTGGTTGCTGATTTCCAAAGACAGTAAGGATTGTATCCTGGAGCC
ASCRP3002800	0.0360983	17.7219	up	hsa_circRNA_092476	hsa_circ_0000963	circBase	chr19	-	57967020	57967550	exonic	ENST00000596831	AC004076.9	ATCATGGTCCTGGGATACCTCAGACAATGGCAGCTTTTGGATTGAAATATTTGCTGAATG
ASCRP3002860	0.0259708	4.73235	up	hsa_circRNA_104576	hsa_circ_0001785	circBase	chr8	+	28013458	28019595	exonic	NM_018091	ELP3	ATCGCTGTGATATCAGGGATATTCCAATGCCTTTAGTTAGCTCAGGAGTAGAGCATGGTA
ASCRP3002878	0.0390548	7.60243	up	hsa_circRNA_100782	hsa_circ_0000284	circBase	chr11	+	33307958	33309057	exonic	NM_005734	HIPK3	ATCTCGGTACTACAGGTATGGCCTCACAAGTCTTGGTCTACCCACCATATGTTTATCAAA
ASCRP3002954	0.0246572	10.8857	up	hsa_circRNA_102315	hsa_circ_0000835	circBase	chr18	+	19345732	19359646	exonic	NM_020774	MIB1	ATGACATTGTAGTACAGTATCCAAGTGGCAATAGGCATCAAGCATGATGGAACCATGTGT
ASCRP3003030	0.035781	4.45026	up	hsa_circRNA_002172	hsa_circ_0000514	circBase	chr14	-	20811305	20811436	sense overlapping	NR_002312	RPPH1	ATGCCTCCTTTGCCGGAGCTTGGAACAGACTCACGGCCAGCGAAGTGAGTTCCCAGAGAA
ASCRP3003043	0.0417902	2.28823	up	hsa_circRNA_005250	hsa_circ_0005250	circBase	chr9	-	99296208	99296824	exonic	NM_003671	CDC14B	ATGCTGAGGGTGCCATTGCAGTACATTGCAAAGAAAGCAGAAAATGGAGATTTAAATTGG
ASCRP3003062	0.010339	3.75069	up	hsa_circRNA_102610	hsa_circ_0000972	circBase	chr2	-	9048750	9098771	exonic	NM_138799	MBOAT2	ATGGACAATATTCTGCTGATTTTTCAGGGTCAACTTTGTAGTGTGCCAACTCTTTGCCTT
ASCRP3003136	0.026285	3.70052	up	hsa_circRNA_405851		25070500	chr2	+	36615114	36623930	intronic	ENST00000426856	CRIM1	ATGTGCCTTTCAGCTTTAAAGAGAATTGAAGCTTGTCTTATGCCCTGTGAAATTTCCCTT
ASCRP3003142	0.00668652	5.30776	up	hsa_circRNA_100539	hsa_circ_0017627	circBase	chr10	-	7262372	7318951	exonic	NM_001018039	SFMBT2	ATGTGGCTTCACCTGGAAGAAATCTATCCTTTGAAGATGGCCTCTGAATGGAAATGTACT
ASCRP3003219	0.0374515	5.71368	up	hsa_circRNA_103754	hsa_circ_0071174	circBase	chr4	-	151656409	151729550	exonic	NM_006726	LRBA	ATTCACAGACATGCGGAATTTGAGGCAGTAGATCATCTAATGCAAAATTGCCCTCAGTTC
ASCRP3003220	0.0215718	2.63991	up	hsa_circRNA_101530	hsa_circ_0035443	circBase	chr15	-	58284902	58306479	exonic	NM_003888	ALDH1A2	ATTCACAGGGTCTACTGAGATCTTTATAAACAACGAGTGGCAGAACTCAGAGAGTGGGAG
ASCRP3003258	0.0227137	3.52552	up	hsa_circRNA_101516	hsa_circ_0002551	circBase	chr15	-	50592985	50593565	exonic	NM_002041	GABPB1	ATTCTTCAGAAACTCCAGATTGCTATGCAGAACCAAATCAACACAAACCCAGAGAGTCCT
ASCRP3003267	0.0135242	3.54645	up	hsa_circRNA_009062	hsa_circ_0009062	circBase	chr2	+	44436348	44445676	exonic	NM_002706	PPM1B	ATTGAAGCTGTTTATAGTAGACTGAATCCACATAGAGAAAGTGATGGGGGAAGTCGAGAT
ASCRP3003280	0.0127032	4.38061	up	hsa_circRNA_002011	hsa_circ_0000606	circBase	chr15	-	60734614	60737990	sense overlapping	NM_024611	ICE2	ATTGCATTCCAACAGCTCATTTTATGTTGCTTACAGCACTTAGAAATTGTTGATGGCCGG
ASCRP3003289	0.0141348	2.26777	up	hsa_circRNA_002534	hsa_circ_0002534	circBase	chr19	-	11835008	11836142	exonic	NM_001080493	ZNF823	ATTGGAGATCAGTGCCAAAATGCCAAGAGAAATCTAAGGACTCAGTGGCCTTTGAAGATG
ASCRP3003302	0.0241519	4.50342	up	hsa_circRNA_102319	hsa_circ_0008190	circBase	chr18	+	19358063	19359646	exonic	NM_020774	MIB1	ATTGTAGTACAGTATCCAAGTGGCAATAGTCTGATCTGAAATGTGTCCAGGATGCCAAGG
ASCRP3003311	0.0444683	2.85526	up	hsa_circRNA_102808	hsa_circ_0056247	circBase	chr2	+	120684173	120692534	exonic	NM_002830	PTPN4	ATTGTTCTGGAATCATCACCTGGGAGAACTGAAGTCCAATCAGTTCAGTATGGCAAAGAA
ASCRP3003345	0.032858	8.91695	up	hsa_circRNA_001588	hsa_circ_0001588	circBase	chr6	+	26204839	26205043	sense overlapping	NM_003545	HIST1H4E	ATTTCTGGTCTCATCTACGAGGAGACTCGCGGGATTTTTGCGGCTATTTTCGTTGGTGTG
ASCRP3003666	0.0100882	7.11882	up	hsa_circRNA_405649		25070500	chr18	-	6301901	6312055	exonic	NM_173464	L3MBTL4	CAAGGATAGCACAACCCCTTTGAGTCACGATTGCTATGCTATGCCTTGTATGACTAAGAC
ASCRP3003694	0.0361603	2.58468	up	hsa_circRNA_000139	hsa_circ_0000392	circBase	chr12	-	42604156	42604482	exonic	ENST00000546726	YAF2	CAAGTTACTGAGAAGAAAAAGCTGGATCACTTACCAGTAACTGGAGTTCTCCTATTGGGT
ASCRP3003695	0.0358102	2.2705	up	hsa_circRNA_101221	hsa_circ_0029596	circBase	chr12	+	133768074	133768589	exonic	NM_003415	ZNF268	CAAGTTCCAAATCAGACCTGTCCAAGGACCTTTGTCATTCATGGATGTGTTTGTGGATTT
ASCRP3003737	0.0314766	4.51282	up	hsa_circRNA_102995	hsa_circ_0059409	circBase	chr20	+	6011930	6012726	exonic	NM_019095	CRLS1	CAATCCTTGCTATGCCACTGCTAGGTTAAAACCAACATTCATCAGCAAGTTCCACTTACT
ASCRP3003759	0.00310413	4.50954	up	hsa_circRNA_004825	hsa_circ_0004825	circBase	chr9	+	102677459	102691125	exonic	NM_017919	STX17	CAATGCAGGACGTACAGTTCAGGTTTTTCTATATGAGTGGAGAAGACAGCTGTTACCAGG
ASCRP3003869	0.0258053	2.88251	up	hsa_circRNA_102681	hsa_circ_0053958	circBase	chr2	+	36623756	36744685	exonic	NM_016441	CRIM1	CACAGTGTACAGATGAGAACTGGACTGATGACCAACTGCTTGGTTTTAAACCATGCAATG
ASCRP3003877	0.0472072	7.76961	up	hsa_circRNA_100216	hsa_circ_0008202	circBase	chr1	-	48821341	48825442	exonic	NM_019073	SPATA6	CACATCAGGCTCATCAAAGACATTTATATGTTATCAGGACACCCCATGGGAGAGACTTCG
ASCRP3003895	0.000588348	5.89527	up	hsa_circRNA_103752	hsa_circ_0006867	circBase	chr4	-	151388824	151412187	exonic	NM_006726	LRBA	CACCAACTTCAGAGATTTGTCCAAGATCTTGGCATATACAGAAGGGCTGCATGGAAAATG
ASCRP3003944	0.0090084	3.35876	up	hsa_circRNA_102526	hsa_circ_0006211	circBase	chr19	+	34922765	34957919	exonic	NM_005499	UBA2	CACCTCCACAGGTTGCCAAGGAAAGTGTACTGCAGTTTTACCCGAAAGCTAATATCGTTG
ASCRP3003959	0.0225287	5.53326	up	hsa_circRNA_104060	hsa_circ_0007218	circBase	chr6	+	13579682	13584457	exonic	NM_012241	SIRT5	CACGAAACCAGATTTGCCTGAAAATGGCTCGGCCAAGTTCAATAAATGGAAATGTTTTCT
ASCRP3004059	0.0149969	3.73136	up	hsa_circRNA_003065	hsa_circ_0003065	circBase	chr2	-	110321942	110343415	exonic	NM_144710	SEPT10	CAGAAAACAAGCCAGTCAGAAAAGAGAAAACATTCGTTCGTTGACTATGTCTGGCCATGT
ASCRP3004161	0.0313206	2.04364	up	hsa_circRNA_102024	hsa_circ_0042860	circBase	chr17	-	29119457	29120690	exonic	NM_015986	CRLF3	CAGAGCTCCGACTTATTTCTGTGGGCAGACATTAACATTCAGGTGGATGATGACTTTACA
ASCRP3004163	0.0390702	4.1544	up	hsa_circRNA_103109	hsa_circ_0061274	circBase	chr21	-	16386664	16386787	exonic	NM_003489	NRIP1	CAGAGCTTGGAGACAGACGATGCACACTTGACTGAAGGAGGACAGGGAATCTGAAGACTC
ASCRP3004166	0.0197504	6.64303	up	hsa_circRNA_405571		25070500	chr17	+	35800609	35800763	exonic	ENST00000589153	TADA2A	CAGAGGAAGCAAAAACTGCTGACACAGCCATTCCATTTCACTGATGTAGCCAATCAAATG
ASCRP3004178	0.024136	2.28359	up	hsa_circRNA_004531	hsa_circ_0004531	circBase	chr1	-	231079551	231097049	exonic	NM_024525	TTC13	CAGAGGTATTTGAGCAGCGAGCAGAAAGTCATCCTTTTTGAACTTCCATGACTCAGACTG
ASCRP3004184	0.0330308	5.17137	up	hsa_circRNA_102033	hsa_circ_0043001	circBase	chr17	+	30500849	30502381	exonic	NM_018307	RHOT1	CAGAGTGATGAACAACTTCATCAAGAAATATCTCAGGTTCCTCCCCGGGCAGAAGAAATC
ASCRP3004336	0.0272032	4.19375	up	hsa_circRNA_092408	hsa_circ_0000552	circBase	chr14	+	71880664	71948928	intronic	ENST00000553453	SIPA1L1	CAGGAGAGAAAGCAGGCACAGAGAGTAGGTTTTGAGAGATTACCTGAAGTTGCACTCAAA
ASCRP3004395	0.0160654	14.3983	up	hsa_circRNA_104860	hsa_circ_0003965	circBase	chr9	-	111812562	111826847	exonic	NM_032012	TMEM245	CAGGTCCTTCTTCTAATATTATTGGCCAGTCTGTGGAAGAAGCTATCAGTTGGCTTCCTG
ASCRP3004428	0.032249	3.35649	up	hsa_circRNA_102659	hsa_circ_0053394	circBase	chr2	-	32142994	32168452	exonic	NM_015955	MEMO1	CAGTATTGAAATGCATTTGCCTTATACAGCTAAAGCCATGGAAAGGACCGCAGCTGAATG
ASCRP3004453	0.0393755	2.19433	up	hsa_circRNA_100566	hsa_circ_0017972	circBase	chr10	-	22880557	22880710	exonic	NM_005028	PIP4K2A	CAGTGAAGACGTGGCCGAAATGCACAACATCCTGAAGAAATACCACCAGAATTCCCTGAC
ASCRP3004454	0.0207091	2.53871	up	hsa_circRNA_010921	hsa_circ_0010921	circBase	chr1	+	24989150	24989715	exonic	NM_001303448	SRRM1	CAGTGACTAAAAGACTCTGGCTCCTCCTCCTCCTCAGAAGATGAACGACCCAAGAGATCC
ASCRP3004476	0.0431672	6.70568	up	hsa_circRNA_103966	hsa_circ_0006716	circBase	chr5	+	138994170	138994551	exonic	NM_003339	UBE2D2	CAGTGGTCTCCAGCACTAACTATTTCAAAAGTGTTCCATTGGCAAGCTACAATAATGGGG
ASCRP3004497	0.0254896	2.4599	up	hsa_circRNA_089944	hsa_circ_0089944	circBase	chrX	-	16685636	16685847	exonic	NM_019857	CTPS2	CAGTTCCTCTGGAGTTTGTCTTGGGATGCAACTAGCAGTGATAGAGTTTGCAAGAAACTG
ASCRP3004521	0.034991	13.3028	up	hsa_circRNA_103559	hsa_circ_0005051	circBase	chr3	-	196118683	196120490	exonic	NM_015562	UBXN7	CATAAAGGCAGCTTTGAAACACTCCTAAAAGACGACGGCCTGCACGTTCAATTTTTGATG
ASCRP3004526	0.0211117	3.0317	up	hsa_circRNA_104442	hsa_circ_0006501	circBase	chr7	+	101870646	101870949	exonic	NM_181552	CUX1	CATAACCAAGCGGGTGAAGGAGGTGCTGACGGACAACAACCTCGAAAGCACTCCAAAGAC
ASCRP3004598	0.0447842	8.92872	up	hsa_circRNA_007252	hsa_circ_0007252	circBase	chr7	+	66532271	66548526	exonic	NM_018264	TYW1	CATCAGAACATGATTAAGCAGTTTAAAGTCCATGCTCCGAGGGAGAGGAGGTTGTTACAA
ASCRP3004606	0.0461353	11.6027	up	hsa_circRNA_101033	hsa_circ_0000384	circBase	chr12	+	27867712	27877119	exonic	NM_021821	MRPS35	CATCAGGACCATCTGTTCGGAACCCCAGAGCACGAGTAGTAGTCTTAAGACGGAAAGAAC
ASCRP3004608	0.0019502	2.27224	up	hsa_circRNA_102567	hsa_circ_0000940	circBase	chr19	+	45766370	45766625	exonic	NM_031417	MARK4	CATCATGAAGGGCCTAAACCACCCCAACATCGGTTGCCATCAAGATTATCGACAAAACCC
ASCRP3004649	0.0215577	2.7489	up	hsa_circRNA_406137		25070500	chr21	+	33331154	33347029	exonic	NM_014586	HUNK	CATCTACTTCCTCTTAAACAAGAAACTGGAGCGCTATTTGTCAGGGAGGTGTGAACATGT
ASCRP3004721	0.04833	3.31219	up	hsa_circRNA_101614	hsa_circ_0036429	circBase	chr15	+	77759436	77764156	exonic	NM_018200	HMG20A	CATGATCATGAGCAACGAAGTAAACGAGGAGGTTGGTCCAAAGGAAGAAAGAGGAAGAAA
ASCRP3004774	0.0307368	3.35854	up	hsa_circRNA_002553	hsa_circ_0002553	circBase	chr14	+	102661274	102676199	exonic	NM_181291	WDR20	CATGGGGAAGGCCTGGTAAAGTGGCTGCTGACTTGAGTAAACCAATAGATAAAAGGATAT
ASCRP3004816	0.0236314	3.13519	up	hsa_circRNA_101318	hsa_circ_0031241	circBase	chr14	-	23375403	23380612	exonic	NM_018107	RBM23	CATTACAGGAGTCCTCCACTTGCCACTGGATCTGACAGGATGGCATCTGATGACTTTGAC
ASCRP3004819	0.046594	5.51666	up	hsa_circRNA_008362	hsa_circ_0008362	circBase	chr10	-	103427642	103436193	exonic	NM_022039	FBXW4	CATTACTCAGGATGACCAGTGTCCCAGTGAAGGAACGAGTGAAGGTGTCTCAGAACTGGA
ASCRP3004864	0.030235	14.6989	up	hsa_circRNA_103560	hsa_circ_0001380	circBase	chr3	-	196118683	196129890	exonic	NM_015562	UBXN7	CATTGATTTGATGCATAAAGGCAGCTTTGAAACAAGAAGAAGTTCGTGCCCCAATTCCTC
ASCRP3004867	0.0290762	3.05723	up	hsa_circRNA_102527	hsa_circ_0050525	circBase	chr19	+	34925772	34929671	exonic	NM_005499	UBA2	CATTGCATCGTTTGGGCAAAGTACTTGTTCAACTGCCCGAAACCATGTTAATAGAATGTG
ASCRP3004868	0.0337159	5.32032	up	hsa_circRNA_103821	hsa_circ_0072338	circBase	chr5	-	38991050	38996984	exonic	NM_152756	RICTOR	CATTGCCATTATCTGTGAACTAGGTGCATTGACATACAACAGAGCAACGAGGTAGAGAGG
ASCRP3004915	0.0226049	2.65529	up	hsa_circRNA_054673	hsa_circ_0054673	circBase	chr2	-	58425728	58449177	exonic	NM_018062	FANCL	CATTTTGTGCCTCCTGGACACCTCAGGAAGTTGCCTTAAAGAATAGACAAGAGCTGTATG
ASCRP3004937	0.0496188	3.80946	up	hsa_circRNA_104850	hsa_circ_0087855	circBase	chr9	+	110062421	110068928	exonic	NM_002874	RAD23B	CCAACAGCAACTGACAGGTGAAAGCACTGAAAGAGAAGATTGAATCTGAAAAGGGGAAAG
ASCRP3004958	0.00745028	2.62864	up	hsa_circRNA_005507	hsa_circ_0005507	circBase	chr2	+	36605499	36623930	intronic	ENST00000426856	CRIM1	CCAAGTCAGGATATGTGCCTTTCAGCTTTAAAGAGAATTGAAGCTGCGGGGTATTGAATT
ASCRP3005016	0.00377445	2.4508	up	hsa_circRNA_100251	hsa_circ_0000082	circBase	chr1	+	64515362	64516388	exonic	NM_005012	ROR1	CCACTGCAAGTCCAGGATACTCATTCTTACCTGACCCTCGATGAACCAATGAATAACATC
ASCRP3005066	0.0324092	2.64388	up	hsa_circRNA_002302	hsa_circ_0002302	circBase	chr20	+	30904020	30904677	exonic	NM_004798	KIF3B	CCAGGGAGCTGAAACTCAAGCCATGGAGAGTAAGTTGCTTGTTGGAGGAAAAAATATAGT
ASCRP3005075	0.0250787	11.6951	up	hsa_circRNA_003608	hsa_circ_0003608	circBase	chr1	-	155644800	155649303	exonic	NM_018253	YY1AP1	CCAGTAGCACCAGGATATGTCTTTTCCAAGATGAGATGGGATTCTCCAACATGGAAGATG
ASCRP3005084	0.0365632	3.35415	up	hsa_circRNA_000494	hsa_circ_0000494	circBase	chr13	+	76134888	76143643	exonic	NM_006002	UCHL3	CCAGTGCCCATGAAGGTCAGACTGAGTTTCTTAAACAATTAGGTCTACATCCTAACTGGC
ASCRP3005086	0.00271917	2.41118	up	hsa_circRNA_101864	hsa_circ_0040356	circBase	chr16	-	71710349	71713438	exonic	NM_015020	PHLPP2	CCAGTTCCAACAATTTTCTCAACTGAAGGGCCTGAACTTGTCCCATAATAAACTTGGGTT
ASCRP3005106	0.0434303	2.66322	up	hsa_circRNA_100814	hsa_circ_0022033	circBase	chr11	-	47652106	47652639	exonic	NM_014342	MTCH2	CCATCTATCGGGAAGAGGGCATTCTAGGATTTTTCGCTGATCACTCTGAGATCTATGGTA
ASCRP3005122	0.0377236	2.17867	up	hsa_circRNA_055943	hsa_circ_0055943	circBase	chr2	-	106739425	106774574	exonic	NM_025076	UXS1	CCATGTGCTATGCCTACATGAAGCAGCTTTACCCAGAAATACCCACCAGTAAAGTTTTTA
ASCRP3005147	0.0113728	2.75211	up	hsa_circRNA_102956	hsa_circ_0006014	circBase	chr2	-	239082174	239093928	exonic	NM_030768	ILKAP	CCCAATGACAGTACTCGGGTTTCATATTTTGCTGTTTTTGATGGACATGGAGGAATTCGA
ASCRP3005202	0.0307965	2.86262	up	hsa_circRNA_400135		25242744	chr1	+	14042035	14075982	exonic	NM_012231	PRDM2	CCCCCAAGAGCCGGAAAGGGTTCATGTAATCAAAGAAGTTTCTTTGTTGTGTGTATCTTT
ASCRP3005208	0.0147622	3.29368	up	hsa_circRNA_006341	hsa_circ_0006341	circBase	chr20	-	50273476	50307358	exonic	NM_006045	ATP9A	CCCCGATGAGGACCTTCTTCAGATTCGATCGTATGTGTACGCAGAAGAGCCAAATATTGA
ASCRP3005209	0.0365363	2.07675	up	hsa_circRNA_103764	hsa_circ_0071311	circBase	chr4	+	154547298	154553990	exonic	NM_015196	KIAA0922	CCCCGGTTCATAATAGGAGACAGTGTTTCACAAAATGATTTTCCTTCTGAAGCTCCCATC
ASCRP3005224	0.0237588	8.06882	up	hsa_circRNA_102392	hsa_circ_0048009	circBase	chr18	+	76886266	77067234	exonic	NM_198531	ATP9B	CCCGGATGAGGGATTTGTCTTGGCTGTTACTATGACACGGGAAGCAATTGATGAATTTCG
ASCRP3005236	0.0169934	3.9767	up	hsa_circRNA_104581	hsa_circ_0007353	circBase	chr8	+	29959413	29962002	exonic	NM_015344	LEPROTL1	CCCTATTGTATTTGCCAGAGCACATCTGCTTTGATTAGTTTGTCCTTTGGAGGAGCAATC
ASCRP3005310	0.0235202	2.93991	up	hsa_circRNA_100959	hsa_circ_0000359	circBase	chr11	-	118422500	118423050	exonic	NM_020153	IFT46	CCGGAGTTTGAAGAGCTTTTGGGCAAGCAACATATGAAAGTAAAAAGCCTAGAAGATGCA
ASCRP3005330	0.0394232	4.69228	up	hsa_circRNA_002908	hsa_circ_0002908	circBase	chr8	-	141840570	141874498	exonic	NM_005607	PTK2	CCTAAGAGTTTACTGGATTCTGTCAAGATATGAATTGAGAATTCGTTATTTGCCAAAAGG
ASCRP3005410	0.0443705	2.72498	up	hsa_circRNA_101341	hsa_circ_0031594	circBase	chr14	-	34398281	34400421	exonic	NM_022073	EGLN3	CCTCTTACGCAACCAGGCAATGGTGGCTTGCTATCCGGGAAATGGAACAGGTTATGTTCG
ASCRP3005423	0.0337389	5.51368	up	hsa_circRNA_406024		25070500	chr2	-	202410265	202440049	exonic	NM_152525	ALS2CR11	CCTGAAGAGGAGCTTGAAAATATTGTAGGAGTAGAAAGGGTGCTTCATTGAAGAGGTCCA
ASCRP3005439	0.035023	3.45673	up	hsa_circRNA_103168	hsa_circ_0062426	circBase	chr22	+	22024201	22029404	exonic	NM_014337	PPIL2	CCTGATCAAGCTGAACTTTTCCAAGAACAGTGAGGGTACATTACCTGTGCTGAATACACT
ASCRP3005534	0.0173635	2.31803	up	hsa_circRNA_405756		25070500	chr19	+	19989289	19990955	exonic	NM_021047	ZNF253	CCTTTAACTATGGAAAGACATGAGATGATTGCCAAACCCCCAGGGACCATTGCAATTTAG
ASCRP3005568	0.0459603	3.36693	up	hsa_circRNA_006853	hsa_circ_0006853	circBase	chr14	-	20811282	20811360	sense overlapping	NR_002312	RPPH1	CGAAGTGAGTTCAATGGCTGAGGTGAGGGGCCCGGCGGATGCCTCCTTTGCCGGAGCTTG
ASCRP3005573	0.0476173	4.54807	up	hsa_circRNA_103710	hsa_circ_0001434	circBase	chr4	-	106345352	106377902	exonic	NM_006903	PPA2	CGAATGATCCTGAAGCCTCAAAGTTTCATGAGAATGTAACTGGTCACTACATTTCCCCCT
ASCRP3005577	0.0240831	5.74581	up	hsa_circRNA_005147	hsa_circ_0005147	circBase	chr15	-	25650607	25660989	sense overlapping	NM_000462	UBE3A	CGACATTGAAGCTAGCCGAATAGGGGAGGTATGGTGTCAAGAAAACATAGTCACCATTAT
ASCRP3005595	0.0116286	10.1117	up	hsa_circRNA_104533	hsa_circ_0083092	circBase	chr7	+	155471301	155473602	exonic	NM_053043	RBM33	CGAGATCAATGAACCTTTAGATGAATTTACAAATCAGTCGGATTTGTCAGATGAAGAGCT
ASCRP3005654	0.0291928	3.59714	up	hsa_circRNA_102076	hsa_circ_0043837	circBase	chr17	+	40650941	40653322	exonic	NM_005177	ATP6V0A1	CGCCGTCAGTATTTGAGGAGAAAGCATTTGATTTGGAACATTGCTACCAATAAACTGACG
ASCRP3005685	0.0273907	7.76693	up	hsa_circRNA_103783	hsa_circ_0007380	circBase	chr5	-	6623326	6625782	exonic	NM_017755	NSUN2	CGGCCTCATCATAAGGTATCCTGAAGAACTTGCCTGGCACACAAATTTAAGTCGAAAAAT
ASCRP3005731	0.0478655	7.29878	up	hsa_circRNA_102021	hsa_circ_0000754	circBase	chr17	-	28011580	28030080	exonic	NM_033389	SSH2	CGTCCTAGGAATGGATTTCTCCTCTAATGACAGCATCAGCGAGAGCTTTCTAACTGTCAA
ASCRP3005735	0.0119848	2.18013	up	hsa_circRNA_405866		25070500	chr2	+	43969879	43973102	exonic	NM_172069	PLEKHH2	CGTCTGACATACAAAAACAGGACAGAATTTGGAAAATATGCCATTTACTGCCAGCGTTGT
ASCRP3005771	0.0160062	2.804	up	hsa_circRNA_102389	hsa_circ_0001993	circBase	chr18	+	74561481	74583781	exonic	NM_007345	ZNF236	CGTTTCAAAAGCCAAGCCAGTTAACGCGACACATTAGGATACACACAGATGGAGTTTTAA
ASCRP3005796	0.0327269	5.02524	up	hsa_circRNA_002178	hsa_circ_0000519	circBase	chr14	-	20811436	20811534	sense overlapping	NR_002312	RPPH1	CTAACAGGGCTCTCCCTGAGCTTCGGGGAGCTGAGTGCGTCCTGTCACTCCACTCCCATG
ASCRP3005827	0.000127801	2.57807	up	hsa_circRNA_100538	hsa_circ_0017625	circBase	chr10	-	7262372	7269899	exonic	NM_001018039	SFMBT2	CTAATGTGGCTTCACCTGGAAGGTTACTCTGGCCAGGACTTCGACTGGGCAGATTATCAC
ASCRP3005930	0.0395207	4.55186	up	hsa_circRNA_101392	hsa_circ_0008521	circBase	chr14	+	73614502	73614802	exonic	NM_007318	PSEN1	CTACTTCCAGAATGCACAGATGTCTGAGGACAACCACCTGAGCAATACTACCTAATCTGG
ASCRP3005976	0.0157819	4.04911	up	hsa_circRNA_403632		25242744	chr6	+	71136141	71162274	exonic	NM_001105531	FAM135A	CTAGTTTGTTGCATGCAACAGGGGGAACGGTGTATTTTTAACAACGGGAATCAGTAACTG
ASCRP3005999	0.0384753	4.65838	up	hsa_circRNA_003910	hsa_circ_0003910	circBase	chr3	-	3819408	3830758	exonic	ENST00000470751	SUMF1	CTATCTCAAGTATCTACTGCAAAACCAAGCAAACGTGCCTGAGAAGAAAACAGAACTGCC
ASCRP3006153	0.0278762	2.05952	up	hsa_circRNA_000786	hsa_circ_0000786	circBase	chr17	+	54926056	54933986	exonic	NM_003647	DGKE	CTCATCGTGAGAAGGCACCATCTCTGTTTTCTAGCAGAATTCTTAATAAGGGACAAGAAA
ASCRP3006242	0.0277393	2.9107	up	hsa_circRNA_102981	hsa_circ_0059181	circBase	chr20	-	1352719	1356247	exonic	NM_000801	FKBP1A	CTCCTCCCTTAGCTCCCTGTTCTTGGGGATGCTTGAAGATGGAAAGAAATTTGATTCCTC
ASCRP3006244	0.00987886	2.32634	up	hsa_circRNA_001334	hsa_circ_0001334	circBase	chr3	-	127337917	127341124	antisense	NM_004526	MCM2	CTCCTCCTCCTTGTTGCTGGGGAGCCCAGAACGCTGCGCTGGCACTGTCGTGCCCTCTTC
ASCRP3006245	0.0121023	2.224	up	hsa_circRNA_404457		25070500	chr1	-	23735156	23745632	exonic	NM_003196	TCEA3	CTCCTCCTCTCCAAAAAGACCATCGGTGGAAAGGAAGGGGCCCTGGACCTTCTGAAGAAG
ASCRP3006418	0.0110421	2.91808	up	hsa_circRNA_406307		25070500	chr3	+	98487273	98492831	sense overlapping	NM_006100	ST3GAL6	CTCTTTCAAAACTGCAGAGTTGTGATCTCTTTGATGAGTTTGACAAGTGAGTGAGCCAGC
ASCRP3006442	0.0145816	12.3782	up	hsa_circRNA_103902	hsa_circ_0006916	circBase	chr5	-	78734832	78752841	exonic	NM_004272	HOMER1	CTGAACCAACTCAGAATGCATTGCCATTTTCACATAGGGAACAACCTATCTTCAGCACTC
ASCRP3006491	0.0271966	3.27739	up	hsa_circRNA_050898	hsa_circ_0050898	circBase	chr19	+	39138266	39219794	exonic	NM_004924	ACTN4	CTGACCAGGTCATCGCTTCCTTCAAGGTCTTAGCAGGGGACAAGAGGCGCGGGCGGAGGG
ASCRP3006568	0.00105265	2.24635	up	hsa_circRNA_404642		25070500	chr1	+	204085631	204086835	sense overlapping	NM_005686	SOX13	CTGCAAACCAGCAGGGACCCAAGAGAGCCTAGCAGAGAAGGAGCTCCAGCTTCTGGTCAT
ASCRP3006689	0.0357566	4.46338	up	hsa_circRNA_101629	hsa_circ_0036621	circBase	chr15	+	85619092	85626875	exonic	NM_002605	PDE8A	CTGGAGTTTGGAGAGGTGCGATCACAACTGAAACTCAGGTCTATCAGATCATCAAAACTC
ASCRP3006696	0.0423094	3.97742	up	hsa_circRNA_101628	hsa_circ_0036617	circBase	chr15	+	85610244	85610435	exonic	NM_002605	PDE8A	CTGGATGCAGAGGCACTGTGCAGGTACTTTTAGTGTTTACCAAAGAAGATAACCAATGTA
ASCRP3006706	0.0391266	8.86954	up	hsa_circRNA_104141	hsa_circ_0001615	circBase	chr6	-	79752559	79770535	exonic	NM_017934	PHIP	CTGGCAGACGGATATTTACTGTGAAGTATTACAGACACTTAGCACCTGATCACTTGCTGC
ASCRP3006736	0.0456089	6.79682	up	hsa_circRNA_102842	hsa_circ_0001079	circBase	chr2	-	169018296	169038600	exonic	NM_013233	STK39	CTGGTAATATTCTTCTGGGTGAGGATGGTTCAGTACAAATAGCAGGCAGTGGAGCTACTG
ASCRP3006771	0.0341652	6.05222	up	hsa_circRNA_101981	hsa_circ_0007508	circBase	chr17	+	11958205	11984847	exonic	NM_003010	MAP2K4	CTGTCAACAAAATGGTCCACAAACCAAGTGGGCAAATAATGGCAGTTAAAGTAAACGCAA
ASCRP3006772	0.0266006	4.17085	up	hsa_circRNA_103564	hsa_circ_0008500	circBase	chr3	-	196831773	196846401	exonic	NM_004087	DLG1	CTGTCACAATTGTTGCACAATATCGACCTGAAGCTTCTTCTCAGCCTGTTGATAACCATG
ASCRP3006815	0.0120641	4.64531	up	hsa_circRNA_004605	hsa_circ_0004605	circBase	chr9	-	99083279	99086451	exonic	NR_104627	SLC35D2	CTGTGGAAAGCAAATCTTTTCAAAATAAGCCACTGGGACTCGGTTTCTGCTGATGTACTC
ASCRP3006852	0.0152342	2.48334	up	hsa_circRNA_102132	hsa_circ_0044699	circBase	chr17	+	53150260	53158544	exonic	NM_178509	STXBP4	CTGTTCGTGCCTTACTTGATATGGATTGAAGCCAAAGCTGTAGTTGAAGAAACAAGAGCC
ASCRP3006868	0.029074	3.69223	up	hsa_circRNA_021529	hsa_circ_0021529	circBase	chr11	-	27645540	27645692	exonic	TCONS_00019121	XLOC_009399	CTGTTTTCTTCTTGACCTACCAGTCTGCCCTGCTCATACTTGATCTGGATGAGACTGATA
ASCRP3006914	0.00850376	4.15973	up	hsa_circRNA_102657	hsa_circ_0006790	circBase	chr2	-	32142994	32145979	exonic	NM_015955	MEMO1	CTTATACAGCTAAAGCCATGGAAAGCCGGAGAATTTTCATCCTTGGGCCTTCTCATCATG
ASCRP3006957	0.00962675	3.36312	up	hsa_circRNA_405428		25070500	chr16	-	1859238	1859834	exonic	ENST00000564445	HAGH	CTTCAGCGGATTTGGGGATTAGGCTCTTTTAGGAGAAGTACAGCATCGGGGAGCCCACAG
ASCRP3007020	0.0243799	7.33696	up	hsa_circRNA_001678	hsa_circ_0000517	circBase	chr14	-	20811404	20811492	sense overlapping	NR_002312	RPPH1	CTTCGGGGAGGTGAGTTCCCAGAGAACGGGGCTCCGCGCGAGGTCTGAGACTAGGGCCAG
ASCRP3007059	0.0245089	4.54639	up	hsa_circRNA_100476	hsa_circ_0016863	circBase	chr1	+	230795209	230807386	exonic	NM_007357	COG2	CTTCTTCGAGAAGTCACAGGAGGTGCCATCTCCAGGAAGATTTCGATGTCGATCATTTTG
ASCRP3007093	0.0395691	4.0168	up	hsa_circRNA_028067	hsa_circ_0028067	circBase	chr12	-	109046047	109096774	exonic	NM_001105237	CORO1C	CTTGATGTTAACAAATGTGAGATTGCCAGAGGACCCTGGCCACGAATCATTTGCCATCTC
ASCRP3007103	0.0394575	4.36749	up	hsa_circRNA_002144	hsa_circ_0000511	circBase	chr14	-	20811282	20811431	sense overlapping	NR_002312	RPPH1	CTTGGAACAGACTCACGGCCAGCGAAGTGAGTTCAATGGCTGAGGTGAGTTCCCAGAGAA
ASCRP3007131	0.0107025	2.14473	up	hsa_circRNA_006082	hsa_circ_0006082	circBase	chr9	+	2191265	2192802	sense overlapping	NM_003070	SMARCA2	CTTGGTAGAACTGAATTCCTTCCTCCCCTGTCTCATTTCTACCCACAAAATCAGTCAAGG
ASCRP3007174	0.036209	2.19358	up	hsa_circRNA_103187	hsa_circ_0005175	circBase	chr22	-	26853824	26854543	exonic	NM_022081	HPS4	CTTTATGAAATGACTGTCAGTACCACAGCAGCCTGGCTTCACTGAATGGGCTGGAAGTCC
ASCRP3007176	0.0166094	4.19426	up	hsa_circRNA_066608	hsa_circ_0066608	circBase	chr3	+	98487273	98492827	exonic	NM_006100	ST3GAL6	CTTTCAAAACTGCAGAGTTGTGATCTCTTTGATGAGTTTGACAAGTGAGCCAGCCATGAG
ASCRP3007182	0.0405448	3.28244	up	hsa_circRNA_005377	hsa_circ_0005377	circBase	chr2	+	45925079	45928630	intronic	ENST00000306156	PRKCE	CTTTCATCAGAAGACAGAGCTTTAAAATGCAGACAGGGTGAATGGAAAGCAGCCCTTTGA
ASCRP3007235	0.0400169	2.48014	up	hsa_circRNA_103828	hsa_circ_0072386	circBase	chr5	-	43292575	43299077	exonic	NM_002130	HMGCS1	CTTTGGATGAAGGAGTAGGACTTGTGCATTCAAACATAGCAACTGAGCTCTTTCACCATG
ASCRP3007248	0.045017	4.56516	up	hsa_circRNA_102215	hsa_circ_0008114	circBase	chr17	+	77073511	77073946	exonic	NM_001042573	ENGASE	CTTTGTTGTGTCATGACATGATGGGCGGGTACCTGGATGACAGCATCAAAGATGAAGAAG
ASCRP3007249	0.0177896	3.66475	up	hsa_circRNA_047720	hsa_circ_0047720	circBase	chr18	+	51797729	51810383	exonic	NM_007195	POLI	CTTTTAAACAGGAGTTCATGATCAAGTGTTGCCCACACCAAATGCTTCATCCAGAGTCAT
ASCRP3007271	0.0234489	2.79409	up	hsa_circRNA_005476	hsa_circ_0005476	circBase	chr5	-	87516379	87541609	sense overlapping	NM_153354	TMEM161B	CTTTTGCAATGTATATCTGTCAACAGTATCTCATCATGTTTGGTGATTTGGAGGAAGGGG
ASCRP3007324	0.0383558	5.7787	up	hsa_circRNA_103695	hsa_circ_0002538	circBase	chr4	-	88116475	88116842	exonic	NM_020803	KLHL8	GAAAATGGAGAACTCTGTGATGTCACACTCAAGTCACAGCAAACTGTACAATGGCAGTTG
ASCRP3007349	0.0468192	2.68149	up	hsa_circRNA_102683	hsa_circ_0007386	circBase	chr2	+	36668400	36669878	exonic	NM_016441	CRIM1	GAAACTCAAGTCAGACTAACTGCAGATGGTTGCTGTACTTTGCCAACAAGAAGAGAAGCC
ASCRP3007420	0.0187311	4.92864	up	hsa_circRNA_002562	hsa_circ_0002562	circBase	chr8	+	67383664	67386173	intronic	ENST00000482608	C8orf46	GAAATGATTTGCTGCACTGCAAGGGAGTGCCTTTGCTAACAGTAGCCAGACGTCTGAATG
ASCRP3007433	0.0262348	2.93496	up	hsa_circRNA_405198		25070500	chr14	-	34394823	34400421	sense overlapping	NM_022073	EGLN3	GAAATTCCTGCAGACATCCTACTCGGCCAGCGGTTTACCTGATAGATTCGGCAATGGTGG
ASCRP3007458	0.0382677	3.28168	up	hsa_circRNA_102133	hsa_circ_0006508	circBase	chr17	+	57808781	57816308	exonic	NM_030938	VMP1	GAACAGGGCTGCACACCTTTCTGCTTTATCTGCTCCTCAAGAGTTACTGATCTATGAAAT
ASCRP3007474	0.0327627	7.92043	up	hsa_circRNA_103978	hsa_circ_0074371	circBase	chr5	+	142434003	142437312	exonic	NM_015071	ARHGAP26	GAACCACTTGGCAAAACCCCAAGACTGCTTCTGAGACAGAAACAGATATCTGTGCTGAAT
ASCRP3007551	0.0076469	5.28806	up	hsa_circRNA_100701	hsa_circ_0008742	circBase	chr10	-	123658355	123683844	exonic	NM_007041	ATE1	GAAGACTGAGGCATGTGGGCACATTCCATGACAGTACAGGATTATCAGGATCTCATAGAC
ASCRP3007593	0.0258924	6.29574	up	hsa_circRNA_102049	hsa_circ_0043278	circBase	chr17	+	35797838	35800763	exonic	NM_001488	TADA2A	GAAGCAAAAACTGCTGACACAGCCATTCCATTTCACTACTTCAGATTTTCCTGTCCTTGA
ASCRP3007594	0.0144989	7.45914	up	hsa_circRNA_102051	hsa_circ_0006220	circBase	chr17	+	35800605	35800763	exonic	NM_001488	TADA2A	GAAGCAAAAACTGCTGACACAGCCATTCCATTTCACTGCAGGATGTAGCCAATCAAATGT
ASCRP3007605	0.0261167	2.69351	up	hsa_circRNA_100597	hsa_circ_0018401	circBase	chr10	-	52193235	52350007	exonic	NM_147156	SGMS1	GAAGCCAAGATGACCAGAATGTTTTTAAATAATCCCGTGACGACAGCATGTACGATCCCT
ASCRP3007618	0.0227123	2.12901	up	hsa_circRNA_101063	hsa_circ_0026302	circBase	chr12	-	51467605	51470430	exonic	NM_030809	CSRNP2	GAAGGAAGAGAAACTCCATGCCAAGAAAATGAAGAATCCTAATGTACCTGGCTAGCTGGT
ASCRP3007627	0.0484082	7.73424	up	hsa_circRNA_100246	hsa_circ_0006633	circBase	chr1	+	59805629	59844509	exonic	NM_018291	FGGY	GAAGGCAACAGGTGTCACAGCACGAAAGTTGTACAAGGGATTGATTTAAACCAAATTCGA
ASCRP3007692	0.037672	3.09093	up	hsa_circRNA_100370	hsa_circ_0015002	circBase	chr1	+	161293403	161298287	exonic	NM_003001	SDHC	GAATATAGGTTCAAACCGTCCTCTGTCTCCCCACATTACTATCTACAGACACGTTGGTCG
ASCRP3007746	0.0143777	3.43013	up	hsa_circRNA_007059	hsa_circ_0007059	circBase	chr16	+	31733946	31734674	exonic	NM_001130913	ZNF720	GAATGTGAAGAGTGCAGAGACAGTAGCCATCCAGCCAGGGACTGTTGACATTCAGGGATG
ASCRP3007815	0.00886314	3.05948	up	hsa_circRNA_102724	hsa_circ_0054672	circBase	chr2	-	58425728	58431361	exonic	NM_018062	FANCL	GACACCTCAGACTTGTGTATGCGGATACCTGCTTCAGTACCATCAAGTTAAAAGCAGAAG
ASCRP3007816	0.0183924	3.96008	up	hsa_circRNA_102725	hsa_circ_0004435	circBase	chr2	-	58425728	58459247	exonic	NM_018062	FANCL	GACACCTCAGGGAAGAGACTTCCACCTTAGGATAGTGTTGCCTGAAGATTTACAACTGAA
ASCRP3007837	0.034291	3.16978	up	hsa_circRNA_403364		25242744	chr5	-	76758919	76785397	exonic	NM_018268	WDR41	GACAGCCTCTGCTGATAGAACAGTTATTAAATCTCCTTTACAGACAATAGGTGAAGAACA
ASCRP3007841	0.0245685	4.22661	up	hsa_circRNA_100666	hsa_circ_0019591	circBase	chr10	-	103432671	103433430	exonic	NM_022039	FBXW4	GACAGGACGGCCAAGTCAGATGCCCTGGATGCAGCTAGAGGATGATTCTCTGTACATATC
ASCRP3007872	0.0100854	3.48943	up	hsa_circRNA_406866		25070500	chr6	+	143792097	143795993	exonic	NM_003630	PEX3	GACATGTTGGAAAGGTTTCACAAGAAGTACTGTGGCTGTATACAGTACCTGTATGCTGGT
ASCRP3007918	0.0320715	4.04608	up	hsa_circRNA_102371	hsa_circ_0007180	circBase	chr18	+	51797729	51800460	exonic	NM_007195	POLI	GACCCGCTACAGAGAAATGTCTTATAAGGTTACAGGAGTTCATGATCAAGTGTTGCCCAC
ASCRP3007923	0.0229103	3.66845	up	hsa_circRNA_101499	hsa_circ_0034920	circBase	chr15	-	43317026	43317627	exonic	NM_174916	UBR1	GACCGAAGGGATGCTCCAAATGGCTGAACATATGCAGAAGAAAAGGAGAAAACAAGAAAA
ASCRP3007942	0.0449037	2.28887	up	hsa_circRNA_053955	hsa_circ_0053955	circBase	chr2	+	36623756	36726490	exonic	NM_016441	CRIM1	GACCTGTCAGTGCATAAACAATGAGAACTGGACTGATGACCAACTGCTTGGTTTTAAACC
ASCRP3007962	0.049666	5.07766	up	hsa_circRNA_100667	hsa_circ_0000255	circBase	chr10	-	103432671	103436193	exonic	NM_022039	FBXW4	GACGGCCAAGGATGACCAGTGTCCCAGTGAAGGAACGAGTGAAGGTGTCTCAGAACTGGA
ASCRP3007988	0.0456481	3.51824	up	hsa_circRNA_103292	hsa_circ_0005028	circBase	chr3	+	12558109	12560696	exonic	NM_025265	TSEN2	GACTCAAGTACGGGACAGATTTACGCCTTTTTCTTGGTCTATGCTCTGGGATGTTTAAGT
ASCRP3008005	0.0393428	5.23361	up	hsa_circRNA_102293	hsa_circ_0000825	circBase	chr18	+	8718421	8720494	exonic	NM_015210	MTCL1	GACTGAAAGAGGATGAGTTAGATGAACTCCGTGCTGAGATGGAAGAGATGAGAGACAGTT
ASCRP3008054	0.0351437	2.25017	up	hsa_circRNA_404552		25070500	chr1	+	94964157	94965170	exonic	NM_002858	ABCD3	GAGAAAAGCAAAGAATGGCGGTTCGATCTGGGGCTAATGTTCTAATTTGTGGTCCAAATG
ASCRP3008065	0.0196768	3.03298	up	hsa_circRNA_101120	hsa_circ_0027821	circBase	chr12	+	97886238	97924637	exonic	NR_024037	RMST	GAGAAATTGCGAACTTGTTCGGCCAAAGATTCTCAGGATGATGGAGTGAGTGATGGAATA
ASCRP3008101	0.0311253	7.29566	up	hsa_circRNA_101319	hsa_circ_0000524	circBase	chr14	-	23378691	23380612	exonic	NM_018107	RBM23	GAGACAAGCAAATCTGACAGGATGGCATCTGATGACTTTGACATAGTGATTGAGGCCATG
ASCRP3008205	0.0214919	4.6688	up	hsa_circRNA_103747	hsa_circ_0001449	circBase	chr4	+	148860975	148876525	exonic	NM_024605	ARHGAP10	GAGATTTCATTGTTCCAGCCAGTATAAATGACCAAGGATTGTACAGAGTTGTGGGGGTGA
ASCRP3008243	0.0438396	2.4378	up	hsa_circRNA_102907	hsa_circ_0058049	circBase	chr2	-	215632205	215634036	exonic	NM_000465	BARD1	GAGCCTCCAGAAATGCTGTGGCGACATACCTTCTGTTGAATACCTTTTACAAAATGGAAG
ASCRP3008256	0.0393943	3.47197	up	hsa_circRNA_102974	hsa_circ_0001122	circBase	chr2	+	242374376	242375953	exonic	NM_014808	FARP2	GAGCTCTGACTGCAGACCTACCAAAACAGTGGAAGAACTCAGAAACAACTAGTAGATTAT
ASCRP3008258	0.00132013	2.80621	up	hsa_circRNA_016470	hsa_circ_0016470	circBase	chr1	-	217665021	217671737	exonic	NM_018040	GPATCH2	GAGCTGAAAGAGGACACAAGAAAAATTGTTCTGTGAGAACAGCCAGCAGCCATTGGTTTA
ASCRP3008354	0.0210121	23.714	up	hsa_circRNA_042103	hsa_circ_0042103	circBase	chr17	+	12608444	12626325	exonic	NM_153604	MYOCD	GAGGCCATAAAAGTTTTACAGTTAAGACTTCAACAAAGAAGGACCCAGGAACAACTGGCT
ASCRP3008360	0.0296714	6.63548	up	hsa_circRNA_004076	hsa_circ_0004076	circBase	chr14	+	102659799	102664184	intronic	ENST00000556511	WDR20	GAGGCTCTAGTAACTGTCCAGACAATCCCATGAGGTTGGTAGAACAGAGATTCTCATCTC
ASCRP3008387	0.00472654	5.15307	up	hsa_circRNA_004491	hsa_circ_0004491	circBase	chr2	-	148730307	148739650	exonic	NM_001190879	ORC4	GAGTAACTCTGTCCTTATTATCGGACCCCGAGGATCAGGAAAAACTATGGAAGCCTGGAG
ASCRP3008396	0.00112228	2.92802	up	hsa_circRNA_031449	hsa_circ_0031449	circBase	chr14	+	31535331	31542179	exonic	NM_007077	AP4S1	GAGTATTTCAGCCGAGTGGTTCCAGTTACAGCCATCCCTTGTCATAACTTTTGAACTGTA
ASCRP3008457	0.0398296	3.12902	up	hsa_circRNA_102521	hsa_circ_0050514	circBase	chr19	+	34922765	34924317	exonic	NM_005499	UBA2	GATAACAGAGGTTGCCAAGGAAAGTGTACTGCAGTTTTACCCGAAAGCTAATATCGTTGC
ASCRP3008473	0.0135293	3.23204	up	hsa_circRNA_404533		25070500	chr1	+	76775190	76779684	intronic	uc010orh.1	ST6GALNAC3	GATACATAAATGTGAAGACACAAGAGTTGCTGAAGCTTGAGGTCACGATCTGGTGGAAGT
ASCRP3008474	0.0270125	2.09112	up	hsa_circRNA_100398	hsa_circ_0015359	circBase	chr1	-	175996707	176015460	exonic	NM_022457	RFWD2	GATACCATTTGGCTTTCGGCTGTGCAGTATTGAATTTGACCGGGATTGTGACTATTTTGC
ASCRP3008499	0.0168266	4.38096	up	hsa_circRNA_000689	hsa_circ_0000973	circBase	chr2	-	9079949	9098771	intronic	ENST00000477073	MBOAT2	GATATGGGATGAGAAAGTTCAAGTCAACTTTGTAGTGTGCCAACTCTTTGCCTTGCTAGC
ASCRP3008538	0.0125253	4.16015	up	hsa_circRNA_103582	hsa_circ_0008460	circBase	chr4	+	1902352	1906105	exonic	NM_007331	WHSC1	GATCCACTCCTTCACAGCTATACCAAACTTAAAGTGTTCTAAGAACGGAAGCATCTGGGC
ASCRP3008604	0.046899	3.26764	up	hsa_circRNA_102940	hsa_circ_0003922	circBase	chr2	+	231307651	231314970	exonic	NM_003113	SP100	GATGAAGAAAGATGTTCACGGAAGACCAGGGTGTAGATGACAGGCTGCTCTATGACATTG
ASCRP3008611	0.0132583	2.11123	up	hsa_circRNA_100151	hsa_circ_0011426	circBase	chr1	-	33099245	33099673	exonic	NM_178547	ZBTB8OS	GATGAATGGCTTTATAAGTTCAGTGCTGATGAATTCTTCATACCCCGGGTTACACGCATG
ASCRP3008616	0.0482819	3.34997	up	hsa_circRNA_100032	hsa_circ_0009580	circBase	chr1	-	8555122	8568734	exonic	NM_012102	RERE	GATGACACCACTCTGAATGCACTGAACACAGAGGCTGAACAGTACCCAGGGGGAGATTCG
ASCRP3008627	8.59499e-05	2.17818	up	hsa_circRNA_405701		25070500	chr18	-	67562936	67614669	exonic	NM_006566	CD226	GATGAGATTGACTGTAGCCGAGGAACCAGCCTTTCAAACAGTTTCCAGAGATGGATTATC
ASCRP3008677	0.0196302	5.85553	up	hsa_circRNA_003380	hsa_circ_0003380	circBase	chr8	+	106431371	106456609	exonic	NM_012082	ZFPM2	GATGGACCAGGGCCGCTTGAAGATGCCATTGAAGATGAGGAAGAAGAATGTCCATCAGAG
ASCRP3008686	0.0196865	2.39711	up	hsa_circRNA_003794	hsa_circ_0003794	circBase	chr8	-	103236273	103237246	exonic	NM_015713	RRM2B	GATGGATAGCAGATAGAAAATCTACTTTTGGTGGAGCGCTTTAGTCAGGAGGTGCAGGTT
ASCRP3008689	0.0129372	2.33127	up	hsa_circRNA_406302		25070500	chr3	-	71542576	71551139	sense overlapping	NM_032682	FOXP1	GATGGATGTGATGCCTGCTAGCCAAAAGGGCGCTGTCGTGCCACCATCCAGGATATAACC
ASCRP3008716	0.0304149	9.93039	up	hsa_circRNA_102954	hsa_circ_0003923	circBase	chr2	+	238933982	238940895	exonic	NM_080678	UBE2F	GATGTCGTTTGGGGATTAAACTCTTTGTTTACTCCTCCCAAAGTGAAATGCCTGACCAAG
ASCRP3008717	0.0398398	4.28845	up	hsa_circRNA_101393	hsa_circ_0003848	circBase	chr14	+	73614502	73614814	exonic	NM_000021	PSEN1	GATGTCTGAGGACAACCACCTGAGCAATACTGTACGTAGCCAGACCTAATCTGGGAGCCT
ASCRP3008755	0.0334624	2.16931	up	hsa_circRNA_103645	hsa_circ_0069748	circBase	chr4	+	54292038	54294350	exonic	NM_030917	FIP1L1	GATTCCACCACCGGGAGATTACCTGGGGCAATTGATGTTATCGGTCAGACTATAACTATC
ASCRP3008779	0.0275219	3.08009	up	hsa_circRNA_100990	hsa_circ_0002984	circBase	chr11	-	128963515	128994789	exonic	NM_001142685	ARHGAP32	GATTGCTTGTCAGGCAAGAGGCGCAGATGTTCCAGAGATTCCTGGAGATCTTACTCTTAA
ASCRP3008817	0.010181	13.592	up	hsa_circRNA_103416	hsa_circ_0005299	circBase	chr3	-	72890195	72891553	exonic	NM_018130	SHQ1	GATTTGGAAACTTACGATCAGGAGTGTTGCAACGGTTACAGGAATTTTTACCATTCGCCT
ASCRP3008856	0.0378605	2.50034	up	hsa_circRNA_100285	hsa_circ_0013235	circBase	chr1	+	94953097	94956803	exonic	NM_002858	ABCD3	GCAACGCCAAATGGAGATGTTTTGATCCGAGACCTTAATTTTGAAGTGGAACACCTACAT
ASCRP3008888	0.00121888	2.66773	up	hsa_circRNA_101388	hsa_circ_0007996	circBase	chr14	+	71492833	71502874	exonic	NM_014982	PCNX	GCACAGTCTTCACAGTATTGCAGGGTCATAATCGTATCATTGCCTACAGTAGACCAGTTT
ASCRP3008891	0.0374306	3.48324	up	hsa_circRNA_102503	hsa_circ_0000921	circBase	chr19	+	30476129	30477324	exonic	NM_003796	URI1	GCACCGGAAAGAACGAAGAAGGTAGATAATGACTATAATGCCCTTCGAGAAAGACTCAGC
ASCRP3008892	0.0092785	7.4301	up	hsa_circRNA_102893	hsa_circ_0004001	circBase	chr2	-	201721404	201721708	exonic	NM_004071	CLK1	GCACCTGAAGTTATTTTAGTTTTGCACAGTAATAAGTTGACTCACACAGACTTAAAGCCT
ASCRP3008893	0.0173078	4.20987	up	hsa_circRNA_102290	hsa_circ_0000824	circBase	chr18	-	6263945	6312055	exonic	NM_173464	L3MBTL4	GCACCTGTTGAGCTGTTTTCCAAGATTGCTATGCTATGCCTTGTATGACTAAGACCTCTT
ASCRP3008956	0.0330113	4.56603	up	hsa_circRNA_104122	hsa_circ_0003700	circBase	chr6	+	52935854	52941341	exonic	NM_033480	FBXO9	GCAGTAGAAGAAGAACAAAATGGAGCTCTCTATGAAGGCAGAAGCTGAGGAAGATTGTCA
ASCRP3008969	0.00574959	2.15643	up	hsa_circRNA_100930	hsa_circ_0023950	circBase	chr11	+	85966263	85967554	exonic	NM_003797	EED	GCAGTGTATAAAGGTTACCTTGTATGAATGTCATTCACAAGGAGAAATCCGGTTGTTGCA
ASCRP3008971	0.0294427	3.03252	up	hsa_circRNA_100949	hsa_circ_0006208	circBase	chr11	-	108046972	108047817	exonic	NM_002519	NPAT	GCAGTTAAAGGTTCTTTTGAAACAGAAGAATCTGAGTGAAATTCACATGTCTGAAGAAGC
ASCRP3008991	0.0442646	6.81431	up	hsa_circRNA_100771	hsa_circ_0021516	circBase	chr11	+	22696395	22707335	exonic	NM_177553	GAS2	GCATGGATGCTAACAAGCCCACAAAGGTATTACAAGTGGATAAATAATGTGCACTGCTCT
ASCRP3009040	0.0456317	3.49858	up	hsa_circRNA_101983	hsa_circ_0005603	circBase	chr17	+	11958205	12016677	exonic	NM_003010	MAP2K4	GCCATACATGGCAGTAAACGCAAAGCACTGAAGTTGAATTTTGCAAATCCACCTTTCAAA
ASCRP3009067	0.041676	3.76746	up	hsa_circRNA_008132	hsa_circ_0008132	circBase	chr5	-	145144493	145205763	exonic	NM_138492	PRELID2	GCCCCCTTAGCTGAATAAAGAATCATCAGTTTCCACGCTTTGAGAAGGACTGAATGAGAT
ASCRP3009076	0.0420314	2.13347	up	hsa_circRNA_405055		25070500	chr12	+	105388255	105389804	sense overlapping	NM_152318	C12orf45	GCCCGGCTGGAAACTAGCTTATCTTTATTTTCTTCATCTATTCCAAGGATGTGGCTTTGT
ASCRP3009077	0.00278031	2.3072	up	hsa_circRNA_403068		25242744	chr4	-	289226	289944	exonic	NM_001137608	ZNF732	GCCCTACAAAGTGAAGATACATGAGACAGTAGCCAAACACCCAGGAACTCTTAACATTCA
ASCRP3009107	0.00839007	2.09451	up	hsa_circRNA_008382	hsa_circ_0008382	circBase	chr2	+	231222519	231226412	exonic	NM_138402	SP140L	GCCTGACATCAAACTAAGTCTTAAACAAGGCTGTTCACGGAAGACCAGGATGTAGATGAG
ASCRP3009112	0.0113972	2.73643	up	hsa_circRNA_404503		25070500	chr1	-	47098430	47110928	sense overlapping	NM_022745	ATPAF1	GCCTGGACCATAGAAGATACTCAGTTTTTTGTTGAATAAATAGTTTCTATGTGCTCTGCC
ASCRP3009119	0.0045353	3.33022	up	hsa_circRNA_101151	hsa_circ_0007885	circBase	chr12	-	112096539	112097149	exonic	NM_006768	BRAP	GCCTTACAGTTAGAGAATCTTTGGATTTGTTTAATATGCGGCCACATAGGATGTGGACGG
ASCRP3009134	0.0217717	4.38693	up	hsa_circRNA_104490	hsa_circ_0001746	circBase	chr7	+	131060182	131084192	exonic	NM_013255	MKLN1	GCGAAGAGTTGATTGAAAAGGCTGTAAATGGAACATTTTAGTGGACAAACCAAATGACCA
ASCRP3009144	0.0288375	8.81746	up	hsa_circRNA_102387	hsa_circ_0004979	circBase	chr18	+	74561481	74563895	exonic	NM_007345	ZNF236	GCGCATATTATGCTACATGAAAAGGAAGAGATGGAGTTTTAACATTGAATGCGGAGAACA
ASCRP3009176	0.0292148	5.81275	up	hsa_circRNA_103328	hsa_circ_0008654	circBase	chr3	+	37315026	37323763	exonic	NM_001172713	GOLGA4	GCTACAGGGGAAAATATTCTGAGAATGCATCTACTCATGCCTCGAAATCTCCTGACAGTG
ASCRP3009183	0.0195033	10.3688	up	hsa_circRNA_001826	hsa_circ_0001190	circBase	chr21	+	38792600	38794168	exonic	uc031rvi.1	DYRK1A	GCTATACCAAGTAGATGCTCACTTTCGACTGAGTGTTATAGTTTTGCCGCTGGACTCTTC
ASCRP3009213	0.0266767	13.6431	up	hsa_circRNA_101260	hsa_circ_0000478	circBase	chr13	-	42439871	42442613	exonic	NM_015058	VWA8	GCTCTATCAGCGCTTTGAACTTCAAGATTCAGGAAGCTCTCTACTTCCTAAAGAGATTGT
ASCRP3009225	0.0406963	2.09566	up	hsa_circRNA_405670		25070500	chr18	-	22901971	22907412	exonic	ENST00000583005	ZNF521	GCTGAGCGATATCACAGAACACAAGATTAATCAATGTCAACTGACAGGTGTGGGACTTCT
ASCRP3009280	0.0242157	3.27739	up	hsa_circRNA_003712	hsa_circ_0003712	circBase	chr11	-	31474264	31484852	intronic	ENST00000533642	IMMP1L	GCTGTTTGCTTTCCTTATTTTGAAGGCCAATGGTGGCAGAGTCTACATAGAACTATGCTT
ASCRP3009291	0.026328	5.933	up	hsa_circRNA_100653	hsa_circ_0007707	circBase	chr10	+	98667021	98667504	exonic	NM_032440	LCOR	GCTTGAGAAGAGATAAAGTAAAGGGTTTGAAAGTATTCTTGAAGGGCTGTTTGGACCTGC
ASCRP3009292	0.0124763	9.10008	up	hsa_circRNA_056281	hsa_circ_0056281	circBase	chr2	+	120885263	120922486	exonic	NM_020909	EPB41L5	GCTTGCATCTCTAACTGAGAATCTAATTGATCACACAGTTGCACCTCAGCATTCCTCTGA
ASCRP3009340	0.0340645	3.6869	up	hsa_circRNA_100261	hsa_circ_0000085	circBase	chr1	-	70758070	70781249	exonic	NM_030816	ANKRD13C	GGAACAGAATTTTGAGTTACAGCTCTTTTGAGGAAGCTTAAGCAGCAATCCAGGGAAAGT
ASCRP3009382	0.0396647	6.7633	up	hsa_circRNA_103993	hsa_circ_0001546	circBase	chr5	-	153413350	153414527	exonic	NM_018691	FAM114A2	GGAATCCCTGGTCCCAGTGAAATTTCAACTGAAGTCAAGTATGTAGCAGCTGATGTTCTA
ASCRP3009397	0.0387916	2.65214	up	hsa_circRNA_008122	hsa_circ_0008122	circBase	chr19	+	23316881	23318845	exonic	NM_001277403	ZNF730	GGAATTTGAAGACACATGATATGGTAGCCAAACCCCCAGGGAGCGTTGACATTTAGAGAT
ASCRP3009424	0.00294894	7.21824	up	hsa_circRNA_102831	hsa_circ_0001074	circBase	chr2	-	148730307	148733544	exonic	NM_002552	ORC4	GGACCCCGAGGATCAGGAAAAACTATGGATTTGAATTTGTTGAAATGAGCAGTCGTAAAT
ASCRP3009433	0.0497632	3.10965	up	hsa_circRNA_101903	hsa_circ_0040823	circBase	chr16	+	88061088	88071617	exonic	NM_017869	BANP	GGACGGTCAGGTCACCTTTTCTATAAATTTGGCATCACAGAATCCGACTGGTACCGAATC
ASCRP3009450	0.0277978	8.52329	up	hsa_circRNA_103110	hsa_circ_0004771	circBase	chr21	-	16386664	16415895	exonic	NM_003489	NRIP1	GGAGACAGACGGAAGTGTTTGGATTGTGAGCTATTTCAGAACTGTTCTCAGGACTCATTA
ASCRP3009451	0.0421623	5.99717	up	hsa_circRNA_101245	hsa_circ_0000471	circBase	chr13	-	33091993	33101669	exonic	NM_033111	N4BP2L2	GGAGACAGAGAATTCTGCTTGGTCAGAATCGTGATGGCATTGTGTTCAGCACTGATGACT
ASCRP3009538	0.0241021	5.20567	up	hsa_circRNA_104547	hsa_circ_0001776	circBase	chr7	-	158552176	158557544	exonic	NM_020728	ESYT2	GGATTCAGCAAGGAACCTTCCGGGTGTTCTAAGGATACATTTTATTGAAGCTCAGGATCT
ASCRP3009567	0.0344995	5.79881	up	hsa_circRNA_015677	hsa_circ_0015677	circBase	chr1	+	185153374	185200840	exonic	NM_017673	SWT1	GGCAGCTGTGAGGGATATTCTTGAAGGAATTCAAAGCAAATAATACTTCAGACAGAAAGC
ASCRP3009577	0.0394664	3.35224	up	hsa_circRNA_103048	hsa_circ_0005163	circBase	chr20	+	34430494	34435356	exonic	NM_016436	PHF20	GGCCAAAGTCACTGCTGTTAACAAGGATGGTATCCAGCTCACATAGAAGACATTGACTAC
ASCRP3009579	0.0470886	6.33103	up	hsa_circRNA_104052	hsa_circ_0008285	circBase	chr6	+	4891946	4892613	exonic	NM_004824	CDYL	GGCCACAGGCTTAGCTGTTAACGGGAAAGGTTGAAAGGATTGTTGACAAAAGGAAAAATA
ASCRP3009585	0.044099	3.66095	up	hsa_circRNA_400244		25242744	chr1	-	58999624	59000003	exonic	NM_145243	OMA1	GGCCATGAAATAGCACATGCAGTACTTGGGCATGCTTGGATGGAAGAATTTAAAAATGAT
ASCRP3009590	0.0425938	2.25528	up	hsa_circRNA_402848		25242744	chr3	-	47147486	47158244	exonic	NM_014159	SETD2	GGCCCTGAAGAATGATGAGAAAGAAGAATAAATCTCATCGAGATATTAAGCGAATGCAGT
ASCRP3009642	0.0297373	12.7252	up	hsa_circRNA_104671	hsa_circ_0001819	circBase	chr8	-	103372298	103373854	exonic	NM_015902	UBR5	GGCTGGCAGGCAACACCTTAGGGTTACGAGAAGTTTCTGAGAAGCTGAACAAATATAATT
ASCRP3009664	0.0241724	3.45712	up	hsa_circRNA_101021	hsa_circ_0005257	circBase	chr12	+	19626181	19653155	exonic	NM_153207	AEBP2	GGGAAGGGACACAGTGTTGTTTTTCATAGTACTGTATTTGTTTGCTTATGGAAAGGTTGT
ASCRP3009673	0.0125491	4.55489	up	hsa_circRNA_101020	hsa_circ_0006128	circBase	chr12	+	19615443	19653155	exonic	NM_153207	AEBP2	GGGACACAGTGTTGTTTTTCATAGTACTCATAAGCAGTACTATAATGGATGTAGACAGCA
ASCRP3009693	0.00271181	2.66368	up	hsa_circRNA_103124	hsa_circ_0001187	circBase	chr21	+	37619814	37620866	exonic	NM_005128	DOPEY2	GGGATCCTCTTCCGTTTACTTTAAAACCACCAAACACAACCTCCAAGAGGGAAAACATTT
ASCRP3009709	0.0345742	3.64675	up	hsa_circRNA_007773	hsa_circ_0007773	circBase	chr5	-	153409048	153414527	exonic	NM_018691	FAM114A2	GGGCATTTGGTGTATTCTCTACCATCTCTACTGCTGTTCAGAGCACACTGATGTTCTAAT
ASCRP3009731	0.0107654	2.45358	up	hsa_circRNA_000983	hsa_circ_0000983	circBase	chr2	+	24786772	24807429	sense overlapping	NM_003743	NCOA1	GGGGCTTAGAAATTAACAGGAGTTCTTCTGCTAGGAACCCTGTTTCCTTTTACTGTTCCA
ASCRP3009746	0.020601	3.77954	up	hsa_circRNA_400898		25242744	chr12	-	22635490	22659753	exonic	NM_014802	C2CD5	GGGTGAAAATATGTTGATGGGCTTAGCGGAATTTCCATTTTTTACCTTGACGGCATTTCC
ASCRP3009769	0.0323915	15.4019	up	hsa_circRNA_103409	hsa_circ_0004113	circBase	chr3	+	66293626	66313803	exonic	NM_173471	SLC25A26	GGTATCCAAGGGTTGTATCGAGGCTATAAAAGCACAGTTTTAAGAGAGCTGCTGCATTTT
ASCRP3009770	0.0405674	4.63272	up	hsa_circRNA_057725	hsa_circ_0057725	circBase	chr2	-	201721404	201722812	exonic	NM_004071	CLK1	GGTATCTACAAGACATTATAGAGCACCTGAAGTTATTTTAGGGGAGGTAGACATGTAGCA
ASCRP3009801	0.0332152	2.00229	up	hsa_circRNA_100268	hsa_circ_0013012	circBase	chr1	+	78324622	78332076	exonic	NM_198549	FAM73A	GGTGCTGAAACAGAAAAGACAACAGATGAAGCTTGCAGAACACAGAGAAGTACGGCATAC
ASCRP3009894	0.00506132	2.76527	up	hsa_circRNA_002141	hsa_circ_0002141	circBase	chr2	+	207144263	207162097	exonic	NM_020923	ZDBF2	GTACTGCAGCACCACCCATATCATTGTCAAGAGAGCAGATACTTGCCAGAACTAATACAG
ASCRP3009982	0.0286363	2.26905	up	hsa_circRNA_002796	hsa_circ_0002796	circBase	chr9	+	100132203	100133988	exonic	NM_020893	CCDC180	GTCACCATTGACGATGTCCAGGTTGCAAAATTACGGATCCAGATCAGGAGATTTGAGGAG
ASCRP3010051	0.0202657	3.85162	up	hsa_circRNA_103087	hsa_circ_0060904	circBase	chr20	-	50305602	50307358	exonic	NM_006045	ATP9A	GTCGCATCAGGACCTTCTTCAGATTCGATCGTATGTGTACGCAGAAGAGCCAAATATTGA
ASCRP3010091	0.0436978	2.35667	up	hsa_circRNA_085743	hsa_circ_0085743	circBase	chr8	-	141727696	141756959	exonic	NM_005607	PTK2	GTCTGATGAAGCACCGCCCAAGTAACAATGCGTCAGTTTGACCATCCTCATATTGTGAAG
ASCRP3010106	0.0234555	4.21164	up	hsa_circRNA_100931	hsa_circ_0023956	circBase	chr11	+	86017286	86017524	exonic	NM_016401	C11orf73	GTCTTAAATCTGGTGCAAACAGCTGCACAGCAAGTGGCAGAGGATAAATTTGTTTTTGAC
ASCRP3010118	0.0045196	8.02795	up	hsa_circRNA_104315	hsa_circ_0079480	circBase	chr7	-	16298014	16317851	exonic	NM_001101417	ISPD	GTCTTTGCATTTTATATCCTGTTGTTGTTGTTTCAAGAGAATTTCCCAAGAGATTTGTGT
ASCRP3010164	0.00206893	3.08137	up	hsa_circRNA_100400	hsa_circ_0003572	circBase	chr1	-	176050287	176105683	exonic	NM_022457	RFWD2	GTGATCTCTATAATGGTTCCAGTATAGTCTCTAGCAACTGGAACAGATCCAGAAGGAGCT
ASCRP3010189	0.0241489	3.13261	up	hsa_circRNA_102677	hsa_circ_0002017	circBase	chr2	+	36623756	36623930	exonic	NM_016441	CRIM1	GTGCCTTTCAGCTTTAAAGAGAATTGAAGATGAGAACTGGACTGATGACCAACTGCTTGG
ASCRP3010245	0.047065	3.09958	up	hsa_circRNA_103112	hsa_circ_0001178	circBase	chr21	+	17135209	17138460	exonic	NM_013396	USP25	GTGGGAAGCCAAGCAGATACAACACCAGCAGACGTTTTTGAATCAACTGAGAGAAATTAC
ASCRP3010294	0.0442085	2.63185	up	hsa_circRNA_102680	hsa_circ_0002348	circBase	chr2	+	36623756	36706837	exonic	NM_016441	CRIM1	GTGTGCGAAGATGAGAACTGGACTGATGACCAACTGCTTGGTTTTAAACCATGCAATGAA
ASCRP3010301	0.0456736	6.08079	up	hsa_circRNA_007107	hsa_circ_0007107	circBase	chr4	+	25351113	25366127	exonic	NM_024936	ZCCHC4	GTGTGTAAAGCCTTACTGCCCTTGAAGTATGCAGAGCATTTTTACAGGAAGATAAAGGCG
ASCRP3010372	0.0282325	3.64735	up	hsa_circRNA_006062	hsa_circ_0006062	circBase	chr21	+	38792600	38802702	intronic	ENST00000462274	DYRK1A	GTTCCAGTCATAGGAGAAATGTTACCACTGGATTGAGTGTTATAGTTTTGCCGCTGGACT
ASCRP3010399	0.0429136	3.68464	up	hsa_circRNA_101749	hsa_circ_0038366	circBase	chr16	+	19659105	19659204	exonic	NM_020314	C16orf62	GTTCTTGTGCAGTTGATTCATGTTTCCTTTGGCCGTGATTTTGAACAACAGCTGAGTTTT
ASCRP3010458	0.0416049	2.47481	up	hsa_circRNA_405758		25070500	chr19	+	21117754	21120167	intronic	ENST00000345030	ZNF85	GTTTCAGAAGGTATTACTGTTTCTAAGCCAGACCTGATCACTTGTCTGGAGCAAGGGAAA
ASCRP3010462	0.0167806	4.17112	up	hsa_circRNA_104220	hsa_circ_0006936	circBase	chr6	+	150092297	150094305	exonic	NM_005389	PCMT1	GTTTCCAAGCAACAATCAGTGCTCCACACATGAAAATGGAATCATCAAGACAGATAAAGT
ASCRP3010510	0.00845313	4.14674	up	hsa_circRNA_004189	hsa_circ_0004189	circBase	chr9	-	77631183	77632364	exonic	NM_152420	C9orf41	TAAAAAATTTTCCAAAAGAGAGATGCACCAGTATGCATGAGCGGGTGAACCGAACAGAAA
ASCRP3010543	0.0176983	3.32292	up	hsa_circRNA_100897	hsa_circ_0004831	circBase	chr11	-	77402203	77404656	exonic	NM_016578	RSF1	TAAAGAAGAAAGAGCGTGCCGAACGAAGATTCTTCTGTGTGACTCTTGCGATAGTGGATA
ASCRP3010576	0.0385955	3.27086	up	hsa_circRNA_101534	hsa_circ_0000605	circBase	chr15	-	59204761	59209198	exonic	NM_024755	SLTM	TAACAGCCCAAGTAAAAAACATGAAGCAGATGAGTTGAGTGGAGATGCTTCTGTGGAAGA
ASCRP3010591	0.0439452	2.04613	up	hsa_circRNA_000212	hsa_circ_0000705	circBase	chr16	-	58593707	58594266	sense overlapping	NM_016284	CNOT1	TAACTGGGGCTCTTCAGCTCTCAACTGAACTGCTCTTTTAAAAACAAGGAGTGTTTCTCA
ASCRP3010594	0.0383971	3.83987	up	hsa_circRNA_100415	hsa_circ_0015529	circBase	chr1	-	180971741	180974599	exonic	NM_005819	STX6	TAAGAAAAGCCTTCATTACAAGTACTCGGCAAGTTGTCAGGAGAGGTACAGAAAGCAGTC
ASCRP3010597	0.039845	5.13687	up	hsa_circRNA_005887	hsa_circ_0005887	circBase	chr10	-	99196173	99197507	sense overlapping	NM_016046	EXOSC1	TAAGAAGCCACTTTTTACCCTATGGAAGGGGGTTGAAATTTATAAGAGTTTCCGCCCAGG
ASCRP3010628	0.0482579	3.40781	up	hsa_circRNA_101163	hsa_circ_0028587	circBase	chr12	-	116675272	116675510	exonic	NM_015335	MED13L	TAATACATCATGAACTGCAGGGCTGAACTCACGGGAATCAAATGGCGTAGGTACAATTTT
ASCRP3010674	0.00697758	2.19956	up	hsa_circRNA_100957	hsa_circ_0007827	circBase	chr11	+	117023156	117034608	exonic	NM_002572	PAFAH1B2	TACAACTTATCAACACAAGGCAGCCACAGGCCAAAATCATTGTATTGGTGTAGAATGAGC
ASCRP3010697	0.0061453	2.28851	up	hsa_circRNA_100284	hsa_circ_0003513	circBase	chr1	-	94360169	94367225	exonic	NM_002061	GCLM	TACAGCTGTTGACTCACAATGATCCAAAAGGAGTTTCCAGATGTCTTGGAATGCACTGTA
ASCRP3010701	0.0206999	6.10875	up	hsa_circRNA_104902	hsa_circ_0088300	circBase	chr9	-	123593608	123595734	exonic	NM_005047	PSMD5	TACAGGGTGTATGAGGGAAAAGACTACTTTGTGTGTATCCATTCTGGAGAGATTGCTCCA
ASCRP3010703	0.0486076	3.16796	up	hsa_circRNA_102860	hsa_circ_0057163	circBase	chr2	+	177161587	177193640	exonic	NM_006554	MTX2	TACAGTAGGGGAGCTGCAGAACCTTGGCCTGAAAATGCTACATTATATCAGCAATTGAAA
ASCRP3010719	0.0484161	5.01915	up	hsa_circRNA_101128	hsa_circ_0000437	circBase	chr12	-	109046047	109048186	exonic	NM_014325	CORO1C	TACATGCCCAAGAGGGGACTTGATGTTAACAAATGTGAGATTGCCAGAAAAATATGCAGG
ASCRP3010740	0.0422527	2.42538	up	hsa_circRNA_104239	hsa_circ_0078389	circBase	chr6	+	157150360	157150555	exonic	NM_017519	ARID1B	TACCCTCAGCAGCAGGGCAGCCCAATGGATCCAATGGTGATGAAGAGACCTCAGTTGTAT
ASCRP3010742	0.0280068	7.8303	up	hsa_circRNA_100267	hsa_circ_0002570	circBase	chr1	+	78267015	78280916	exonic	NM_198549	FAM73A	TACCCTTGGGGCATCTGATCCTAATTCCCTTGCTGATGATATTGATCAAATTTTCTCCGG
ASCRP3010766	0.0452791	6.48905	up	hsa_circRNA_103964	hsa_circ_0005728	circBase	chr5	+	138979956	138994551	exonic	NM_003339	UBE2D2	TACGATCACAGTGGTCTCCAGCACTAACTATTTCAAAAGGAATTGAATGATCTGGCACGG
ASCRP3010785	0.00518056	2.36653	up	hsa_circRNA_103830	hsa_circ_0072389	circBase	chr5	-	43294157	43299077	exonic	NM_002130	HMGCS1	TACTCTCTTAAAGTCACACAAGATGCTACACCGGCTCTTTCACCATGCCTGGATCACTTC
ASCRP3010881	0.0370303	2.05068	up	hsa_circRNA_059407	hsa_circ_0059407	circBase	chr20	+	5996006	6012726	exonic	NM_019095	CRLS1	TAGGTTAAAACCAACATTCATCAGCAAGTTGGATGGATTTATTGCTCGAAACTGGGCCAA
ASCRP3010914	0.0148514	3.67853	up	hsa_circRNA_000344	hsa_circ_0000344	circBase	chr11	-	77394754	77404656	exonic	NM_016578	RSF1	TATAAGCTACAGATTCTTCTGTGTGACTCTTGCGATAGTGGATACCATACTGCCTGCCTT
ASCRP3010923	0.00444844	3.96408	up	hsa_circRNA_100257	hsa_circ_0002454	circBase	chr1	+	65830317	65831879	exonic	NM_014787	DNAJC6	TATACAATCTGTCACCTAAGTCTTATCGAACTGCCAAGTTTCACAGCCGGGTGCCTCATC
ASCRP3010932	0.0171787	2.67206	up	hsa_circRNA_104271	hsa_circ_0003016	circBase	chr6	+	170697374	170704667	exonic	NM_032448	FAM120B	TATAGCCGTTCCAGTCAGGGACAGCCGTGGAGAGACCAGGGACCAGCCTGATTACATCAA
ASCRP3010975	0.0393367	3.20488	up	hsa_circRNA_101497	hsa_circ_0005417	circBase	chr15	-	43102811	43109295	exonic	NM_173500	TTBK2	TATCTCTTCTTTGGATTATTTTACAAAACCAGACTACCAGCCTCGAGCTGTGGCAGGTTT
ASCRP3010978	0.0288975	4.63174	up	hsa_circRNA_008267	hsa_circ_0008267	circBase	chr3	+	195415403	195416309	exonic	ENST00000597034	LINC00969	TATCTGGACTTTGAAATTTGCACAGCCAGAGGACAACACATCACACACAAGAAACAGTTG
ASCRP3010985	0.0180757	3.83086	up	hsa_circRNA_100600	hsa_circ_0018478	circBase	chr10	-	69714351	69773943	exonic	NM_015601	HERC4	TATGAAGATTCCAGGCTCATTTGGTTTTCTGATAAGGCAGCACACTTCTGCTTTTGTTCC
ASCRP3011006	0.0241247	2.88597	up	hsa_circRNA_087220	hsa_circ_0087220	circBase	chr9	-	77611362	77632364	exonic	NM_152420	C9orf41	TATGGAAAATACTCAAGCCAGGTGGAATTTGGATAAATCTAGCACCAGTATGCATGAGCG
ASCRP3011015	0.0446428	15.5712	up	hsa_circRNA_100561	hsa_circ_0006665	circBase	chr10	-	15875628	15889942	exonic	NM_024948	FAM188A	TATGGGATGGTGATAGAGAGTGCTCAGGAATGAGGTTTGTGTTTAGTGAATCAGAGGGAT
ASCRP3011046	0.0404615	6.08871	up	hsa_circRNA_100354	hsa_circ_0014613	circBase	chr1	+	155691307	155695810	exonic	NM_004632	DAP3	TATTCATTTCTGTGCAAAACAGGACTGGCTGATACTACATATTCCAGATGGCCAAGCATG
ASCRP3011059	0.0121908	4.656	up	hsa_circRNA_002147	hsa_circ_0002147	circBase	chr7	-	151174418	151195266	exonic	ENST00000478470	RHEB	TATTCTTGTGTATTCTGTTACATCAATCAAAAGGTTCCTCAAGCCAGGACCTACGCACCT
ASCRP3011060	0.0324234	4.19996	up	hsa_circRNA_004383	hsa_circ_0004383	circBase	chr6	+	87920168	87928449	intronic	ENST00000518845	ZNF292	TATTCTTTCCCAGGAACCATTGGATAAGGATAAAGGCTTGCCCCAGAACACACACTATAG
ASCRP3011101	0.0290703	3.53331	up	hsa_circRNA_059085	hsa_circ_0059085	circBase	chr2	+	242373572	242374445	exonic	NM_014808	FARP2	TCAAAGACAGTGGAATGAAGAGAATTCCATATGAAAGGGACCTTACCAGGACACATTAGA
ASCRP3011144	0.0379914	6.96081	up	hsa_circRNA_007691	hsa_circ_0007691	circBase	chr5	-	153413350	153414506	exonic	ENST00000518900	FAM114A2	TCAAGTATGTAGCAGATAAAGATGATATTGAGACTCCACTGCTAACTGAAGCAGCCCCCA
ASCRP3011177	0.0257685	5.96256	up	hsa_circRNA_102569	hsa_circ_0051454	circBase	chr19	+	45767941	45769539	exonic	NM_031417	MARK4	TCACCAGAAAAATATTGTACACAGGGACCTGAAGTGAAGCTCTTTGAGGTGATTGAGACT
ASCRP3011187	0.0266069	8.8609	up	hsa_circRNA_101637	hsa_circ_0007099	circBase	chr15	+	89656955	89659752	exonic	NM_007011	ABHD2	TCACGCTTTCTGCTCAAGTCCTGTCCTCTTCTGACCAAAGACTTTTAGGTTTGTTTGAAT
ASCRP3011215	0.0285133	2.08831	up	hsa_circRNA_006319	hsa_circ_0006319	circBase	chr2	+	128855002	128861588	exonic	NM_020120	UGGT1	TCAGATCATGACGGAGTTTGCTATAAAATGGGAGTTCTGGTTGTACTCACTGTTCTGTGG
ASCRP3011226	0.0114822	2.72068	up	hsa_circRNA_405121		25070500	chr13	-	21976935	21992425	sense overlapping	NM_153251	ZDHHC20	TCAGCTGATTAAACCTGATCGGGCGCATCACTGCTCAGCCTGTGACTCGTCATCTGACTG
ASCRP3011243	0.0129546	3.1412	up	hsa_circRNA_101631	hsa_circ_0003856	circBase	chr15	+	85657103	85658718	exonic	NM_002605	PDE8A	TCAGGGAATGAATATGTTCTTTCAACAAAAAGTAATCAATATTATCAATGCTGCCCAGGA
ASCRP3011287	0.0235025	5.58857	up	hsa_circRNA_102611	hsa_circ_0007334	circBase	chr2	-	9083315	9098771	exonic	NM_138799	MBOAT2	TCATGATCATCATAGGAGTGGAGAACATGCACAAGTCAACTTTGTAGTGTGCCAACTCTT
ASCRP3011324	0.0498007	4.98758	up	hsa_circRNA_003275	hsa_circ_0003275	circBase	chr18	+	76953182	76974038	exonic	NM_198531	ATP9B	TCCAATCCAAAAAATAAGGACCTTTTTTCTATCAGTGCTTATGTTTATGCTCAGAAACCA
ASCRP3011354	0.0183203	2.07517	up	hsa_circRNA_103190	hsa_circ_0062688	circBase	chr22	-	28290542	28310335	exonic	NM_012399	PITPNB	TCCATATAGATATTGCAGATAGAAGTCAAGTTGAACCAGCACCGTGTGGTTTTGCCATGT
ASCRP3011363	0.0453857	3.68858	up	hsa_circRNA_102630	hsa_circ_0003287	circBase	chr2	-	15691616	15698758	exonic	NM_015909	NBAS	TCCATTATTGGGAAATGTCAAGCCTAGAGGCAACCAAAAACATGGTGCATCCTTTATCAT
ASCRP3011381	0.00970592	2.09929	up	hsa_circRNA_006490	hsa_circ_0006490	circBase	chr6	-	106696024	106740981	exonic	NM_004849	ATG5	TCCCCTTTAGAATATATCAGGCATTATCCAATTGGTTTGCTATTTGATCTTCTTGCATCA
ASCRP3011389	0.0229951	6.65724	up	hsa_circRNA_000167	hsa_circ_0000518	circBase	chr14	-	20811404	20811554	sense overlapping	NR_002312	RPPH1	TCCCTGAGCTTCGGGGAGGTGAGTTCCCAGAGAACGGGGCTCCGCGCGAGCTCATCAGTG
ASCRP3011403	0.0315069	8.97434	up	hsa_circRNA_103204	hsa_circ_0062938	circBase	chr22	+	32154531	32161046	exonic	NM_014662	DEPDC5	TCCGGCTGAGACCTTATCAGGATGTCTATGTTAATGTCGTAGACCCTAAGATGATGAGCT
ASCRP3011444	0.0377263	3.37151	up	hsa_circRNA_405264		25070500	chr14	+	77237532	77239554	exonic	NM_014909	VASH1	TCCTGGGAATGTACAATCACACAGGGACACAGTTCTTTGAAATTAAGAAGAGCAGACCTC
ASCRP3011456	0.0379402	2.6243	up	hsa_circRNA_047596	hsa_circ_0047596	circBase	chr18	-	44470542	44471017	exonic	NM_004671	PIAS2	TCCTTGATGTTCTCATCAAGCCCACGAGTTTAGAATATGGTTTCTAGTTTTAGGGTTTCT
ASCRP3011468	0.0452837	6.65796	up	hsa_circRNA_101498	hsa_circ_0008319	circBase	chr15	-	43120125	43132631	exonic	NM_173500	TTBK2	TCGACAATTTACCAATTCCTGTGGTGACGTCAGACCAGGAAAGACCATGTTTGTAGATTT
ASCRP3011479	0.0179176	2.36742	up	hsa_circRNA_101276	hsa_circ_0008259	circBase	chr13	+	76287317	76335174	exonic	NM_005358	LMO7	TCGAGTCACTGTCAAGCAGTAACAGAGAAGAATTTTGAAACAAAAGATTTTCGAGCCTCT
ASCRP3011488	0.0288013	3.66424	up	hsa_circRNA_102077	hsa_circ_0008179	circBase	chr17	+	40652724	40653322	exonic	NM_005177	ATP6V0A1	TCGCCGTCAGTATTTGAGGAGAAAGCATTTGCTATTTCAAGAAGCCCCTGAATATCTACT
ASCRP3011504	0.0448854	2.94839	up	hsa_circRNA_406352		25070500	chr3	-	129585852	129599405	intronic	ENST00000426664	TMCC1	TCGTAATCTTGGAGTTAGGTGAAACAGCAGGTATTAATCTCTGGAGAAGACACATCCACA
ASCRP3011516	0.0473324	3.9075	up	hsa_circRNA_404687		25070500	chr1	+	236332005	236347206	exonic	NM_003272	GPR137B	TCGTTTATTTCTTCCGAGTTAGAAATCCTACAAAGGACCTTGTGATTTTCAAAGCCAAGT
ASCRP3011553	0.02454	4.58921	up	hsa_circRNA_001485	hsa_circ_0001485	circBase	chr5	+	56160560	56161804	exonic	NM_005921	MAP3K1	TCTAGTACTTCTACGTCTAGTTCAGAAAACAGTTTCAGAGTGGCAGAATCACACCACCCC
ASCRP3011576	0.0288301	6.38746	up	hsa_circRNA_100414	hsa_circ_0007905	circBase	chr1	-	180953812	180962561	exonic	NM_005819	STX6	TCTCATATGACCAGTGGACATGAAAGATCAGATGTCAACTTCATCTGTGCAGGCATTAGC
ASCRP3011616	0.00076007	3.22856	up	hsa_circRNA_102619	hsa_circ_0000977	circBase	chr2	-	10784445	10808849	exonic	NM_024894	NOL10	TCTGACGGCCAATGAAACCCCCAAGATGGGCATCTATTACATTCCATTCTGAAGTTTATA
ASCRP3011641	0.0240054	2.36665	up	hsa_circRNA_007290	hsa_circ_0007290	circBase	chrX	-	44383247	44386611	sense overlapping	NM_173794	FUNDC1	TCTGCTGTAAAACAACCTATATGATTGCTAGTCATAGTGGCTATGTGCAGATTGACTGGA
ASCRP3011648	0.0313292	2.39166	up	hsa_circRNA_006628	hsa_circ_0006628	circBase	chr10	-	74322652	74326552	exonic	NM_006077	MICU1	TCTGGATTCAGAGACAGAAAAGATGTTTCGTCTGAACTCACTTTCTGCTTTGGCAGAACT
ASCRP3011659	0.0210373	6.21834	up	hsa_circRNA_000482	hsa_circ_0001829	circBase	chr8	-	142264087	142264728	exonic	NM_001286646	SLC45A4	TCTGGTCACACCAATACTGTTGCAGATTGATCATCCAGTCACTCGATGGGGATTACCAGC
ASCRP3011684	0.0389533	2.30273	up	hsa_circRNA_403959		25242744	chr7	-	140482820	140487384	exonic	NM_004333	BRAF	TCTTCATCCTCAGAAGACAGGAATCGAATGGACTTGATTAGAGACCAAGGATTTCGTGGT
ASCRP3011716	0.0171992	4.12384	up	hsa_circRNA_104153	hsa_circ_0004058	circBase	chr6	+	87925620	87928449	exonic	NM_015021	ZNF292	TCTTTCCCAGGAACCATTGGATAAGGATAAAGACACTCCTAGAATATGCAGAGAAATGGA
ASCRP3011743	0.0255621	3.1306	up	hsa_circRNA_103366	hsa_circ_0065307	circBase	chr3	-	47777523	47787483	exonic	NM_003074	SMARCC1	TGAAAGATATCATCAAACGACATCAGGCAAAGTGTTTCATGGATTTCAAAGCTGGAGGCG
ASCRP3011746	0.0292123	6.65926	up	hsa_circRNA_102028	hsa_circ_0042962	circBase	chr17	+	30267304	30274704	exonic	NM_015355	SUZ12	TGAAAGGAGAGCAAGAATCTCATAGAGCCAACACAGATCTATAGATTTCTTCGAACTCGG
ASCRP3011759	0.0365288	3.46381	up	hsa_circRNA_000094	hsa_circ_0000247	circBase	chr10	+	74474868	74475660	exonic	NR_073062	MCU	TGAACATTCGCAGGTCTTTCACTACCATTCCTACAGTGATTGGCAAGATACCGTTTCTAC
ASCRP3011766	0.0225269	6.25435	up	hsa_circRNA_029937	hsa_circ_0029937	circBase	chr13	-	33095509	33111164	exonic	NM_014887	N4BP2L2	TGAACCTGAAACTTGGTGGAAATTTGATCCTGAAGAATTAGAAAAATGTCTTATGGTGAA
ASCRP3011886	0.0322305	21.2758	up	hsa_circRNA_101270	hsa_circ_0003441	circBase	chr13	+	61013821	61041513	exonic	NM_030794	TDRD3	TGAGAAATGGGAGTTACAGAGAGTATCTTTCAGATGAAGGCATTGAAGCTTGCACAAGCT
ASCRP3011887	0.0395461	4.02543	up	hsa_circRNA_001214	hsa_circ_0000227	circBase	chr10	+	31644072	31676195	exonic	ENST00000493835	ZEB1	TGAGAACTTGATCAGTTTGTGTCAGCCACCTTGTTCTCTAAAGCAGCTGTTTAAGGAAGA
ASCRP3011892	0.0378682	3.73172	up	hsa_circRNA_007843	hsa_circ_0007843	circBase	chr11	-	128993340	129034322	exonic	NM_001142685	ARHGAP32	TGAGAATGTTGAGTTCGGCAGCATACAGGAAGATGAAGTCCTCAGTACATTCTGAAGAAG
ASCRP3011904	0.0363502	6.752	up	hsa_circRNA_092522	hsa_circ_0001250	circBase	chr22	+	47022647	47033857	exonic	uc003bhx.3	GRAMD4	TGAGATCAAAGGTCACCTGGAAATTGCCTTATTGGAAAAACATTTCTTACGGAACCCGAG
ASCRP3011915	0.00765517	4.79991	up	hsa_circRNA_006886	hsa_circ_0006886	circBase	chr16	-	57197912	57207781	exonic	NM_024946	FAM192A	TGAGCCAGATGACAAGAATCAAGATTGGTTGTTTCATTATGGATGGAGGGGATGATGGTA
ASCRP3011919	0.0180739	6.78961	up	hsa_circRNA_406005		25070500	chr2	-	186946056	186964557	sense overlapping	NR_110218	LINC01473	TGAGCTTCCAAATCAGGTACTCAGATGAAAACTACTTGCATGAAAGAATTGAGACAACAA
ASCRP3011939	0.00921965	2.63244	up	hsa_circRNA_006294	hsa_circ_0006294	circBase	chr2	+	36586046	36623930	intronic	ENST00000426856	CRIM1	TGAGTTTCCAAGTCAGGATATGTGCCTTTCAGCTTTAAAGAGAATTGAAGTGTTTTCACT
ASCRP3011940	0.0208317	3.10742	up	hsa_circRNA_009069	hsa_circ_0009069	circBase	chrX	-	54013510	54014377	exonic	NM_015107	PHF8	TGAGTTTGACATTGAGTACGAAAAGGGTGAAGAGTTTATCCAAATCTCGGCGAACCAAGA
ASCRP3011945	0.00338527	3.11839	up	hsa_circRNA_100407	hsa_circ_0006980	circBase	chr1	-	179100445	179100616	exonic	NM_005158	ABL2	TGATAACACACTCAGCATCACTAAAGAAGCTTTGCATCGTCCCTATGGTTGTGATGTTGA
ASCRP3011981	0.0353185	4.02754	up	hsa_circRNA_104650	hsa_circ_0006896	circBase	chr8	-	95549330	95550574	exonic	NM_015496	KIAA1429	TGATGAGAATACTTCCATCATCTTTAGACCTAACTCAAAGAGAGACATCTCCCCATACAT
ASCRP3011986	0.041183	4.02483	up	hsa_circRNA_103892	hsa_circ_0073027	circBase	chr5	-	74134789	74137504	exonic	NM_015566	FAM169A	TGATGATATTGTGAAAACATCTGTTCCTTCAAGAGAGGGGCTTAAGCAGAGGATGGCATT
ASCRP3011990	0.0184051	5.62857	up	hsa_circRNA_088633	hsa_circ_0088633	circBase	chr9	+	130101923	130104613	exonic	NM_032293	GARNL3	TGATGCCAGATTTGCATAAGGCTGAAAATATTTTCAGAAGAGAGCGTACCACTCTTTGGC
ASCRP3012005	0.0346793	2.62592	up	hsa_circRNA_405234		25070500	chr14	+	55236821	55243258	exonic	NM_015589	SAMD4A	TGATGTTCCAGCAGCCAGGCATTTACAGAGACACAGAAAAAAAGATTGTTGTCATGGAAA
ASCRP3012020	0.0296814	15.7399	up	hsa_circRNA_406422		25070500	chr3	-	196118683	196129888	intronic	ENST00000428095	UBXN7	TGATTTGATGCATAAAGGCAGCTTTGAAACAAAGAAGTTCGTGCCCCAATTCCTCAAAAG
ASCRP3012025	0.0201889	2.91557	up	hsa_circRNA_101854	hsa_circ_0006845	circBase	chr16	+	69729038	69729282	exonic	NM_006599	NFAT5	TGCAAAACCAAGGGAACAACTTGACTGGCTCCTTTTAACTGGATATACTGTAGTCAGCTT
ASCRP3012078	0.026589	5.25976	up	hsa_circRNA_001518	hsa_circ_0001518	circBase	chr5	-	107684099	107703654	exonic	NM_001163315	FBXL17	TGCAGGAAAACAAATTAATATTTTCCAATTTGTCACTGGATGAGCGTTGCCTTTCCGCAT
ASCRP3012079	0.0372814	3.4393	up	hsa_circRNA_005836	hsa_circ_0005836	circBase	chr14	-	39623414	39627606	exonic	NM_001079537	TRAPPC6B	TGCAGGAAAACAGTATTTAGAACATGCATCTAAGGTTTACAAAAGATACTGCAAGGTTCA
ASCRP3012091	0.019927	3.54378	up	hsa_circRNA_102518	hsa_circ_0006987	circBase	chr19	+	34921480	34929671	exonic	NM_005499	UBA2	TGCATCGTTTGGGCAAAGTACTTGTTCAAATTGATCTGGATACTATTGATGTAAGCAACC
ASCRP3012096	0.0102116	4.13973	up	hsa_circRNA_103586	hsa_circ_0068894	circBase	chr4	+	1905942	1906105	exonic	NM_007331	WHSC1	TGCATGGTTTCTGCAGATCCACTCCTTCACAGCTATACCAAACTTAAAGATTCCAGCTAA
ASCRP3012102	0.0382397	2.17628	up	hsa_circRNA_401119		25242744	chr13	-	21395842	21429904	exonic	NM_022459	XPO4	TGCATTGGAAGAAGTGCCTTCAAAAGTATGTTCGGGAACAGATTCTACTAGCAGTAGCAG
ASCRP3012162	0.016597	6.41795	up	hsa_circRNA_104492	hsa_circ_0001747	circBase	chr7	+	131071878	131084192	exonic	NM_013255	MKLN1	TGCGAAGAGTTGATTGAAAAGGCTGTAAATGTACTTGATTCTAAAGCTCGAAAGGCCTGC
ASCRP3012166	0.00553558	3.6467	up	hsa_circRNA_034414	hsa_circ_0034414	circBase	chr15	-	38794512	38798121	exonic	NM_005739	RASGRP1	TGCGAGTTTTCCATTTTCCTTCTGTGTGATGGACAAAGACAGTTATCCCTGGATCTTTAC
ASCRP3012185	0.0466412	3.06102	up	hsa_circRNA_104611	hsa_circ_0001796	circBase	chr8	+	42914234	42919358	exonic	NM_002027	FNTA	TGCTATTGAGTTAAATGCAGCCAATTATACAGTGTGGGACAGAGCAGAATGGGCTGATAT
ASCRP3012195	0.0375293	3.54409	up	hsa_circRNA_103967	hsa_circ_0074229	circBase	chr5	+	138994170	139003046	exonic	NM_003339	UBE2D2	TGCTCGGATCTACAAAACAGATAGAGAAAATGTTCCATTGGCAAGCTACAATAATGGGGC
ASCRP3012209	0.00952106	2.14929	up	hsa_circRNA_100320	hsa_circ_0008734	circBase	chr1	-	145769407	145771730	exonic	NR_036541	GPR89A	TGCTGATCACTCTTACCAAGGCTACCATCAATATTGTTTTTGATCGAGTTGGGAAAACGG
ASCRP3012211	0.0263112	3.98658	up	hsa_circRNA_103565	hsa_circ_0001383	circBase	chr3	-	196842797	196846401	exonic	NM_004087	DLG1	TGCTGATCTAAGTGGAGAGCTCAGAAAAGGAGATCGTATTATATCGCTTCTTCTCAGCCT
ASCRP3012217	0.0223876	18.1773	up	hsa_circRNA_100543	hsa_circ_0000211	circBase	chr10	-	7318853	7327916	exonic	NM_001018039	SFMBT2	TGCTGCCAAATTTCCTCTTCCAATGGAAGTGTTTAAGCAATCAAAGAGAAGTACACAGAC
ASCRP3012229	0.020523	2.40108	up	hsa_circRNA_004908	hsa_circ_0004908	circBase	chr6	-	83728691	83754378	exonic	NM_198920	UBE3D	TGCTGTCAAGGTCCTCTACCAGCCATGCATCAAAAGCAGGAATGAAAAGAAGCTCCTCAG
ASCRP3012238	0.0139301	3.23807	up	hsa_circRNA_007090	hsa_circ_0007090	circBase	chr7	+	90001468	90007525	exonic	NM_033107	GTPBP10	TGCTTACAAAAATTCCCAAATGCTGGAAAATCCTCTTTGCTAAGTTGTGTTTCTCATGCA
ASCRP3012249	0.0367934	3.5937	up	hsa_circRNA_104272	hsa_circ_0078784	circBase	chr6	-	170846321	170858201	exonic	NM_002793	PSMB1	TGCTTGACAACCAGTACTATACTGGCAATTGCTGGAGAAGATTTTGCAATTGTTGCTTCT
ASCRP3012255	0.0318736	3.90557	up	hsa_circRNA_003300	hsa_circ_0003300	circBase	chrX	-	114357089	114364762	exonic	NM_020871	LRCH2	TGCTTGTAAAAAGTTGGGTGTCTCACAGTATAAATCAATGAGGAAGAGTTCAAGTGGCAA
ASCRP3012274	0.0358493	3.69159	up	hsa_circRNA_042992	hsa_circ_0042992	circBase	chr17	+	30354787	30358477	exonic	NM_052888	LRRC37B	TGGAACATTTCAGGCCTGGCACGGAATGCAGTTTTTACACAACTTAATTCTCAGTGAAAA
ASCRP3012294	0.0195382	2.77128	up	hsa_circRNA_004542	hsa_circ_0004542	circBase	chr2	+	108477221	108477787	exonic	NM_182588	RGPD4	TGGAATCTTGCACTGGGCAGTGGTCTTAATTCTTTTTATGATCAACGAGAATACATAGGG
ASCRP3012296	0.0346848	6.17768	up	hsa_circRNA_003440	hsa_circ_0003440	circBase	chr15	+	67956934	67995746	exonic	NM_002757	MAP2K5	TGGAATTCATTCTGATGTCTGGAGCTTAGGAATCTCTTTTATGGAGGTTGTTAAAGGCCT
ASCRP3012300	0.0391945	3.72519	up	hsa_circRNA_104764	hsa_circ_0001849	circBase	chr9	-	33960823	33963789	exonic	NM_018449	UBAP2	TGGACAACAGAAGACTGGACTGAAGATAACTGGCATCAAATACTCACAACATAGCTCAGG
ASCRP3012306	0.0201547	2.22581	up	hsa_circRNA_006383	hsa_circ_0006383	circBase	chr9	-	74481714	74489999	exonic	NM_016014	ABHD17B	TGGACAGTATCTTGAAAGGTTGAAACAGTTTGTGTCACAGGAACTGAGCATGAATAATCT
ASCRP3012327	0.0456485	3.28763	up	hsa_circRNA_005644	hsa_circ_0005644	circBase	chr2	+	190593385	190609514	exonic	NM_144708	ANKAR	TGGAGAAGAATGGAGGACCATCCATAATTCCTATCTTTAAAAGAGGAGGTGAAGCTGTCA
ASCRP3012346	0.024274	3.21399	up	hsa_circRNA_005249	hsa_circ_0005249	circBase	chr9	+	128103455	128109220	exonic	NM_015635	GAPVD1	TGGAGCAATGGCAAACTATGAAAGTACAGACTGAAGAACGCAAAGATAGCGATGATGAGA
ASCRP3012357	0.0431069	2.72175	up	hsa_circRNA_104777	hsa_circ_0087047	circBase	chr9	+	37126308	37327831	exonic	NM_032226	ZCCHC7	TGGAGGCAGTATCACCTAACGCTTCAAGGTTACTGACTTTTTATGATGTTTGGTGGCTAT
ASCRP3012376	0.0357584	4.84558	up	hsa_circRNA_103921	hsa_circ_0073518	circBase	chr5	-	107521817	107703654	exonic	NM_001163315	FBXL17	TGGATCATAAATGACAGATATTTTCCAATTTGTCACTGGATGAGCGTTGCCTTTCCGCAT
ASCRP3012391	0.0333733	4.33061	up	hsa_circRNA_104330	hsa_circ_0001684	circBase	chr7	+	23650789	23651172	exonic	NM_138771	CCDC126	TGGATGTCGAGAACGGTGCTTCTATGGCAGGATATGAGTTAATAGAGTGGATACAACCTT
ASCRP3012406	0.0260493	4.71155	up	hsa_circRNA_104681	hsa_circ_0085495	circBase	chr8	-	125332326	125339662	exonic	NM_194291	TMEM65	TGGCAAACACGTCTTAGTACACATTTGTATTCATCCACAATGCGATACCTTTCATAGGGT
ASCRP3012412	0.0158595	2.1794	up	hsa_circRNA_406873		25070500	chr6	-	149997395	149999881	sense overlapping	NM_004690	LATS1	TGGCACAAACACCATTAGAAACACAAATGAAGGGCCCATGTTATTTCTACTACACCACAC
ASCRP3012441	0.0368825	2.45539	up	hsa_circRNA_405120		25070500	chr13	-	21961646	21995303	exonic	NM_153251	ZDHHC20	TGGCTACTTCCAATATTTTCAAGGAAAGACCGTTGTTTACCTTGTGGCTTTCCATCTGTT
ASCRP3012482	0.0180677	8.99428	up	hsa_circRNA_025614	hsa_circ_0025614	circBase	chr12	-	22646156	22659753	exonic	NM_014802	C2CD5	TGGGCTACAGTGAATCAACTAGCATCTGGAATTTCCATTTTTTACCTTGACGGCATTTCC
ASCRP3012506	0.0337228	4.83484	up	hsa_circRNA_101246	hsa_circ_0004494	circBase	chr13	+	33306237	33309467	exonic	NM_015032	PDS5B	TGGTAGCTACTTTCATTGTGAAAGATCTTCTCATGAATGATCGGAGCCTTGCTTCCTGTT
ASCRP3012524	0.0142795	5.63086	up	hsa_circRNA_002465	hsa_circ_0002465	circBase	chr6	+	74432973	74446231	exonic	NM_133493	CD109	TGGTGACTGGTCTATTCAAGTTCAAGTGAATGCTCTTTTAAGACACTTACTCTTCCATCA
ASCRP3012542	0.01474	4.14201	up	hsa_circRNA_100399	hsa_circ_0015364	circBase	chr1	-	176050287	176055026	exonic	NM_022457	RFWD2	TGGTTCCAGTATAGTCTCTAGACAAAGAAACAGCCTTGGTATAATAGCACGTTAGCATCA
ASCRP3012567	0.0480201	4.24404	up	hsa_circRNA_102678	hsa_circ_0002346	circBase	chr2	+	36623756	36669878	exonic	NM_016441	CRIM1	TGTACTTTGCCAACAAGATGAGAACTGGACTGATGACCAACTGCTTGGTTTTAAACCATG
ASCRP3012573	0.0297953	3.42133	up	hsa_circRNA_100503	hsa_circ_0000199	circBase	chr1	-	243708811	243736350	exonic	NM_005465	AKT3	TGTATATGATAAAAAGCTGTTTTTCCATTTGTCGAGAGAGCGGGTGTTCTCTGAGGACCG
ASCRP3012582	0.0377339	10.4579	up	hsa_circRNA_101269	hsa_circ_0004245	circBase	chr13	+	61013821	61034674	exonic	NM_030794	TDRD3	TGTCAAAAATAAGGTATCTTTCAGATGAAGGCATTGAAGCTTGCACAAGCTCTCCAGACA
ASCRP3012593	0.0264923	3.56207	up	hsa_circRNA_002044	hsa_circ_0000228	circBase	chr10	+	31661946	31676195	exonic	uc001ivr.4	ZEB1	TGTCAGCCACCTTGTTCTCTAAAGTTTTCAGTTTAAATTCTCAACTGGCAATTGGCCGAA
ASCRP3012643	0.0342244	2.75202	up	hsa_circRNA_004910	hsa_circ_0004910	circBase	chr16	-	74949767	74950157	exonic	NM_030581	WDR59	TGTGCAAATCCGGAATGTCAATGTGGAGCTTTGTGCAAATGACATATTAGATGGTGTTGA
ASCRP3012657	0.0254134	3.40249	up	hsa_circRNA_103891	hsa_circ_0004405	circBase	chr5	-	74130250	74137504	exonic	NM_015566	FAM169A	TGTGGAAGAAAGGAGAGGCCATTGGGTTTTATTCAGTTAAGCCTACAGAGGATGGCATTC
ASCRP3012658	0.0286908	2.80343	up	hsa_circRNA_404737		25070500	chr10	+	31661953	31676727	intronic	uc010qeg.1	ZEB1	TGTGGAAGCAAAGGTCATCTAATCTTTAAAAGTTTAAATTCTCAACTGGCAATTGGCCGA
ASCRP3012668	0.0244356	10.2077	up	hsa_circRNA_100540	hsa_circ_0017628	circBase	chr10	-	7262372	7327916	exonic	NM_001018039	SFMBT2	TGTGGCTTCACCTGGAAGCAATCAAAGAGAAGTACACAGACTGGACAGAATTTCTCATAC
ASCRP3012677	0.037879	3.73497	up	hsa_circRNA_002641	hsa_circ_0002641	circBase	chr10	+	31662050	31676195	intronic	uc010qeg.1	ZEB1	TGTGTCAGCCACCTTGTTCTCTAAAGGAAAGCACTATCAAGAAAGACTAATGGAGTGACT
ASCRP3012710	0.0340276	4.05389	up	hsa_circRNA_102050	hsa_circ_0043280	circBase	chr17	+	35797838	35804870	exonic	NM_001488	TADA2A	TGTTGAAGATGACTCGGACATTTTACATGACTTCAGATTTTCCTGTCCTTGATCCCAGCT
ASCRP3012722	0.0191381	4.36272	up	hsa_circRNA_005649	hsa_circ_0005649	circBase	chr5	+	65288537	65310553	exonic	NM_018695	ERBB2IP	TGTTGCCTAATGTCTAAAAATGACTACAAAACGAAGTTTGTTTGTGCGGTTGGTACCATG
ASCRP3012726	0.00749326	3.14838	up	hsa_circRNA_100896	hsa_circ_0002290	circBase	chr11	-	77396149	77404656	exonic	NM_016578	RSF1	TGTTGGTATCAGTATTGAAAACATCATTCCTCCACAAATTCTTCTGTGTGACTCTTGCGA
ASCRP3012730	0.010562	3.05485	up	hsa_circRNA_104316	hsa_circ_0079481	circBase	chr7	-	16298014	16348252	exonic	NM_001101417	ISPD	TGTTGTTTCATGTAGTGACTATGACTTGGAATTTGGAACTGAGTGTTTGCAATTGGCCCT
ASCRP3012733	0.0335375	3.72342	up	hsa_circRNA_406778		25070500	chr6	-	41839301	41859613	exonic	NM_018561	USP49	TGTTTAATGGATTCTTTGGATGGGAAGAGACCTTGAAAGGACCTCTAGTTTATCCTGCAA
ASCRP3012762	0.0388496	2.94607	up	hsa_circRNA_010058	hsa_circ_0010058	circBase	chr1	+	15970016	15976318	exonic	NM_032341	DDI2	TTAAACGGCACCAGGTGCCCAGATGACTATCATGAGCCAAGCTTGTGCAGAAAGGTGTAA
ASCRP3012764	0.0321701	7.603	up	hsa_circRNA_400274		25242744	chr1	+	78268954	78279552	exonic	NM_198549	FAM73A	TTAAACTGGGTGCAGGAGATGCCATTGCTGAAGAAAATGTAGATGTTCAAGTTGTTCCAG
ASCRP3012771	0.0392576	6.16448	up	hsa_circRNA_103111	hsa_circ_0061276	circBase	chr21	-	16415815	16415895	exonic	NM_003489	NRIP1	TTAACATTTGGGAGAAACACAGCCAGAAGGAAGTGTTTGGATTGTGAGCTATTTCAGAAC
ASCRP3012802	0.0110804	3.06002	up	hsa_circRNA_104406	hsa_circ_0080649	circBase	chr7	+	74524751	74528329	exonic	NM_173537	GTF2IRD2	TTAATGCCAGGACGGATTTTCAGAAAGATTTTGCAAAATACTGGATCATGGCCCAGGTAG
ASCRP3012805	0.0398765	9.4272	up	hsa_circRNA_102297	hsa_circ_0009022	circBase	chr18	-	9583114	9595100	exonic	NM_005134	PPP4R1	TTAATTTGATCAGTGATCCTTCACGTTGGCCCTGGACTTTGTCTCACAAGATGAAATGTT
ASCRP3012810	0.044471	6.41213	up	hsa_circRNA_011333	hsa_circ_0011333	circBase	chr1	-	32372021	32385259	exonic	NM_080391	PTP4A2	TTACACGCTCGTTTTTCGTTGGAATATACGTTGCACATTTATGGCGATTCTGAGTGTGAG
ASCRP3012831	0.0207747	4.58956	up	hsa_circRNA_103634	hsa_circ_0002021	circBase	chr4	-	48686689	48712715	exonic	NM_015030	FRYL	TTACTGTCTCAAGTGATACGCCTAGAACATTCCATATTCTGCTTCACACACGGTGACTCA
ASCRP3012842	0.030294	4.71187	up	hsa_circRNA_103861	hsa_circ_0001494	circBase	chr5	+	65307876	65310553	exonic	NM_018695	ERBB2IP	TTAGAGCTTAGAGAAAACCAGTTAAAAATGTTGCCTAAGAATACAGGAGTTTCCAGAAAA
ASCRP3012860	0.00196583	2.3227	up	hsa_circRNA_103717	hsa_circ_0070617	circBase	chr4	-	108614926	108622441	exonic	NM_005443	PAPSS1	TTAGTGTGCATCACAAGTTTCATATCACCTTACACTCAGGGAATGCAGAGAGCAACCAAT
ASCRP3012902	0.0440416	2.47448	up	hsa_circRNA_007225	hsa_circ_0007225	circBase	chr2	+	210880696	210885788	sense overlapping	NM_006916	RPE	TTATTTTATTCCAAGAAAGATCAGACATGCACATGATGGTGTCCAAGCCAGAACAGTGGG
ASCRP3012927	0.0226235	3.83367	up	hsa_circRNA_100698	hsa_circ_0020249	circBase	chr10	-	123629520	123683844	exonic	NM_007041	ATE1	TTCACCCTTGGAGGCATGTGGGCACATTCCATGACAGTACAGGATTATCAGGATCTCATA
ASCRP3012966	0.0494432	2.23448	up	hsa_circRNA_406824		25070500	chr6	-	109748049	109752548	exonic	NM_173672	PPIL6	TTCATCGAATAGTACAGAATGGCTGGATACAAGGAGGGGGAACTCAAAAATGAAACCTGG
ASCRP3012996	0.0280134	2.39707	up	hsa_circRNA_102374	hsa_circ_0047744	circBase	chr18	+	54398613	54426184	exonic	NM_015285	WDR7	TTCCAGTAATATTGTGCAAGGACAGATTAAACAAGGTGCATTGGATCGTTGTGTGATGGG
ASCRP3013005	0.0201272	3.9535	up	hsa_circRNA_008816	hsa_circ_0008816	circBase	chr6	+	74432011	74446231	sense overlapping	NM_133493	CD109	TTCCCATCCAATACTTGGTGACTGGTCTATTCAAGTTCAAGTGAATGTATCAACATACGT
ASCRP3013017	0.0414368	3.43668	up	hsa_circRNA_104203	hsa_circ_0004368	circBase	chr6	-	139264649	139265759	exonic	NM_031922	REPS1	TTCCTATTCTTGAACTTTCTCATATTTGGTTCTTCTGCTGGTGATGCAGTGTGGTCAGGG
ASCRP3013073	0.0432178	3.24799	up	hsa_circRNA_005616	hsa_circ_0005616	circBase	chr12	+	938227	939110	intronic	ENST00000315939	WNK1	TTCTCACCCCGGAAACATTTCTTTGATTGTCTTTGGCATCCTGAAATCTCTGGCCCAATA
ASCRP3013086	0.04575	2.03853	up	hsa_circRNA_005640	hsa_circ_0005640	circBase	chr1	-	145787771	145791170	exonic	NR_036541	GPR89A	TTCTCTATTTACTGTGTTTGGAAAATTTTCATGGATGGCAATGGCACGGAGAACAATGTT
ASCRP3013124	0.0206659	4.1333	up	hsa_circRNA_102736	hsa_circ_0001016	circBase	chr2	-	61749745	61753656	exonic	NM_003400	XPO1	TTCTTCCAAGGAACCAGTGCGAAGCAAAGAATGGCTCAAGAAGTACTGACACATTTAAAG
ASCRP3013137	0.00255069	2.05983	up	hsa_circRNA_101155	hsa_circ_0004206	circBase	chr12	-	112371689	112381173	exonic	NM_138341	TMEM116	TTCTTTTGCTGCTGGGGCCCAGATATTCTACATTTCCTCATTTCTCTACACCGTCAATTA
ASCRP3013143	0.0441838	5.23547	up	hsa_circRNA_100609	hsa_circ_0007778	circBase	chr10	-	70246900	70266475	exonic	NM_152707	SLC25A16	TTGAAAAGTGCCTGAGTATTTTCTGCATTGCGTGCTGTTCCTCAAAAAGAAGGATTCCTT
ASCRP3013159	0.0290615	5.1501	up	hsa_circRNA_103899	hsa_circ_0001498	circBase	chr5	-	76758919	76760634	exonic	NM_018268	WDR41	TTGACAGCCTCTGCTGATAGAACAGTTATTATTTGCATCTGCTGGTGATGATGGAATTGT
ASCRP3013179	0.0407747	2.16493	up	hsa_circRNA_077628	hsa_circ_0077628	circBase	chr6	-	110988636	111095140	exonic	NM_001300963	CDK19	TTGATGGTATCCATTACCTCCATGCAAATTGGGTGCTTCACAGAGACTTGATTCCAGGAG
ASCRP3013182	0.00306817	5.99631	up	hsa_circRNA_079477	hsa_circ_0079477	circBase	chr7	-	16127151	16317851	exonic	NM_001101417	ISPD	TTGATTTAAAATCTAGAGAATTTCCCAAGAGATTTGTGTAGTTATGGATACAGAAGAAGA
ASCRP3013191	0.0401332	4.9804	up	hsa_circRNA_102713	hsa_circ_0000997	circBase	chr2	-	45773870	45789895	exonic	NM_018079	SRBD1	TTGCACCACTGGATGTTGTTTACTGATTCTGGCAATTAACCGTGGAGAAAATTTGAAGGT
ASCRP3013192	0.0407982	3.36859	up	hsa_circRNA_101351	hsa_circ_0007695	circBase	chr14	-	50616725	50616948	exonic	NM_006939	SOS2	TTGCACGTCAGCTGACACTTTTGGAGTCTGATCTTTACAGGGAAAGCTATGAAAAAATGG
ASCRP3013201	0.0113139	2.83662	up	hsa_circRNA_001365	hsa_circ_0001365	circBase	chr3	-	179316462	179320585	exonic	NM_020409	MRPL47	TTGCCAATGCCAAGTCCAGAGCGGTTAGATAAGGTTTTTTCTTAGTTTGTTGCCTAAGAG
ASCRP3013203	0.020795	5.09737	up	hsa_circRNA_103822	hsa_circ_0006157	circBase	chr5	-	38991050	39003724	exonic	NM_152756	RICTOR	TTGCCATTATCTGTGAACTAGCTTCTTTGTGATATTGGCCACAGTGAAGAAAAACTGGGC
ASCRP3013220	0.0429563	2.40574	up	hsa_circRNA_102341	hsa_circ_0000841	circBase	chr18	-	29432408	29432626	exonic	NM_014939	TRAPPC8	TTGGAAATGAACAGATACCAAACTTGCCAGTAGGGAGAAGGGAAAGTTTTGCTTTAAGGC
ASCRP3013221	0.0103522	3.11863	up	hsa_circRNA_406831		25070500	chr6	+	111493897	111498868	exonic	NM_018593	SLC16A10	TTGGAATACCACTTGCACTTTTTGGATACTTTGTGCCTTATGTTCACTTGCATGGGTAGG
ASCRP3013225	0.0173184	2.09204	up	hsa_circRNA_104200	hsa_circ_0007798	circBase	chr6	-	137015277	137041727	exonic	NM_005923	MAP3K5	TTGGACTCTAATTTCACGGACACTGAAAGCAGAGACCATGGAGCTTCTTGATATTGCGGT
ASCRP3013303	0.0168291	2.0742	up	hsa_circRNA_402419		25242744	chr2	-	179981394	179982340	exonic	NM_178123	SESTD1	TTGTTGATGTTGCACAGATGTGAAGACATGGTAGATGTGCGAAGGTTAAAGATGCTTCAG
ASCRP3013304	0.0179442	2.23085	up	hsa_circRNA_104255	hsa_circ_0078510	circBase	chr6	+	159026298	159029782	exonic	NM_020823	TMEM181	TTGTTGGACTATTGTGGTTGGCTTCTGTTACGCTAGGAATATGGCAAACTGGAAGACTTA
ASCRP3013329	0.0218334	2.70184	up	hsa_circRNA_100381	hsa_circ_0009109	circBase	chr1	+	167935866	167944253	exonic	NM_018442	DCAF6	TTTACGTGTCATTATGGAACTACTTATGAGGTTAATACAATCTGTTGGAATGACACTGGA
ASCRP3013402	0.0292502	2.05814	up	hsa_circRNA_101064	hsa_circ_0026309	circBase	chr12	-	51497452	51497986	exonic	NM_005653	TFCP2	TTTCTACATTCACAAGGCTTTTCACAAACTTCTCAGAAATGGTTCACCAAACCACCAGCC
ASCRP3013495	0.0361184	3.37749	up	hsa_circRNA_018086	hsa_circ_0018086	circBase	chr10	+	31676052	31676195	exonic	uc001ivr.4	ZEB1	TTTGTGTCAGCCACCTTGTTCTCTAAAGGACAACCTTAAACTTCCACCACAAGAGGAATA
ASCRP3013513	0.0336589	4.36263	up	hsa_circRNA_101360	hsa_circ_0032064	circBase	chr14	+	58690339	58690574	exonic	NM_018477	ACTR10	TTTTACATATCCTTGGATCAATCAGCGCGTACTTGCTTTGTAAGTGATCTGAAGCGAGGA
ASCRP3013514	0.0156643	6.24976	up	hsa_circRNA_100542	hsa_circ_0017639	circBase	chr10	-	7290509	7327916	exonic	NM_001018039	SFMBT2	TTTTACATCTCTCCTGCGTCGGTGACTAAGCAATCAAAGAGAAGTACACAGACTGGACAG
ASCRP3013516	0.0364336	3.06681	up	hsa_circRNA_102524	hsa_circ_0050516	circBase	chr19	+	34922765	34936026	exonic	NM_005499	UBA2	TTTTACCAAGGTTGCCAAGGAAAGTGTACTGCAGTTTTACCCGAAAGCTAATATCGTTGC
ASCRP3013532	0.0388319	9.90325	up	hsa_circRNA_103552	hsa_circ_0007331	circBase	chr3	-	195101737	195112876	exonic	NM_012287	ACAP2	TTTTCACACAGGCAGCTTTGGAAGAAGTAGAAGGTGATGTGGCAGAATTGGAACTAAAAC
ASCRP3013541	0.0477337	2.10539	up	hsa_circRNA_003154	hsa_circ_0003154	circBase	chr5	+	134076752	134079742	exonic	NM_001745	CAMLG	TTTTCCCAAGAAGAAGAAAGTCAAACAAAATCAAAGCAGCAGGACAGTGATAAACTGAAC
ASCRP3013584	0.0455227	6.00785	up	hsa_circRNA_016868	hsa_circ_0016868	circBase	chr1	+	230798886	230810870	exonic	NM_007357	COG2	TTTTTAATCCTGGGAATCCCGATGCATTTCATGAGAGCCTTAGATCGTCTGTCAGTGAAG
ASCRP3013608	0.0144187	2.7391	up	hsa_circRNA_103587	hsa_circ_0068895	circBase	chr4	+	1918597	1920350	exonic	NM_007331	WHSC1	TTTTTGGTCTTCTGTCAAAAACACAGGGATGAGGTCAGAAAAAGAGTGCACGCCAGTATC

## Sheet: down_Patient_vs_Control
probeID	P-value	FC (abs)	Regulation	circRNA	Alias	source	chrom	strand	txStart	txEnd	circRNA_type	best_transcript	GeneSymbol	Sequence
ASCRP3000072	0.0286048	2.69153	down	hsa_circRNA_407150		25070500	chr9	-	5968018	5988545	exonic	NM_001017969	KIAA2026	AAAAGCAAAACACAAGAAGCACAAATCTGGCACTTGAGAGAAAAGACAACGATAGCAGTT
ASCRP3000147	0.0423919	2.10785	down	hsa_circRNA_102878	hsa_circ_0057551	circBase	chr2	+	196544755	196548630	exonic	NM_020342	SLC39A10	AAACCTGGTTCCTGAAGATGAGGCAAATATAGGGGCATCAGGAAAAATAGAAATGAAGGT
ASCRP3000223	0.0133462	4.88821	down	hsa_circRNA_103630	hsa_circ_0069570	circBase	chr4	-	41145003	41145159	exonic	NM_004307	APBB2	AAAGCTCCTGTGAAAAGCTGAGGCTGACAATAATTTAAGCAAAATCAGGTTGGAGTTGCT
ASCRP3000269	0.0384287	4.26565	down	hsa_circRNA_047559	hsa_circ_0047559	circBase	chr18	-	43664109	43667198	exonic	NM_004046	ATP5A1	AAATAAAGGTTCCATAATGCATAGTTGCTGTTGCTTACCGTCAGATGTCTCTGTTGCTCC
ASCRP3000298	0.0258807	2.45617	down	hsa_circRNA_405487		25070500	chr16	-	72318470	72342087	sense overlapping	NR_126330	LINC01572	AAATCGACTCTGACTCAATCCTTGAGGTCTGGCCTCATCAGTGAAAAGAAGGACTGACTT
ASCRP3000387	0.0386195	2.07855	down	hsa_circRNA_080052	hsa_circ_0080052	circBase	chr7	-	44620691	44621422	exonic	NM_182547	TMED4	AACAGATTCAGAAGGAGCAGGATTACCAAAGGGCAACTATCGTACCCAGATGTGGGATAA
ASCRP3000409	0.0426842	2.02588	down	hsa_circRNA_405979		25070500	chr2	-	160824049	160843869	exonic	NM_007366	PLA2R1	AACATGGAACGTGTCCCAAAGGATGGCTATATTTTAACTATAAGGCTACAGTGGTGGCTG
ASCRP3000434	0.0412712	2.0689	down	hsa_circRNA_022382	hsa_circ_0022382	circBase	chr11	+	61605249	61608197	exonic	NM_004265	FADS2	AACCCAAGTGGAACCACCTTGTCCACAAATTCGTCATTGGCCACTTAAAGGATGCCTTCC
ASCRP3000514	0.0115854	8.58543	down	hsa_circRNA_405928		25070500	chr2	-	95814629	95819004	sense overlapping	NM_032788	ZNF514	AACTTGTACTGGAGAGAAATCCTACAAGTGTGGACCTGATGACATTTGAAGATGTGGCTG
ASCRP3000538	0.0231824	8.66488	down	hsa_circRNA_030431	hsa_circ_0030431	circBase	chr13	-	75936161	75936743	exonic	NM_014832	TBC1D4	AAGAACAGGACCATGCTCTTCCAGGTTCCTGATGTTATTAGCAGCATAAGGCAATTATCT
ASCRP3000681	0.0420948	3.36742	down	hsa_circRNA_035152	hsa_circ_0035152	circBase	chr15	-	48766451	48786451	exonic	NM_000138	FBN1	AAGGATACACAGGTGATGGCTTCACTTGTACAGATCCCATATGTGGTAAAGGGTACTCAA
ASCRP3000734	0.00973209	2.24826	down	hsa_circRNA_100612	hsa_circ_0008523	circBase	chr10	+	70723046	70726959	exonic	NM_004728	DDX21	AAGTGGAAGAGATTTTAAGTGTGGCATACAAGAAAGGCCGAGGAGTGACCTTCCTATTTC
ASCRP3000841	0.00993481	2.00176	down	hsa_circRNA_405363		25070500	chr15	-	61194520	61195883	intronic	ENST00000335670	RORA	AATCCCTTTTACTAAGAAGGATCACCTGGTGTGCACTCATCTGTGAATTTATGTTGGGCT
ASCRP3000961	0.0176932	3.83998	down	hsa_circRNA_038416	hsa_circ_0038416	circBase	chr16	-	21475023	21475314	exonic	NR_027155	SMG1P3	AATTTGACTACAATTGGAAATGCCAAAAACTCACTAATAGGGGTTGTTGCTGTAGCCCGT
ASCRP3001156	0.0301614	4.02033	down	hsa_circRNA_062993	hsa_circ_0062993	circBase	chr22	+	33254003	33259028	exonic	NM_000362	TIMP3	ACAGTAAAGTGGTTTTATTTCTATCACAGTCGCGTCTATGATGGCAAGATGTACACGGGG
ASCRP3001186	0.0126715	2.77103	down	hsa_circRNA_100424	hsa_circ_0002869	circBase	chr1	+	201681944	201687883	exonic	NM_020443	NAV1	ACATCACTACCGGACCCAGAGTCCCAGAGAAAGAGGACAGTGCAGAATGTCCTGGATCTC
ASCRP3001371	0.0187345	3.83251	down	hsa_circRNA_011083	hsa_circ_0011083	circBase	chr1	-	27992571	27995857	exonic	NM_002038	IFI6	ACCTAGATGTGAAAACAGAATAAACTTCACCCAGAAAACACTTGTCTAGTGACGGAGCCC
ASCRP3001471	0.0369163	3.78004	down	hsa_circRNA_102918	hsa_circ_0058275	circBase	chr2	+	219447693	219449444	exonic	NM_005444	RQCD1	ACGTCCCTTTGAGTATCTCCGGCTCACCAGCCTTGGAGTTATTGGAAATTGTAAATATTT
ASCRP3001491	0.000990934	9.37617	down	hsa_circRNA_058161	hsa_circ_0058161	circBase	chr2	+	216977738	216982517	exonic	NM_021141	XRCC5	ACTAATCGTGAGCATGGATGTGATTCAACATGAAACAATGCAGCTGTTGTGCTGTGTATG
ASCRP3001542	0.0193305	3.11378	down	hsa_circRNA_102188	hsa_circ_0045537	circBase	chr17	+	71231614	71233134	exonic	NM_017941	C17orf80	ACTCTCACAAGGAATAGGATGAGTGATAATCCACCCAGAATGGAAGTGTGTCCTTACTGT
ASCRP3001662	0.0266266	6.00488	down	hsa_circRNA_027612	hsa_circ_0027612	circBase	chr12	-	76461150	76462774	exonic	NM_004537	NAP1L1	ACTTGATGGTCTGGTAGAAACACCAACAGGATACATTGAAAGCAAAGAACAGTCTGAACT
ASCRP3001665	0.0451861	2.43968	down	hsa_circRNA_000798	hsa_circ_0000321	circBase	chr11	-	64538243	64538337	intronic	ENST00000227503	SF1	ACTTGGGGTTTCTGTGGTTCATAAAGTTGGGATATGGGTACAGAAGCTTTTCCTCATAGG
ASCRP3001666	0.00257246	6.25992	down	hsa_circRNA_100372	hsa_circ_0015004	circBase	chr1	+	161293403	161326630	exonic	NM_003001	SDHC	ACTTGTCTTCCCTCTCATGTATCATACCTGGAATGGGATCCGACACTTGACACGTTGGTC
ASCRP3001756	0.0273519	13.1862	down	hsa_circRNA_001835	hsa_circ_0001835	circBase	chr9	+	2643266	2643521	sense overlapping	NM_003383	VLDLR	AGAAGTGGCGATGTGATGGGGACCCTGACTGCAAGGATGGCAGTGATGAGCTGGACTGTG
ASCRP3001770	0.0158268	2.61368	down	hsa_circRNA_405152		25070500	chr13	-	52715155	52719026	exonic	NM_002498	NEK3	AGAATCAGGATAGCTTTGGGAAATGAAGCAAGCACAGTGTTTCAGGCAAATAGTTGGAAA
ASCRP3001776	0.0403855	2.34875	down	hsa_circRNA_104350	hsa_circ_0079933	circBase	chr7	+	40027197	40102699	exonic	NM_003718	CDK13	AGAATTAATAAGACGGTCTGGAAAATCCCGAAGCAGAAGCCCGTATTCATCTAGGCATTC
ASCRP3001918	0.01082	2.02998	down	hsa_circRNA_092363	hsa_circ_0000028	circBase	chr1	-	22041881	22048257	exonic	NM_032236	USP48	AGATATTCTGTGTCCACATGTGAAAGCCCTGTGTAAGGAATGTGTAGTAGAACGTTGTCG
ASCRP3002002	0.0321191	2.05414	down	hsa_circRNA_007899	hsa_circ_0007899	circBase	chr12	+	6630963	6631203	exonic	NM_014865	NCAPD2	AGCAAGATGATGTATGAAAACACAACTACAGGCCCAGCAGCTTCCACACAAGAAAAGAAT
ASCRP3002009	0.0110461	2.20786	down	hsa_circRNA_014205	hsa_circ_0014205	circBase	chr1	-	152004981	152006276	exonic	NM_005620	S100A11	AGCAATGTCACTTTTTTAAAACATGAAGCAAAAATCTCCAGCCCTACAGAGACTGAGCGG
ASCRP3002013	0.0246119	2.27129	down	hsa_circRNA_007232	hsa_circ_0007232	circBase	chr13	-	50279756	50280508	exonic	NM_002267	KPNA3	AGCACAATAGCTGAAATAATAGAGGAATGTGGAGGAAGCAGTGTGGTTCCTTTCCAACAT
ASCRP3002015	0.0334395	2.16732	down	hsa_circRNA_000533	hsa_circ_0000533	circBase	chr14	-	45696965	45700483	sense overlapping	NM_018353	MIS18BP1	AGCACAGTGAGTCACCAGGAGCTACAGAATTAAACATGGAAAAGACCAAACAAAAACAGA
ASCRP3002072	0.00385252	6.68184	down	hsa_circRNA_406752		25070500	chr6	+	31592304	31592917	intronic	ENST00000376007	PRRC2A	AGCCAGAGTCTTCCACTTTTATAGCATGTCCTCAGGAAATGTCTTCTTGCAGCACTTAAT
ASCRP3002251	0.0265661	2.38669	down	hsa_circRNA_101174	hsa_circ_0028864	circBase	chr12	-	120636920	120637008	exonic	NM_001002	RPLP0	AGGAGGACCTCACTGAGATCAGGGACATGTTGCTGGCCAATAAGACTGCTGCCTCATATC
ASCRP3002270	0.0337178	2.43961	down	hsa_circRNA_000992	hsa_circ_0000992	circBase	chr2	-	37543379	37544322	exonic	ENST00000379066	PRKD3	AGGATCTTGTGTGCTCCATAGTTTATCAAAAGGCTAACTATATGTCAGAAAGCATCAGCT
ASCRP3002273	0.0058949	6.04277	down	hsa_circRNA_103349	hsa_circ_0065217	circBase	chr3	-	47468646	47470160	exonic	NM_012235	SCAP	AGGATGGTCTCCTACACCATCACCCTGGTCTTCCAGCACTACCATGCCAATATGTGGGTG
ASCRP3002404	0.0314684	3.56987	down	hsa_circRNA_006270	hsa_circ_0006270	circBase	chr5	+	148590288	148612863	exonic	NM_014945	ABLIM3	AGTCATCTGCGGATGGTGTTCCATACTGTGAGTCCGACTACCATGCCCAGTTTGGCATTA
ASCRP3002417	0.0467734	3.10836	down	hsa_circRNA_400283		25242744	chr1	-	91403041	91447927	exonic	NM_201269	ZNF644	AGTCCGTTGATGTATCAGCCACAAAAAATGGACTTGACTATGCACTCAGGTTTGATTTAA
ASCRP3002561	0.0176616	3.66906	down	hsa_circRNA_086474	hsa_circ_0086474	circBase	chr9	-	19376253	19378916	exonic	NM_001010	RPS6	ATAAATAAGATCAGACTCTGGGTTATGTGGTCCGAATCAGTGGTGGGAACGACAAACAAG
ASCRP3002619	0.0226988	3.16794	down	hsa_circRNA_101775	hsa_circ_0038702	circBase	chr16	-	25264266	25266713	exonic	NM_001012981	ZKSCAN2	ATACCCTAGATCAGGAAGTGACAACCACACGGCTTCCTGCTGGGTCCCAGGTCAGCAGTC
ASCRP3002695	0.0318377	2.28494	down	hsa_circRNA_102119	hsa_circ_0044436	circBase	chr17	+	47874111	47875920	exonic	NM_007067	KAT7	ATATGAAGTGTCCTACACCAGGCTGTAACTCTCTAGATTCCAGTCCTGTTCGAAATCTGC
ASCRP3002699	0.0456689	2.74267	down	hsa_circRNA_042645	hsa_circ_0042645	circBase	chr17	-	26965269	26972177	exonic	NM_014680	KIAA0100	ATATGCATGTTTGGGGTGAGGCACTTGTTCTGGACTCCTTCACACTACAGCCTGCGCGCG
ASCRP3002760	0.0457348	8.68879	down	hsa_circRNA_065793	hsa_circ_0065793	circBase	chr3	+	50131152	50131308	exonic	NM_005778	RBM5	ATCACCATCACAGAGAGCGATAGAGAGCGTGAAAGAAGGAACAGTGACCGATCCGAAGAT
ASCRP3002811	0.00908842	2.2236	down	hsa_circRNA_102043	hsa_circ_0043244	circBase	chr17	-	35578644	35583373	exonic	NM_198834	ACACA	ATCCAAACAGGATCAGTTGTGTGGCCGGGACCCTACTCTCACTGATGAGCTGCTGAATAT
ASCRP3002885	0.0157327	5.88744	down	hsa_circRNA_008141	hsa_circ_0008141	circBase	chr1	+	174188262	174190302	exonic	NM_014857	RABGAP1L	ATCTCTTCAGTTAATTTTGGATCCGTCTAACACAGGTGGTTGTGGGAAGAGAAGTTTGCA
ASCRP3002934	0.0225593	2.42599	down	hsa_circRNA_100048	hsa_circ_0009715	circBase	chr1	+	10420986	10435431	exonic	NM_015074	KIF1B	ATGAACGACTGGTTGTATGCCTTCAACCCACTTCTAGCTGGCACAATACGGACCTTCTAC
ASCRP3002945	0.0283323	2.34515	down	hsa_circRNA_405873		25070500	chr2	+	46587776	46588229	exonic	NM_001430	EPAS1	ATGAAGTTCACCTACTGTGATGACAGGCTCTGGTTTTGGGAAAAAAAGCAAAGACATGTC
ASCRP3003116	0.0285724	5.515	down	hsa_circRNA_071862	hsa_circ_0071862	circBase	chr5	+	10407213	10426634	exonic	NM_005885	MARCH6	ATGTCATAGCTTCTGGTGTTGTTCCTTTACTAGATTGTCTTTGGCTCCATTGTCCTCCTG
ASCRP3003316	0.0179414	5.83656	down	hsa_circRNA_027072	hsa_circ_0027072	circBase	chr12	-	57031958	57037371	exonic	NM_001686	ATP5B	ATTTAAGGTTTCCAATAAAATGTACACCCCTCAGAAGGCTTTTTGGTGGTGCTGGAGTTG
ASCRP3003332	0.00180866	2.7787	down	hsa_circRNA_058196	hsa_circ_0058196	circBase	chr2	-	217536827	217541605	exonic	NM_000599	IGFBP5	ATTTATTTAATAAAGTTATGCATTCAGTTATGCAAACCTTCCCGTGGCCGCAAACGTGGC
ASCRP3003338	0.00130598	7.55269	down	hsa_circRNA_100693	hsa_circ_0020174	circBase	chr10	-	120931893	120934104	exonic	NM_006793	PRDX3	ATTTCCCGAGACTACGGTGTGCTGTTAGAAGGTTCTGGTCTTGCACTAAGGTTCCTCATG
ASCRP3003429	0.0092206	2.01745	down	hsa_circRNA_006989	hsa_circ_0006989	circBase	chr4	+	77917577	77941823	exonic	NM_018243	SEPT11	CAAACCCTTCAGAATGAAGAGCTTCGAAACTTGTCTTTGTCTGGCCATGTGGGATTTGAC
ASCRP3003505	0.0319809	6.10851	down	hsa_circRNA_068482	hsa_circ_0068482	circBase	chr3	+	186756529	186769134	exonic	NM_003032	ST6GAL1	CAACAAGATGTGGGCACAAAAACTACCATTCGCCTGATGAACTCTCAGATGAGTTTTGAT
ASCRP3003535	0.0123781	2.9665	down	hsa_circRNA_100145	hsa_circ_0011377	circBase	chr1	+	32689634	32690076	exonic	NM_003757	EIF3I	CAACAGCTGTCGTCTCTGGGACTGTGAAACAGATCGTCAATGTATGGTACTCTGTGAATG
ASCRP3003550	0.0245662	10.5582	down	hsa_circRNA_105000	hsa_circ_0002724	circBase	chrX	-	53672262	53707139	exonic	NM_031407	HUWE1	CAACATTTGGCAGAGGTCCTCCAGCAGCCTGACCTGAGTGGGTTAGTGATCCAGAGAAAC
ASCRP3003587	0.0364186	2.01055	down	hsa_circRNA_002561	hsa_circ_0002561	circBase	chr3	-	49094294	49095323	exonic	NM_017730	QRICH1	CAACTCCAAGTTACTTGTTCAGTCCAGGTGCAGGTACAGCAGTCTCCGCAACAGGTCTCG
ASCRP3003726	0.024717	4.76074	down	hsa_circRNA_406106		25070500	chr20	-	35526224	35526947	exonic	NM_015474	SAMHD1	CAATATTTTGTTCAGTGGTGTGCAGACAGAAATTTCACCAAGCCGCAGGTTATCAACATG
ASCRP3003752	0.0276833	2.85679	down	hsa_circRNA_405932		25070500	chr2	-	97399255	97403804	exonic	NM_030805	LMAN2L	CAATGAGGAGAAGCAGCAAGAGGTGTGGGCACAGGCAGTTCCTCACTGTGGAATCTGATG
ASCRP3003769	0.0296194	6.25576	down	hsa_circRNA_005255	hsa_circ_0005255	circBase	chr3	-	48019354	48040369	exonic	NM_002375	MAP4	CAATGGTGGTCATGGAGTAGAAGGGAGCGATACTACAGGCAGTTGCAGTGGTGCAGAATG
ASCRP3003871	0.0406604	2.11767	down	hsa_circRNA_103750	hsa_circ_0071129	circBase	chr4	+	151153488	151161628	exonic	NR_036614	DCLK2	CACATACATACTTCTCTGTGGATTCCCACCATTCCGAAGGAACACCTGATTGAGAATGAA
ASCRP3003925	0.00490001	2.82322	down	hsa_circRNA_037377	hsa_circ_0037377	circBase	chr16	-	2012497	2012657	exonic	NM_002952	RPS2	CACCCTGGGCAACTTCGGTGACAGGCCGCTGCGGCTCTGTGCTGGTACGCCTCATCCCTG
ASCRP3003952	0.0204106	6.30499	down	hsa_circRNA_000274	hsa_circ_0000919	circBase	chr19	-	19760861	19761115	intronic	ENST00000291503	ATP13A1	CACCTGGGTGGGTAGGGAGGTGAGGGCCTGGTGTGGGGTTTCCCAAGGAGAGCGCAATAG
ASCRP3004018	0.0342399	4.96401	down	hsa_circRNA_008689	hsa_circ_0008689	circBase	chr4	+	20469374	20493522	exonic	NM_004787	SLIT2	CACTGAGATCCCCACAAATCTTCCAGAGACCATCACAGAAATTGATCTCAGTGAAAACCA
ASCRP3004173	0.0183721	2.18499	down	hsa_circRNA_104469	hsa_circ_0082140	circBase	chr7	+	127447537	127528065	exonic	NM_014390	SND1	CAGAGGCCAGGATAAGAACAAGAAACTGCGTCCCCTGTATGACATTCCTTACATGTTTGA
ASCRP3004186	0.02738	8.55728	down	hsa_circRNA_092390	hsa_circ_0001968	circBase	chr11	+	68359043	68367962	exonic	NM_018312	PPP6R3	CAGAGTTCACGTCTTCCCTGAGGGAAATATTGCCTTGTTTGAAGCATGTTGTAAGGAAAG
ASCRP3004228	0.0438001	2.35319	down	hsa_circRNA_104068	hsa_circ_0075705	circBase	chr6	-	17624791	17649531	exonic	NM_005124	NUP153	CAGCAACCTAGTCAGTCTGCATTTGGCTCTGGAACAACTCCTAATTCTAGAAATGGAAGT
ASCRP3004370	0.0106719	7.25009	down	hsa_circRNA_400068	hsa_circ_0092314	circBase	chr22	+	20113099	20113439	intronic	ENST00000331821	RANBP1	CAGGCTGATCTCTTCCCTGCTCAGAGGTCTTTCCAGTCCAGATCGTCCATGCTGTTTGGG
ASCRP3004406	0.00178309	4.92746	down	hsa_circRNA_006411	hsa_circ_0006411	circBase	chr5	+	67522117	67522837	exonic	NM_181523	PIK3R1	CAGGTTCTTCGAAAACTGAAGCAGATGTTGAACAACAAGGTGAAGCTCGTGTGTGGAGTG
ASCRP3004426	0.0412921	2.20822	down	hsa_circRNA_100006	hsa_circ_0009250	circBase	chr1	-	1192371	1203372	exonic	NM_058167	UBE2J2	CAGTATAGAGACGTCGGACTTCACGATGAGCAGCACCAGCAGTAAGAGGGCTCCGACCAC
ASCRP3004450	0.00328193	5.84931	down	hsa_circRNA_402565		25242744	chr20	-	33714053	33719586	exonic	NM_018217	EDEM2	CAGTCTTCCAGTCCTTGGAGGCCTACTGGCCTGGTCTTCAGGTCGGCAACCACATTGATG
ASCRP3004582	0.0202706	2.79335	down	hsa_circRNA_103987	hsa_circ_0004104	circBase	chr5	-	151043647	151049345	exonic	NM_003118	SPARC	CATCAAGCAGAGTGTGCAGCAATGACAACAAGACCTTCGACTCTTCCTGCCACTTCTTTG
ASCRP3004607	0.0433004	8.45198	down	hsa_circRNA_404022		25242744	chr8	+	41466934	41469511	exonic	NM_178819	AGPAT6	CATCATCACCTACCATGACAGTGGGCTACCTTGAGAATGGAGCGAGGAGCCAAGGAGAAG
ASCRP3004697	0.018337	2.21272	down	hsa_circRNA_002983	hsa_circ_0002983	circBase	chr1	+	9786966	9787830	sense overlapping	NM_005026	PIK3CD	CATGAAGGCAAAAGCAGGACTCCCTGGCACTGGGGAAAACAGAGGAGGAGGCACTGAAGC
ASCRP3004734	0.00533881	5.82394	down	hsa_circRNA_100703	hsa_circ_0020303	circBase	chr10	-	125771848	125806240	exonic	NM_015892	CHST15	CATGCACAAGGTCTTCCAGTTTCTGAACCTAGGAAATCTGGCATTTTTTAAAGTTTGCGC
ASCRP3004805	0.0072169	11.3188	down	hsa_circRNA_105044	hsa_circ_0001952	circBase	chrX	-	154018228	154020560	exonic	NM_002436	MPP1	CATTAAAAGTAATTCCCAACCAGCAAAGCCGTCTTCCTGCACTACAGGCTGTATCGCATC
ASCRP3005014	0.0424167	10.7046	down	hsa_circRNA_004163	hsa_circ_0004163	circBase	chr18	+	662145	671451	exonic	NM_001071	TYMS	CCACTGAAAATTCAGGGATCCACAAATGCTAAAGAGCTGTCTTCCAAGGGAGTGAAAATC
ASCRP3005023	0.0284053	3.94365	down	hsa_circRNA_100824	hsa_circ_0022201	circBase	chr11	-	59410352	59415386	exonic	NM_152716	PATL1	CCAGAACAAGGCCTAGTGATGACCACTTTGTACAGATCATGTGTATCCGAAAAGGGAAGA
ASCRP3005078	0.0266452	8.694	down	hsa_circRNA_405711		25070500	chr19	-	1918802	1919370	antisense	NM_079834	SCAMP4	CCAGTCAGAGATGATGTACAGGTCTTCCTCCTGCAGCGATCCGTGCAGAAACATCAGCAG
ASCRP3005094	0.000593455	13.8578	down	hsa_circRNA_405811		25070500	chr19	+	52887101	52888577	sense overlapping	NM_001145434	ZNF880	CCATACTGGAGAGAAACCGTACAGATGAAATGTGTGTGAGAGCAGCTCTAAATTGGGAAG
ASCRP3005407	0.00632909	11.1328	down	hsa_circRNA_102155	hsa_circ_0045114	circBase	chr17	+	60598133	60613698	exonic	NM_006852	TLK2	CCTCTGCTTCACTTTTGTTTCAGGACCACTTAATAGTGAGTCTTCCAACCAGAGCTTGTG
ASCRP3005528	0.0138749	2.01744	down	hsa_circRNA_087611	hsa_circ_0087611	circBase	chr9	+	98690360	98718295	exonic	NM_020207	ERCC6L2	CCTTGGGAACTGTGGAGGAAATCATGTATTTACGACAGATATACAAGCAGGTCCTTCAGC
ASCRP3005625	0.0316913	2.64109	down	hsa_circRNA_005897	hsa_circ_0005897	circBase	chr6	-	47220991	47254331	exonic	NM_014452	TNFRSF21	CGATGTTGTGGAGAAGATTCGTGGGCTGATGGAAGACACCACCCAGCTTGGATTCCTTAG
ASCRP3005803	0.0330766	9.84629	down	hsa_circRNA_401696		25242744	chr17	-	4139066	4145743	exonic	NM_016376	ANKFY1	CTAACTTGTCTTCCACTAAAGAGTTGGACCTGTCAGAGGAGGTGGCCAAGTTGGAGAAGC
ASCRP3005843	0.0364353	2.58788	down	hsa_circRNA_086905	hsa_circ_0086905	circBase	chr9	-	35704665	35706108	exonic	NM_006289	TLN1	CTACACCAAGAAGGAGCTCATAGAGTGTGCCCGGAGAGTCTCTGAGAAGCAAGCAGCTCA
ASCRP3005844	0.0459141	2.25971	down	hsa_circRNA_039190	hsa_circ_0039190	circBase	chr16	+	32761191	32761364	exonic	uc010vfx.1	AK300387	CTACACCCTGTAGATGCCTCTGCCGTGTAGCTGTCCGACGTCTCATAAGCTTTTGTCTGG
ASCRP3005871	0.0173581	7.68136	down	hsa_circRNA_103249	hsa_circ_0063756	circBase	chr22	+	45939280	45943084	exonic	NM_001996	FBLN1	CTACCAGCTCAGCGATGTGGATGGAGTCACCTGTGAAGATGTCAACGAGTGCCAGCGCTA
ASCRP3005877	0.0369739	3.53444	down	hsa_circRNA_001871	hsa_circ_0001871	circBase	chr9	+	91940462	91949645	exonic	NM_001282689	SECISBP2	CTACCCAAAAGAATGTTTACTCAGTGCCTGGCTCCCAGTATCTTTATAACCAACCCAGTT
ASCRP3005910	0.0121154	2.16515	down	hsa_circRNA_102768	hsa_circ_0055339	circBase	chr2	-	74733078	74733379	exonic	NM_032673	PCGF1	CTACTATCGCTATGATGAGCAGTTGAACCTGTGCCTGGAGCGGCTGAGGTGAAGAGAAAC
ASCRP3005926	0.0389109	3.8485	down	hsa_circRNA_011040	hsa_circ_0011040	circBase	chr1	+	27269361	27272887	intronic	uc021ojq.1	BC016143	CTACTGTTACACATTAAAACGATTTGCCCAGCTCTGGCGGTCCCTTTCTGTGTGAACTTC
ASCRP3006017	0.0214944	7.25632	down	hsa_circRNA_100660	hsa_circ_0019390	circBase	chr10	+	99967857	99969656	exonic	NM_014472	R3HCC1L	CTATGTTTAACGATGATGGTGACTGCCTGGATCCACGTCTTCTACAAGAGATTGTGGTGG
ASCRP3006121	0.0432742	6.23417	down	hsa_circRNA_103059	hsa_circ_0005759	circBase	chr20	+	35812582	35812776	exonic	NM_002951	RPN2	CTCAGGTGCCAGATGCAAAGGTTCAAGCACTGTCTTCCTGTTGGCCCTGACAATCATAGC
ASCRP3006160	0.029123	2.19384	down	hsa_circRNA_404787		25070500	chr10	-	90069143	90074398	exonic	uc009xtj.3	RNLS	CTCATGAGATTAATTTCTGAGTCATCAGAAATTGGGCCTTCCCTCGTGATTCACACCACT
ASCRP3006175	0.0488907	6.37875	down	hsa_circRNA_047467	hsa_circ_0047467	circBase	chr18	-	34376033	34409158	sense overlapping	NM_015476	TPGS2	CTCATTTCTTTTGCAGCTTCCTATAAAGTTTGTCTTCCTCATCAGTCCCGGCTCCAGAAC
ASCRP3006269	0.0104309	2.28445	down	hsa_circRNA_102913	hsa_circ_0058058	circBase	chr2	+	216177220	216190861	exonic	NM_004044	ATIC	CTCCTTGGAGACTAGACGCCAGTTAGCCTTGAAGCCTTATTTAGTGTCTCTGACAAAACC
ASCRP3006395	0.0144062	6.31591	down	hsa_circRNA_000200	hsa_circ_0000670	circBase	chr16	+	9199043	9199243	intronic	ENST00000327827	C16orf72	CTCTTAGGGTTCATACCTCTAATTCATGTGGTTAAGACAGTGTTGTGTTGAAGGGACTGT
ASCRP3006430	0.0407225	3.42823	down	hsa_circRNA_100051	hsa_circ_0009792	circBase	chr1	-	11181302	11182183	exonic	NM_004958	MTOR	CTGAAAAGCCCCAGCTCCGAGCATCCAGAGATACGCTGTCATCCCTTTATCGACCAACTC
ASCRP3006460	0.0123789	5.11155	down	hsa_circRNA_100095	hsa_circ_0005576	circBase	chr1	+	22404921	22413359	exonic	NM_001791	CDC42	CTGAAGGCTGTCAAGTATGTGGAGTGTTCTGCACTTACACAGGTCATCATCAGATTTGAA
ASCRP3006499	0.0315388	2.29242	down	hsa_circRNA_103541	hsa_circ_0068462	circBase	chr3	+	186504290	186505053	exonic	NM_001967	EIF4A2	CTGACTGAGAAGATGCATGCCAGAGACTTCACAGTTTCTGCTCTGGTTGTGTTGCTTTCT
ASCRP3006654	0.0410725	2.09069	down	hsa_circRNA_012871	hsa_circ_0012871	circBase	chr1	-	65323338	65335157	exonic	NM_002227	JAK1	CTGCTTTGAGAAGTCTGAGGGACAGTATGATTTGGTGAAATGCCTGGCTCCTATTCGAGA
ASCRP3006678	0.0133995	2.13109	down	hsa_circRNA_405933		25070500	chr2	+	97462748	97483239	sense overlapping	NM_017623	CNNM3	CTGGAGGAATTCAAGCGAGGGAAGTCCCACCTGGCCATCGTGCAGAAGGTAAACAACGAG
ASCRP3006700	0.0324674	2.05868	down	hsa_circRNA_404373		25242744	chrX	-	54177677	54186049	exonic	NM_017848	FAM120C	CTGGATGTAGTTGGGAAGGATGTTTTCAAACAGTCTCAGGTCTTTCAGAGCCTTGAAGAC
ASCRP3006761	0.0377023	3.89482	down	hsa_circRNA_048545	hsa_circ_0048545	circBase	chr19	-	3976053	3985461	exonic	NM_001961	EEF2	CTGTACTAGTGCCATTGGAATAATAAATTTGATAAGGTGGTGACTCTTCCGCCGTCGTCG
ASCRP3006809	0.00550118	4.34404	down	hsa_circRNA_004134	hsa_circ_0004134	circBase	chr14	-	103404440	103406661	exonic	NM_006035	CDC42BPB	CTGTGCCTCTGAGAAGTATGTCTGATCCAGACCAGGACTTTGACAAAGAGGTTGCAGCCC
ASCRP3006834	0.0276385	2.4603	down	hsa_circRNA_102090	hsa_circ_0008601	circBase	chr17	-	42936447	42937911	exonic	NM_004247	EFTUD2	CTGTGTGATGCATGATTTGCGGAAGATGTACTCAGAGATAGACATCAAGGTACCACATCG
ASCRP3006837	0.000938719	4.04428	down	hsa_circRNA_101006	hsa_circ_0025278	circBase	chr12	+	6978421	6978937	exonic	NM_000365	TPI1	CTGTGTGGGCCATTGGTACTGGCAAGACTGCAACACCCCAACAGCTGATTGGGCAGAAAG
ASCRP3006974	0.0131182	2.67233	down	hsa_circRNA_105039	hsa_circ_0091934	circBase	chrX	-	153583192	153585991	exonic	NM_001456	FLNA	CTTCCAAGTGACGGATCCCGAAGGCAAGCCGAAGAAGACACACATCCAAGACAACCATGA
ASCRP3006989	0.0455117	2.75413	down	hsa_circRNA_406686		25070500	chr5	-	141008234	141008739	intronic	ENST00000305264	HDAC3	CTTCCCATGTGTATGGGAATAGGGATTACTTTCCCCTTTGCACCCTTCAGCTCTTTACTA
ASCRP3007000	0.0443244	3.45546	down	hsa_circRNA_100842	hsa_circ_0022591	circBase	chr11	+	62652648	62653080	exonic	NM_002394	SLC3A2	CTTCCTGGACAGGCTCTTGATTGCGGGGACTAACTCCTCCGACCTTCAGCAGATCCTGAG
ASCRP3007111	0.0357888	3.37946	down	hsa_circRNA_074530	hsa_circ_0074530	circBase	chr5	-	149784242	149784743	exonic	NM_004355	CD74	CTTGGAGCAAAAGCCCACTGACGCTCCACCGAAAGAATGCTGACCCCCTGAAGGTGTACC
ASCRP3007170	0.0352707	5.87607	down	hsa_circRNA_028861	hsa_circ_0028861	circBase	chr12	-	120636656	120636803	exonic	NM_001002	RPLP0	CTTTAGGTATCACCACTAAAATCTCCAGGGGCACCATTGAAATCCTGGTGCCAGCTGCTG
ASCRP3007175	0.029075	2.0077	down	hsa_circRNA_405998		25070500	chr2	+	179149653	179193105	exonic	NM_032523	OSBPL6	CTTTATGCTGAAGAAAAGAAAATGGCCTTTAAAAGGCTGGCACAAGGTTCTGCCACTTGC
ASCRP3007209	0.0157691	3.46005	down	hsa_circRNA_061346	hsa_circ_0061346	circBase	chr21	-	27372329	27425664	exonic	NM_000484	APP	CTTTGACACAGAAGAGTACTGCATGGCCGTGTGTGGCAGCGCCATTGGTGAGTTTGTAAG
ASCRP3007394	0.0207199	2.21027	down	hsa_circRNA_081028	hsa_circ_0081028	circBase	chr7	-	92146589	92148392	exonic	NM_000466	PEX1	GAAAGTCTGGGTATTTCTCAAGCCATGTTCCCATGTGGTATCTTGTCAACAAGTTGAGGT
ASCRP3007411	0.0120549	2.56967	down	hsa_circRNA_102924	hsa_circ_0008365	circBase	chr2	-	224856519	224866639	exonic	NM_006216	SERPINE2	GAAATCCTATCAAGTGCCAATGCTGGCCCAGCTCTCCGTGTTCCGGTGTGGTCGTCCTTG
ASCRP3007427	0.00370161	3.55364	down	hsa_circRNA_405167		25070500	chr13	+	96412293	96416207	exonic	NM_006260	DNAJC3	GAAATGTATGATGAAGGTTTGTGTTTGGGATGCAGAACTACGGGAACTTCGAGCTGAATG
ASCRP3007517	0.0055414	5.5413	down	hsa_circRNA_406951		25070500	chr7	-	66038371	66041916	exonic	NR_111978	LOC493754	GAAGAAATCTTCAGTACGTCTTCCAGGGTCGGATCAAAGAAGGGAAGAAGATGAGCCTTA
ASCRP3007540	0.0462468	3.76736	down	hsa_circRNA_405057		25070500	chr12	+	105903546	105907553	sense overlapping	TCONS_l2_00005873	XLOC_l2_003133	GAAGAATTCATGAATCCATCTCTGGAGGTTGGACCATATCTCCTGGGCTATGTTTTGCTC
ASCRP3007770	0.0188706	2.67931	down	hsa_circRNA_003307	hsa_circ_0003307	circBase	chr11	+	755878	760253	exonic	NM_006755	TALDO1	GAATTCTTATAAAGCTGTCATCAACCTGGGAAGGAATTCAGGCTGGAAACCATCGACGAG
ASCRP3007848	0.0489438	6.26388	down	hsa_circRNA_102587	hsa_circ_0051732	circBase	chr19	-	48660270	48660397	exonic	NM_000234	LIG1	GACAGTTCCCCATCAGGGATTCCGAAGCGTCGCACAGAAGCCTGCCCTGGACTGCTCACA
ASCRP3007929	0.0105252	6.08948	down	hsa_circRNA_009052	hsa_circ_0009052	circBase	chr17	+	60741908	60742310	exonic	NM_006039	MRC2	GACCTATGTGCTCTGCCCTACCACGAACCCAACGTCTTCCTCATCTTCAGCCATGGACTG
ASCRP3008003	0.0486883	2.31981	down	hsa_circRNA_103023	hsa_circ_0059859	circBase	chr20	+	32198899	32199141	exonic	NM_005093	CBFA2T2	GACTCTTGTTCTTGCACTGGTGTAAGCAATGGCATCAACCATTCTCCTCCTACCCTGAAT
ASCRP3008098	0.0115823	2.83159	down	hsa_circRNA_101974	hsa_circ_0041915	circBase	chr17	+	7478436	7478576	exonic	NM_001416	EIF4A1	GAGAATTGGCTCAGCAGGTTATGATGTGATTGCTCAAGCCCAATCTGGGACTGGGAAAAC
ASCRP3008128	0.00197785	7.68837	down	hsa_circRNA_404814		25070500	chr10	-	120931893	120936665	exonic	NM_006793	PRDX3	GAGACTACGGTGTGCTGTTAGAAGGTTCTGGTCTTGCACTAAGGTTGCCCGACATGTGAG
ASCRP3008174	0.0170892	2.15314	down	hsa_circRNA_101585	hsa_circ_0036211	circBase	chr15	-	72559085	72560012	exonic	NM_020214	PARP6	GAGATAATGAATCAGAGGAATTTCTCTATGGCGTTCAGGACAGTGACTTGTTACCACCGC
ASCRP3008296	0.0496218	13.9605	down	hsa_circRNA_029965	hsa_circ_0029965	circBase	chr13	+	33306237	33344899	exonic	NM_015032	PDS5B	GAGGAAGACCATCAAAAACGCCATCACCATCACAACCAAAAAAAAATGTAGCCTTGCTTC
ASCRP3008578	0.0256445	2.97513	down	hsa_circRNA_000878	hsa_circ_0000878	circBase	chr19	-	4589738	4589839	intergenic			GATCTGAGCTCGACACCCTTGATGGCCTCTCTGCACACTGTCAGTGTCGGAGGTTTTGTA
ASCRP3008586	0.0151648	2.12135	down	hsa_circRNA_102734	hsa_circ_0054877	circBase	chr2	-	61719169	61724142	exonic	NM_003400	XPO1	GATCTTCAGCCTCAACAGTTCCTGAATGTTCCAATGTTTCGAAATGTCTCTCTGAAGTGC
ASCRP3008665	0.0173204	2.35375	down	hsa_circRNA_101972	hsa_circ_0041871	circBase	chr17	+	7402357	7411794	exonic	NM_000937	POLR2A	GATGCTGAGAGAGCCAAGGTGGAACGGCACATGTGTGATGGGGACATTGTTATCTTCAAC
ASCRP3008668	0.0266162	8.55037	down	hsa_circRNA_101050	hsa_circ_0003770	circBase	chr12	-	49333437	49334971	exonic	NM_001659	ARF3	GATGCTGTACTCCTTGTCTTTGCAAACAAACAGGATCAAGTCTTCCATACCAGGGACCAG
ASCRP3008737	0.0415987	3.59927	down	hsa_circRNA_007250	hsa_circ_0007250	circBase	chr2	-	10931920	10933328	exonic	NM_005742	PDIA6	GATGTTTGGATGGTTGAGTTCTATGCTCCTTGGTGTGGACACTGCAAAAAGTGGCAGAAC
ASCRP3008741	0.0382459	3.18752	down	hsa_circRNA_103400	hsa_circ_0066336	circBase	chr3	+	58104598	58112489	exonic	NM_001457	FLNB	GATTACGATGTTAATATCACATATGGAGGAGCCCACATCCCCGGGCAACATGCAGGTTCT
ASCRP3008791	0.0024274	4.09429	down	hsa_circRNA_403054		25242744	chr3	+	193332511	193333559	exonic	NM_015560	OPA1	GATTGTGCCTGACATTGTGTGGGAAATTGATGAGTATATCGATTTTGTGAGGTCTGCCAG
ASCRP3008840	0.0435189	2.63643	down	hsa_circRNA_404564		25070500	chr1	+	111690263	111703922	sense overlapping	NM_006090	CEPT1	GCAAACGTATGTTTCTGGAACATTGCGATTTGGAATGTAAGTAAGCACCAGCCACAAAAA
ASCRP3008866	0.00377793	2.62901	down	hsa_circRNA_103787	hsa_circ_0071834	circBase	chr5	+	10377909	10378944	exonic	NM_005885	MARCH6	GCAAGCACAGATTTGCTTTTACACCAAACATATGTAGAGTGTGTCGGTCAGAAGGAACAC
ASCRP3008911	0.020799	2.0666	down	hsa_circRNA_102348	hsa_circ_0007535	circBase	chr18	+	33722243	33739978	exonic	NM_018255	ELP2	GCAGAATACTTTGTGGCCTGAAGTTCAAAAACTTTTCAGAAAGTGCTTTCTCTCTGTGGA
ASCRP3008916	0.0424129	3.72378	down	hsa_circRNA_043193	hsa_circ_0043193	circBase	chr17	+	34935674	34935849	exonic	NM_024835	GGNBP2	GCAGATGCTTTTCTATCTTGGTGTTGATGCTTTACGCAAGAGTTTTGAGGCGAAGAGAAA
ASCRP3008921	0.014495	2.367	down	hsa_circRNA_004389	hsa_circ_0004389	circBase	chr9	-	32480216	32481495	exonic	NM_014314	DDX58	GCAGCAGGATTCGATGAGATTGAGCAAGATCTTACTCAGAGATTTGAAGAAAACTTATCT
ASCRP3009015	0.0418769	3.93543	down	hsa_circRNA_102932	hsa_circ_0058520	circBase	chr2	+	228384663	228389631	exonic	NM_004504	AGFG1	GCCAATTTTGCTAACTTTGCACATTTCAACAGTCATGCAGGTCTGTAAACAGATTTGGCT
ASCRP3009051	0.0187377	3.18782	down	hsa_circRNA_081751	hsa_circ_0081751	circBase	chr7	-	102962378	102963241	exonic	NM_014377	DNAJC2	GCCATTAAGAAGGAAAGGCAAAAACTTCGAAACTCATGCAAGTCGTGATGAGAGGAGATG
ASCRP3009175	0.0289155	4.11142	down	hsa_circRNA_102930	hsa_circ_0058514	circBase	chr2	+	228356262	228389631	exonic	NM_004504	AGFG1	GCTACAGCCAATTTTGCTAACTTTGCACATTTCAACAGTCATGCAGGCGAGGATTAAATC
ASCRP3009207	0.0162732	10.5613	down	hsa_circRNA_101321	hsa_circ_0002928	circBase	chr14	-	23395341	23396869	exonic	NM_006109	PRMT5	GCTCCTCAAGGCCATGTTACAGGAGCTGAATTTTGGTGCATATTTGGGTCTTCCAGCTTT
ASCRP3009288	0.038345	9.24803	down	hsa_circRNA_006050	hsa_circ_0006050	circBase	chr8	-	133740043	133769540	exonic	NM_144649	TMEM71	GCTTCTGAACGTTTCCAAGAGAATAGTTCGGATCATTCAGGTTCTTCCAGGTTGGAAAGA
ASCRP3009318	0.000545884	2.30178	down	hsa_circRNA_030632	hsa_circ_0030632	circBase	chr13	-	96636057	96651561	exonic	NM_020121	UGGT2	GGAAAATCAAAAGAAACCAAGCTCACGGAAAATGTACTTATCTGGGTATGGTGTGGAGCT
ASCRP3009336	0.0117427	8.92176	down	hsa_circRNA_401459		25242744	chr15	+	73414865	73428368	exonic	NM_002499	NEO1	GGAAATGAGACAATTGAAGCTCAAGCAGAGCTTACAGTGCAAGGTCTTCCAAGATTTACC
ASCRP3009356	0.016522	2.87718	down	hsa_circRNA_001884	hsa_circ_0001884	circBase	chr9	+	123914762	123922580	exonic	NM_007018	CNTRL	GGAAGAAAATCTTCAGGTTGTTTTAAGGCAGATGTCTAAACATAAAACCGGAGAATGAAG
ASCRP3009570	0.0385355	2.83587	down	hsa_circRNA_100005	hsa_circ_0008063	circBase	chr1	-	1192371	1192690	exonic	NM_058167	UBE2J2	GGCAGTATAGAGACGTCGGACTTCACGGTGGCTATTATCATGGAAAACTAATTTTTCCCA
ASCRP3009748	0.00896533	3.14979	down	hsa_circRNA_401239		25242744	chr14	+	50238311	50241396	exonic	NM_014315	KLHDC2	GGGTGCTGTACTTGTTTGGAGGACACCATTCAAGAGGCAATACCAATAAGAGTAATCAAG
ASCRP3009821	0.000256465	3.70525	down	hsa_circRNA_407315		25070500	chrX	-	108911329	108912402	exonic	NM_004458	ACSL4	GGTTATGGACTGACAGAATCATGTGGTGCTGGGACAGTTACTGAAGGAAATCATGGATAG
ASCRP3009831	0.00520399	2.71791	down	hsa_circRNA_025162	hsa_circ_0025162	circBase	chr12	+	6630963	6632512	exonic	NM_014865	NCAPD2	GGTTGGGACCATTCAGTGTCTTGAGGAAATTGCCCAGCAGCTTCCACACAAGAAAAGAAT
ASCRP3009939	0.0493656	2.94933	down	hsa_circRNA_036188	hsa_circ_0036188	circBase	chr15	-	72491369	72513625	exonic	NM_001206796	PKM	GTATGTCAATAAACAACAGCTGAAGCACCCTCTCCAGGGCACACCGTATTCAGCTCTGAG
ASCRP3010075	0.0170741	2.0828	down	hsa_circRNA_051123	hsa_circ_0051123	circBase	chr19	+	41129508	41129987	exonic	NM_003573	LTBP4	GTCTCCAACGAGAGCCAGAGCCTCGACGTGGACGAATGTCAGCTCTTCCGAGACCAGGTG
ASCRP3010111	0.0145265	3.88714	down	hsa_circRNA_101965	hsa_circ_0000740	circBase	chr17	-	5364258	5365866	exonic	NM_020162	DHX33	GTCTTCCAGATCCACCAGGTTGGCTATACAGTGCGCTTTGATGATGTCACCTCAGAAGAC
ASCRP3010126	0.0038792	5.63304	down	hsa_circRNA_006562	hsa_circ_0006562	circBase	chr7	-	65915057	66041919	sense overlapping	NR_111972	LOC493754	GTGAAGAAATCTTCAGTACGTCTTCCAGGGTCGGATCAAAGAAGGCAGGAAGAAGATGAG
ASCRP3010192	0.00332088	8.59789	down	hsa_circRNA_102950	hsa_circ_0058794	circBase	chr2	+	236626200	236659132	exonic	NM_014914	AGAP1	GTGCTACATACGGGCTGAATGTGGAGAGGGTCTTCCAGGACGGGAATTGTGGGTAACTTG
ASCRP3010210	0.0151011	4.38231	down	hsa_circRNA_100146	hsa_circ_0011385	circBase	chr1	+	32691771	32692131	exonic	NM_003757	EIF3I	GTGGAGAGCTCAACCAGTATAGTGCCAAGGAAAGCAGCTGGCCCTTCTCAAGACCAATTC
ASCRP3010272	0.00535352	3.86306	down	hsa_circRNA_001640	hsa_circ_0001640	circBase	chr6	-	131276244	131277639	exonic	NM_001431	EPB41L2	GTGTAAAGTGACCCTCTTAGATGGCACCGAATACAGCTGTGACCTGGAGCATAAGCTGTG
ASCRP3010274	0.0347184	6.35245	down	hsa_circRNA_103791	hsa_circ_0071869	circBase	chr5	+	10423846	10426634	exonic	NM_005885	MARCH6	GTGTACCTTATGTCATAGCTTCTGGTGTTGTTCCTTTACTAGGACTGGGCACTTGGAGTC
ASCRP3010291	0.00395012	3.57968	down	hsa_circRNA_404850		25070500	chr11	+	12539258	12539962	intronic	ENST00000334956	PARVA	GTGTGCAATGGTAAGGAGAAGGGACATCAAGGGAGGCCCCCTAGCCCACATCCCCTGACT
ASCRP3010296	0.00293273	7.55647	down	hsa_circRNA_102949	hsa_circ_0058792	circBase	chr2	+	236617822	236659132	exonic	NM_014914	AGAP1	GTGTGCTACATACGGGCTGAATGTGGAGAGGGTCTTCCAGGACGATGCCTTCGTGAACAG
ASCRP3010297	0.0129225	5.50958	down	hsa_circRNA_105055	hsa_circ_0001946	circBase	chrX	+	139865339	139866824	antisense	NM_004065	CDR1	GTGTGCTGATCTTCTGACATTCAGGTCTTCCAGTGTCTGCAATATCCAGGGTTTCCGATG
ASCRP3010324	0.00455917	5.33475	down	hsa_circRNA_042190	hsa_circ_0042190	circBase	chr17	+	16285215	16286053	exonic	uc010vwe.1	UBB	GTTAATAAAGGTTTCGTTGCATGGTGTCAAAATGCAGATCTTCGTGAAAACCCTTACCGG
ASCRP3010356	0.0413107	2.18214	down	hsa_circRNA_400322		25242744	chr1	-	151849476	151860859	exonic	NM_053055	THEM4	GTTCAGAGTGTTGATGAGAAGACCCTATACTCAGAGGCGACAAATTCATTCATGGAGGTG
ASCRP3010383	0.0432045	2.36151	down	hsa_circRNA_102231	hsa_circ_0046263	circBase	chr17	-	79813017	79813462	exonic	NM_000918	P4HB	GTTCTCCAAATACCAGCTCGACAAAGATGGGGTTGTCCTCTTTAAGAAGCTGGCAGAGAG
ASCRP3010492	0.0082728	2.19875	down	hsa_circRNA_100505	hsa_circ_0017252	circBase	chr1	-	243776972	244006584	exonic	NM_005465	AKT3	GTTTGTGTTTTGTGATGGAATATGTTAATGGGGGCGAGGCTGAGTCATCACTAGAGAGTG
ASCRP3010522	0.0206957	11.1798	down	hsa_circRNA_015270	hsa_circ_0015270	circBase	chr1	+	173455393	173457946	exonic	NM_004905	PRDX6	TAAAACTGGGGTGTTTGTTTTTGGTCCTGATAAGAAGCTGAAGCTGTCTATCCTCTACCC
ASCRP3010528	0.0325508	5.57193	down	hsa_circRNA_043397	hsa_circ_0043397	circBase	chr17	+	37357465	37360980	exonic	NM_000981	RPL19	TAAAATAAAACAAGCCTTAATCTGCTATGCTCAGGCTTCAGAAGAGGCTCGCCTCTAGTG
ASCRP3010620	0.0387588	2.2458	down	hsa_circRNA_050894	hsa_circ_0050894	circBase	chr19	+	39123240	39127595	exonic	uc002oiz.1	EIF3K	TAATAAAGATGTGTTGACTCAGCCTTATCTGCCATGTTGTGGGTATCACTTACCAGCACA
ASCRP3010667	0.0387777	6.95203	down	hsa_circRNA_023610	hsa_circ_0023610	circBase	chr11	+	75111737	75116733	sense overlapping	NM_001005	RPS3	TACAAAGACATTTGTCGCTGATGGCATCTTCAAAGCTGAACTGAATGAGTTTCTTACTCG
ASCRP3010836	0.0282998	2.09665	down	hsa_circRNA_001783	hsa_circ_0001859	circBase	chr9	+	37086664	37121125	sense overlapping	NM_032226	ZCCHC7	TAGACTTGGACTATCTGGGCATAGGAACCAATCAGAAACAATCGCTTCAGCAATCAAGAC
ASCRP3010865	0.00681098	3.19211	down	hsa_circRNA_101810	hsa_circ_0005813	circBase	chr16	+	48381417	48382201	exonic	NM_031490	LONP2	TAGCCATGACTGGAGAAATTACACTGAGAGGTCTTGTTCTTCCAGTATCTCAGCGTTTGA
ASCRP3010949	0.043989	2.11757	down	hsa_circRNA_022306	hsa_circ_0022306	circBase	chr11	-	61093082	61097546	exonic	NM_001923	DDB1	TATCACAATGGTGACAAATACCTGGCTATTGCCCCTCCTATCATCAAGGGGGAGAGCAAG
ASCRP3011038	0.0307502	3.30747	down	hsa_circRNA_025302	hsa_circ_0025302	circBase	chr12	-	7074514	7076411	exonic	NM_001144831	PHB2	TATTACTTAACCTGAACTTGGAGAAGCACTGAGCAAGAACCCTGGCTACATCAAACTTCG
ASCRP3011476	0.0239278	5.11316	down	hsa_circRNA_403871		25242744	chr7	-	97941408	97944924	exonic	NM_018842	BAIAP2L1	TCGAGAGAAGCAATGTGTATGTGGAGACCGTTACTTCTCGTCAGAGTGAAATCCAGAAAT
ASCRP3011481	0.0204471	10.6238	down	hsa_circRNA_101705	hsa_circ_0037866	circBase	chr16	-	11778020	11830089	exonic	NM_015914	TXNDC11	TCGATCGTCTTCCTACTGTCTTGTTTTTTCCCTGCAACAGTCGAGCAAAAGATGTGATAA
ASCRP3011601	0.0456361	2.0957	down	hsa_circRNA_101597	hsa_circ_0036347	circBase	chr15	-	75693070	75705386	exonic	NM_015477	SIN3A	TCTCTGTAAAGAGCATCGACACCCCAGGAGTGATTAGTCGTGTGTCCCAGCTATTCAAAG
ASCRP3011607	0.0273271	2.8957	down	hsa_circRNA_092478	hsa_circ_0000984	circBase	chr2	+	27656861	27657427	sense overlapping	NM_013392	NRBP1	TCTGAAGAAGACCAAAAAGAACCACAAGACGATGAATGAAAAGGTTCGTGCTGTGTTTGA
ASCRP3011660	0.0186162	3.07361	down	hsa_circRNA_102005	hsa_circ_0042472	circBase	chr17	-	20921254	20931987	exonic	NM_015276	USP22	TCTGGTCTGTGAGATGTCCTCACTGTTTCAGGAGGCCAAGTCCTGTATCTGCCATGTCTG
ASCRP3011666	0.019345	2.1052	down	hsa_circRNA_044332	hsa_circ_0044332	circBase	chr17	+	46020671	46026674	exonic	NM_018129	PNPO	TCTGTAATAAAAGCCTATCAGCCGTGCACTTTAGCATTTGAGGAGACTCATCTGACCTCC
ASCRP3011675	0.0195606	3.23855	down	hsa_circRNA_100982	hsa_circ_0024758	circBase	chr11	+	125465775	125467014	exonic	NM_152713	STT3A	TCTGTTTGCTGTCCTGAGATTTGAAAGTGTTATCCATGAGTTTGATCCCTGATCGTCGTG
ASCRP3011737	0.0430036	2.54472	down	hsa_circRNA_405614		25070500	chr17	-	60059558	60072726	exonic	NM_005121	MED13	TGAAAAGTTCATGCTTACACCCCTGGTCCAAAAGAAACGGTTAATGGTGCAATGTAAGAA
ASCRP3011756	0.0291644	6.91951	down	hsa_circRNA_100993	hsa_circ_0002484	circBase	chr11	-	130130750	130131824	exonic	NM_014155	ZBTB44	TGAACAAGTCCAAGAGGACCTTCTGATTAGTCCACAGTCTTCCTCTATAGGACATTTCTG
ASCRP3011770	0.0240258	10.6749	down	hsa_circRNA_407199		25070500	chr9	-	94645539	94649052	exonic	ENST00000550066	ROR2	TGAACTTCATCCCCAGTTCCTGTGAAGCTTTCTGGATCTCGTCTTCCAAGGCAAAGCACC
ASCRP3011772	0.0256561	2.49225	down	hsa_circRNA_405917		25070500	chr2	+	74071939	74072389	exonic	NM_006463	STAMBP	TGAAGAAAAGGCTCTTTATTGAGAAACTACCAAAACATCGAGATTACAAATCTGCTGTCA
ASCRP3011902	0.0460701	5.70259	down	hsa_circRNA_405366		25070500	chr15	-	62283198	62284001	exonic	NM_017684	VPS13C	TGAGAGTACCCACAACCTAACTTTACCTAAGCAGGTGATTCGGTCTGGGCAAAAATTAAG
ASCRP3011995	0.0454813	2.1877	down	hsa_circRNA_000285	hsa_circ_0000285	circBase	chr11	+	33362513	33363232	exonic	NM_005734	HIPK3	TGATGCTTTTCAGCAGACATTGATTATCTGTCCCCCAGCTATTCAAGTGTAAAGTCCTGT
ASCRP3012191	0.0107027	7.25425	down	hsa_circRNA_000286	hsa_circ_0000286	circBase	chr11	+	34101174	34111003	exonic	NM_005898	CAPRIN1	TGCTCAGCCTAATCAAGTTCCTGTACAACCAGAAGCGACACAGATAAAGTTCTAAAGGAA
ASCRP3012258	0.045629	3.42851	down	hsa_circRNA_101792	hsa_circ_0038916	circBase	chr16	-	29576671	29580649	exonic	uc002dsp.3	LOC440354	TGCTTTAGCCACCAAAGACATGAGGAAATCACAGGATTGACTTGATGCAAAACATCACAA
ASCRP3012400	0.0381087	3.31472	down	hsa_circRNA_001372	hsa_circ_0000430	circBase	chr12	+	98989335	98989626	intronic	ENST00000228318	SLC25A3	TGGATTTAGTGAAATGCCGTATGCAGGTTTGTTTTGCATGCTGGACTAGAGCATATTGAA
ASCRP3012461	0.0114277	2.46937	down	hsa_circRNA_104624	hsa_circ_0001801	circBase	chr8	-	52773404	52773806	exonic	NM_052937	PCMTD1	TGGGAAGTGGAACCGGATATTTAAGTACAATGGTGGGCTTAATTTTAGGATTAATTTATT
ASCRP3012572	0.00383511	5.24155	down	hsa_circRNA_025593	hsa_circ_0025593	circBase	chr12	-	21788274	21795059	exonic	NM_002300	LDHB	TGTAGTGTGCTGGACATTCTTACGTATGTTACCTGGAAACTAAGTGGATTACCCAAACAC
ASCRP3012653	0.00916079	10.1021	down	hsa_circRNA_405975		25070500	chr2	+	159444736	159445499	intronic	ENST00000389757	PKP4	TGTGCGTAACTAAACCAGGTGATGAAGTGTCTTCCTAGCAGCATAAAATATCTTGCTGGT
ASCRP3012687	0.019198	2.39116	down	hsa_circRNA_001003	hsa_circ_0001003	circBase	chr2	+	48822384	48822653	intronic	ENST00000309827	STON1-GTF2A1L	TGTGTTTTTGTCCTAGGGGTTCGATCTAAAATTGGATTAAAATCGATGGAGAAGACCCAG
ASCRP3012708	0.0416344	2.39222	down	hsa_circRNA_019841	hsa_circ_0019841	circBase	chr10	+	105176247	105198565	exonic	NM_014976	PDCD11	TGTTCTTTCGGTTTTGCTTTGTGACCCTGAAGCCAAGAAGCTGATGATGACCCTGAAAAA
ASCRP3013038	0.0215345	8.91479	down	hsa_circRNA_405116		25070500	chr13	+	20635192	20657172	exonic	NM_003453	ZMYM2	TTCGATACCAAGTGTCTTCCTTGTGTGGAACAGATAATGAAGGTGCCAGTTCCTGTTTTT
ASCRP3013069	0.0462705	2.07545	down	hsa_circRNA_404212		25242744	chr9	-	99721116	99735230	exonic	NR_002894	HIATL2	TTCTCAACACACATTCCTCATGAATGGTCTCATTCAAGGTGTAAAGCTACAAGGCTTTGG
ASCRP3013136	0.0028204	6.6826	down	hsa_circRNA_001873	hsa_circ_0001873	circBase	chr9	-	93637042	93639999	antisense	NM_003177	SYK	TTCTTTGTCTTCCAGCGTCAGCAGCTTTCGGTCCAGGACTCGGCCTCGCATATCCCGATC
ASCRP3013205	0.00638257	3.69016	down	hsa_circRNA_100788	hsa_circ_0021650	circBase	chr11	+	34107851	34107960	exonic	NM_005898	CAPRIN1	TTGCCCTCCAGGATTCAATGCTGGATTTTGAAAATCAGACACTTGATCCTGCCATTGTAT
ASCRP3013391	0.00627589	2.19584	down	hsa_circRNA_004953	hsa_circ_0004953	circBase	chr9	+	33328578	33347115	exonic	NM_002504	NFX1	TTTCCTAACTCAGAAGTGGTGCATGGGCAAGCATGAGATTTCATTCATACCTGTGAAAAG
ASCRP3013520	0.0350094	2.26301	down	hsa_circRNA_104549	hsa_circ_0083229	circBase	chr7	+	158672374	158711560	exonic	NM_018051	WDR60	TTTTAGTGACAGCTCATCTCAGCTGAACACCAGTCTACCATTCCTTCAAACTGCAGTACG
ASCRP3013575	0.0134392	2.19642	down	hsa_circRNA_053372	hsa_circ_0053372	circBase	chr2	+	30379493	30383399	exonic	NM_016061	YPEL5	TTTTGTCTTGCAGTTTTTAGAACTTCAGCCATAAAAATGGGCAGAATTTTCCTTGATCAT
